# Supplementary material for: SCOPE: Surveillance of COVID-19 in pregnancy- results of a multicentric ambispective case-control study on clinical presentation and maternal outcomes in India between April to November 2020
Source: PLoS One. 2023 Mar 6;18(3):e0272381. doi: 10.1371/journal.pone.0272381 (PMC9987819; doi:10.1371/journal.pone.0272381)
Supplement: S1 File — (XLSX) [file pone.0272381.s002.xlsx]

## Sheet: CASES
SL_No	ENROLMENT_DATE	Age	GA	GA_GROUP	Hypertension	Diabetes	comorbidity	fever_hist	Cough	sputum_ production	Sore_ throat	Runny_nose	Muscle_ aches	Joint_ pain	Fatigue_malaise	Loss_taste	Loss_smell	Shortness_breath	Headache	Vomiting_nausea	COVID_SYMPTOM	Severity 1.Mild 2.Moderate 3.Severe	ICU	Oxygen_ therapy	Haemoglobin	HB_class	WBC	WBC_class	Platelets	Platelet_class	previous_ pregnancies_gt22wks	previous_ vaginal_deliveries	previous_ cesarean_ deliveries	Previous Preterm_ birth	Previous Congenital_ aNomaly	Previous Stillborn	Prenatal_ vitamins	Corticosteroid	Reason for corticosteroid 1.Lung maturity 2.Disease per se	Antibiotic1_Y	Antibiotic_ specify	Antimalarial_ agent_y	Antimalarial_ agent _specify	Antiviral1	1.Oseltamivir 2.Favipravir 3.Remdesivir	Systematic_anticoagulation	Non-invasive_ventilation1	Invasive_ventilation1	OUTCOME
1	04-09-2020	37	38	3	0	1	1	1	0	0	0	0	0	0	0	0	0	0	0	0	1	1	No	No	9	moderate	9200	Normal	152000	Normal	0	0	0	No	No	No	Yes	No		Yes	Others	No		No		No	No	No	Discharged alive
2	03-09-2020	27	39	3	0	0	0	0	0	0	0	0	0	0	0	0	0	0	0	0	0		No	No	11.5	Normal			152000	Normal	1	1	0	No	No	No	Yes	No		Yes	Others	No		No		No	No	No	Discharged alive
3	03-09-2020	31	30.28	3	1	0	1	1	0	0	0	0	0	0	0	0	0	0	0	0	1	1	No	No	11.5	Normal			334000	Normal	0	0	0	No	No	No	Yes	No		Yes	Others	No		No		No	No	No	Discharged alive
4	05-09-2020	37	32	3	0	1	1	0	0	0	0	0	0	0	0	0	0	0	0	0	0		No	No	11.5	Normal	9950	Normal	123000	mild	1	0	1	No	No	No	Yes	No		Yes	Others	No		No		No	No	No	Discharged alive
5	09-09-2020	26	37.57	3	1	1	1	0	0	0	0	0	0	0	0	0	0	0	0	0	0		No	No	14.2	Normal	4900	leukopenia	125000	mild	1	0	1	No	No	No	Yes	No		Yes	Others	Yes	Tab. HCQ	No		No	No	No	Discharged alive
6	10-09-2020	30	33.85	3	0	1	1	0	0	0	0	0	0	0	0	0	0	0	0	0	0		No	No	11.7	Normal	13500	Normal	320000	Normal	0	0	0	No	No	No	Yes	No		Yes	Others	No		No		Yes	No	No	Discharged alive
7	11-09-2020	28	29.85	3	0	0	0	0	0	0	0	0	0	0	0	0	0	0	0	0	0		No	No	12	Normal			360000	Normal	0	0	0	No	No	No	Yes	Yes	1	Yes	Others	No		No		No	No	No	Discharged alive
8	19-09-2020	21	40.28	3	0	0	1	1	0	0	0	0	0	0	0	0	0	0	0	0	1	1	No	No	10.4	mild_anemia	10590	Normal	89000	Moderate	0	0	0	No	No	No	Yes	No		Yes	Others	No		No		No	No	No	Discharged alive
9	18-09-2020	34	39.71	3	0	0	0	0	0	0	0	0	0	0	0	0	0	0	0	0	0		No	No	11	Normal	8160	Normal	150000	Normal	1	1	0	No	No	No	Yes	No		Yes	Others	No		No		No	No	No	Discharged alive
10	20-09-2020	26	31	3	0	0	0	0	1	0	1	0	0	0	0	0	0	0	0	0	1	1	No	No	11.3	Normal	9940	Normal	133000	mild	0	0	0	No	No	No	Yes	No		Yes	Others	No		No		No	No	No	Discharged alive
11	22-09-2020	30	36.14	3	0	0	0	0	0	0	0	0	0	0	0	0	0	0	0	0	0		No	No	12.1	Normal	9960	Normal	152000	Normal	1	1	0	No	No	No	Yes	No		Yes	Others	No		No		No	No	No	Discharged alive
12	22-09-2020	36	32.85	3	0	0	1	1	0	0	0	0	0	0	0	0	0	0	0	0	1	1	No	No	10.9	mild_anemia	10900	Normal	110000	mild	2	0	2	Yes	No	No	Yes	No		Yes	Others	No		No		No	No	No	Discharged alive
14	17-09-2020	24	34.14	3	0	0	1	0	0	0	0	0	0	0	0	0	0	0	0	0	1	1	No	No	7.7	moderate	11080	Normal	258000	Normal	2	2	0	No	No	No	Yes	No		Yes	Others	No		No		No	No	No	Discharged alive
15	19-09-2020	32	40.57	3	0	0	0	0	0	0	0	0	0	0	0	0	0	0	0	0	0		No	No	11	Normal	10970	Normal	155000	Normal	0	0	0	No	No	No	Yes	No		Yes	Others	No		No		No	No	No	Discharged alive
16	26-09-2020	15.5	38.85	3	0	0	1	0	0	0	0	0	0	0	0	0	0	0	0	0	0		No	No	11.3	Normal	16070	Normal	196000	Normal	0	0	0	No	No	No	Yes	No		Yes	Others	No		No		No	No		Discharged alive
17	26-09-2020	16	18.85	2	0	0	1	0	0	0	0	0	0	0	0	0	0	0	0	0	0		No	No	7.2	moderate	8420	Normal	180000	Normal	0	0	0	No	No	No	No	No		Yes	Others	No		No		No	No	No	Discharged alive
18	28-09-2020	26			0	0	0	1	0	0	0	0	0	0	0	0	0	0	0	0	1	1	No	No	13.1	Normal	3320	leukopenia	220000	Normal	1	1	0	No	No	No	No	No		Yes	Azithromycin	No		No		No	No	No	Discharged alive
19	21-09-2020	22			1		1																								1		1														Yes		maternal death
20	08-10-2020	25	36.57	3	0	0	0	0	0	0	0	0	0	0	0	0	0	0	0	0	0		No	No	12.4	Normal	9450	Normal	170000	Normal	0	0	0	No	No	No	Yes	No		Yes	Azithromycin	No		No		No	No	No	Discharged alive
21	02-09-2020	24	36.85	3	0	1	1	1	0	0	0	0	0	0	0	0	0	0	0	0	1	1	No	No	12.6	Normal	9800	Normal	120000	mild	0	0	0	No	No	No	Yes	No		Yes	Others	No		No		No	No	No	Discharged alive
22	03-10-2020	29	36	3	0	0	0	0	0	0	0	0	0	0	0	0	0	0	0	0	0		No	No	11.1	Normal	13930	Normal	210000	Normal	0	0	0	No	No	No	Yes	No		Yes	Others	No		No		No	No	No	Discharged alive
23	03-10-2020	25			0	0	0	1	1	1	0	0	0	0	0	0	0	0	0	0	1	1	No	No	12.1	Normal	9963	Normal	120000	mild	1	0	1	Yes	No	No	Yes	No		Yes	Azithromycin	No		No		No	No	No	Discharged alive
24	18-10-2020	32			0	0	0	1	0	0	0	0	0	0	0	0	0	0	0	0	1	1	No	No	12.1	Normal	9950	Normal	130000	mild	3	0	3	Yes	No	No	Yes	No		Yes	Others	No		No		No	No	No	Discharged alive
26	06-10-2020	26	38.14	3	0	0	0	0	0	0	0	0	0	0	0	0	0	0	0	0	0		No	No	11.5	Normal	9420	Normal	150000	Normal	0	0	0	No	No	No	Yes	No		Yes	Others	No		No		No	No	No	Discharged alive
27	07-10-2020	28	38.14	3	0	0	1	0	1	0	0	0	0	0	0	0	0	0	0	0	1	1	No	No	6.3	severe	6500	Normal	114000	mild	0	0	0	No	No	No	Yes	No		Yes	Others	No		No		No	No	No	Discharged alive
28	08-10-2020	38	36.85	3	0	0	0	1	1	0	0	0	0	0	0	0	0	0	0	0	1	1	No	No	11.1	Normal	16000	Normal	102000	mild	0	0	0	No	No	No	Yes	No		Yes	Others	No		No		No	No	No	Discharged alive
29	10-10-2020	37	36.71	3	0	0	0	0	0	0	0	0	0	0	0	0	0	0	0	0	0		No	No	13.4	Normal	7530	Normal	171000	Normal	0	0	0	No	No	No	Yes	No		Yes	Others	No		No		No	No	No	Discharged alive
30	14-10-2020	24	39	3	0	0	1	0	0	0	0	0	0	0	0	0	0	0	0	0	0		No	No	9.6	moderate	8500	Normal	290000	Normal	1	0	0	No	Yes	No	Yes	No		Yes	Others	No		No		No	No	No	Discharged alive
31	18-10-2020	20	21.42	2	0	0	1	0	0	0	0	0	0	0	0	0	0	0	0	0	1	1	No	No	10.8	mild_anemia	12300	Normal	128000	mild	0	0	0	No	No	No	No	No		Yes	Others	No		No		No	No	No
32	16-10-2020	29	29.85	3	0	0	0	1	1	0	0	0	0	0	0	0	0	0	0	0	1	1	No	No	11.1	Normal	5700	Normal	216000	Normal	0	0	0	No	No	No	Yes	No		Yes	Azithromycin	No		No		No	No	No	Discharged alive
33	23-10-2020	24	37.71	3	0	1	1	0	0	0	0	0	0	0	0	0	0	0	0	0	0		No	No	8.4	moderate	8400	Normal	120800	mild	0	0	0	No	No	No	Yes	No		Yes	Others	No		No		No	No	No	Discharged alive
34	30-10-2020	35	36.14	3	0	0	0	0	0	0	0	0	0	0	0	0	0	0	0	0	1	1	No	No	11.5	Normal			266000	Normal	0	0	0	No	No	No	Yes	No		Yes	Others	No		No		No	No	No	Discharged alive
36	01-11-2020	28	38.85	3	0	0	1	0	1	0	0	1	0	0	0	0	0	0	0	0	1	1	No	No	10.5	mild_anemia	8680	Normal	180000	Normal	0	0	0	No	No	No	Yes	No		Yes	Others	No		No		No	No	No	Discharged alive
37	24-10-2020	31	38.57	3	0	0	0	0	1	1	0	0	0	0	0	0	0	0	0	0	1	1	No	No	12.9	Normal	12300	Normal	240000	Normal	0	0	0	No	No	No	Yes	Yes	2	Yes	Others	No		No		No	No	No	Discharged alive
38	09-11-2020	30	36.14	3	0	1	1	0	0	0	0	0	0	0	0	0	0	0	0	0	0		No	No	10.8	mild_anemia	12260	Normal	137000	mild	0	0	0	No	No	No	Yes	No		Yes	Others	No		No		No	No	No	Discharged alive
39	08-11-2020	37	36.57	3	0	0	1	0	0	0	0	0	0	0	0	0	0	0	0	0	1	1	No	No	13.5	Normal	8080	Normal	111000	mild	0	0	0	No	No	No	Yes	No		Yes	Others	No		No		No	No	No	Discharged alive
40	09-11-2020	31	39.71	3	0	0	0	0	0	0	0	0	0	0	0	0	0	0	0	0	0		No	No	12.3	Normal	8600	Normal	230000	Normal	0	0	0	No	No	No	Yes	No		Yes	Others	No		No		No	No	No	Discharged alive
41	08-11-2020	42	35.28	3	1	0	1	0	1	0	1	0	0	0	0	0	0	0	0	0	1	1	No	No	9.5	moderate	6300	Normal	138000	mild	0	0	0	No	No	No	Yes	No		Yes	Others	No		No		No	No	No	Discharged alive
42	13-11-2020	31	36.42	3	0	0	1	0	0	0	0	0	0	0	0	0	0	0	0	0	0		No	No	9.9	moderate	13200	Normal	245000	Normal	0	0	0	No	No	No	Yes	Yes	2	Yes	Others	No		No		No	No	No	Discharged alive
43	10-11-2020	23	38.14	3	0	0	0	0	0	0	0	0	0	0	0	0	0	0	0	0	0		No	No	11.5	Normal	5800	Normal	118000	mild	0	0	0	No	No	No	Yes	No		Yes	Others	No		No		No	No	No	Discharged alive
44	13-11-2020	29	36.28	3	0	0	0	0	0	0	0	0	0	0	0	0	0	0	0	0	0		No	No	12.4	Normal			150000	Normal	0	0	0	No	No	No	Yes	No		Yes	Others	No		No		No	No	No	Discharged alive
46	20-11-2020	36	38.14	3	0	1	1	0	0	0	0	0	0	0	0	0	0	0	0	0	0		No	No	11.9	Normal	9900	Normal	120000	mild	0	0	0	No	No	No	Yes	No		Yes	Others	No		No		No	No	No	Discharged alive
47	20-11-2020	29	38.71	3	0	0	1	0	0	0	0	0	0	0	0	0	0	0	0	0	0		No	No	11.9	Normal	9800	Normal	120000	mild	0	0	0	No	No	No	Yes	No		Yes	Others	No		No		No	No	No	Discharged alive
48	20-11-2020	27	27.71	2	0	0	1	0	0	0	0	0	0	0	0	0	0	0	0	0	0		No	No	10	mild_anemia	8540	Normal	278000	Normal	0	0	0	No	No	No	Yes	No		Yes	Others	No		No		No	No	No	Discharged alive
49	23-11-2020	26	36.57	3	0	0	1	0	0	0	0	0	0	0	0	0	0	0	0	0	0		No	No	10.4	mild_anemia	9900	Normal	149000	mild	0	0	0	No	No	No	Yes	No		Yes	Others	No		No		No	No	No	Discharged alive
50	24-11-2020	28	39	3	0	0	1	0	0	0	0	0	0	0	0	0	0	0	0	0	0		No	No	8.4	moderate	8330	Normal	185000	Normal	1	0	1	No	No	No	Yes	No		Yes	Others	No		No		No	No	No	Discharged alive
51	26-11-2020	32	36.71	3	0	0	1	0	0	0	0	0	0	0	0	0	0	0	0	0	0		No	No	13.1	Normal	9800	Normal	273000	Normal	1	0	1	No	No	No	Yes	No		Yes	Others	No		No		No	No	No	Discharged alive
52	14-11-2020	28	36	3	0	0	0	1	1	1	0	0	0	0	0	0	1	0	0	0	1	1	No	No	12.2	Normal	9400	Normal	302000	Normal	0	0	0	No	No	No	Yes	No		Yes	Others	No		No		No	No	No	Discharged alive
2	02-05-2020						0
3	01-05-2020	30	37.14	3	1	1	1	0	0	0	0	0	0	0	0	0	0	0	0	0	1	2	No	No	13	Normal	7800	Normal	112000	mild	0	0	0	No	No	No	Yes	No		Yes	Azithromycin	No		No		No	No		Discharged alive
4	07-05-2020	38	39.85	3	1	0	1	1	1	1	0	0	0	0	1	0	0	1	0	0	1	1	No	No	11.5	Normal	9620	Normal	72000	Moderate	0	0	0	No	No	No	Yes	Yes	2	Yes	Others	Yes	Tab. HCQ	No		No	No	No	Discharged alive
5	22-05-2020	32	31	3	1	0	1	1	1	0	1	0	0	0	0	0	0	1	0	0	1	2	No	No	14.4	Normal	9100	Normal	109000	mild	1	1	0	No	No	No	Yes	Yes	2	Yes	Azithromycin	Yes	Tab. HCQ	No		No	No	No	Discharged alive
6	24-05-2020	23	40.14	3	0	0	0	1	1	0	0	0	1	0	0	0	0	1	0	0	1	1	No	No	12	Normal	9500	Normal	174000	Normal	0	0	0	No	No	No	Yes	Yes	2	Yes	Azithromycin	Yes	Tab. HCQ	No		No	No	No	Discharged alive
7	28-05-2020	24	38.42	3	0	0	1	1	0	0	0	0	0	0	0	0	0	0	0	0	1	1	No	No	11.3	Normal	8390	Normal	228000	Normal	1	1	0	No	No	No	Yes	No		Yes	Others	No		No		No	No	No	Discharged alive
9	26-05-2020	30	38.28	3	0	0	1	0	0	0	0	0	0	0	0	0	0	0	0	0	1	1	No	No	9.8	moderate	7280	Normal	280000	Normal	1	1	0	No	No	No	Yes	No		Yes	Azithromycin	Yes	Tab. HCQ	No		No	No	No	Discharged alive
10	30-05-2020	22	5.28	1	0	0	1	0	0	0	0	0	0	0	0	0	0	0	0	1	1	1	No	No	10.6	mild_anemia	10200	Normal	212000	Normal	0	0	0	No	No	No	No	No		Yes	Azithromycin	No		No		No	No	No	Discharged alive
11	01-06-2020	29	39.85	3	1	1	1	1	0	0	0	0	0	0	0	0	0	0	0	0	1	1	No	No	9.3	moderate	9100	Normal	107000	mild	0	0	0	No	No	No	Yes	No		Yes	Others	Yes	Tab. HCQ	No		Yes	No	No	Discharged alive
12	03-06-2020	32	36.42	3	0	1	1	1	0	0	0	0	0	0	0	0	0	0	0	0	1	1	No	No	12.3	Normal	9040	Normal	130000	mild	0	0	0	No	No	No	Yes	No		Yes	Others	No		No		No	No	No	Discharged alive
13	03-06-2020	27	37.85	3	0	0	0	1	1	0	0	0	0	0	0	0	0	0	0	0	1	1	No	No	11.5	Normal	9940	Normal	210000	Normal	2	1	1	No	No	No	Yes	No		Yes	Azithromycin	No		No		No	No	No	Discharged alive
15	04-06-2020	32	38.28	3	0	0	1	1	1	0	0	0	0	0	0	0	0	1	0	0	1	1	No	No	12.1	Normal	9940	Normal	132000	mild	1	0	1	No	No	No	Yes	No		No		No		No		No	No	No	Discharged alive
16	03-06-2020	23	37.57	3	0	0	1	0	0	0	0	1	0	0	0	0	0	0	0	0	1	1	No	No	9	moderate			130000	mild	1	1	0	No	No	No	Yes	No		Yes	Azithromycin	No		No		Yes	No	No	Discharged alive
17	11-06-2020	33	16	2	0	0	1	1	0	0	0	0	0	0	0	0	0	0	0	0	1	1	No	No	12	Normal	5520	leukopenia	150000	Normal	1	1	0	No	No	No	Yes	No		Yes	Others	Yes	Tab. HCQ	No		No	No	No	Discharged alive
18	30-05-2020	23	36.71	3	0	0	1	1	0	0	0	0	0	0	0	0	0	0	0	0	1	2	No	No	12	Normal	9960	Normal	100000	Moderate	2	2	0	No	No	No	Yes	No		Yes	Others	No		No		No	No	No	Discharged alive
19	17-06-2020	28	38	3	0	0	1	0	0	0	0	0	0	0	0	0	0	0	0	0	0		No	No	8.8	moderate	6800	Normal	116000	mild	1	1	0	Yes	Yes	No	Yes	No		Yes	Others	No		No		No	No	No	Discharged alive
20	18-06-2020	24	34	3	1		1	1	1									1			1	3	Yes																								Yes		maternal death
22	20-06-2020	21	35.85	3	0	0	1	0	1	1	0	0	0	0	0	0	0	1	0	0	1	1	No	No	12.6	Normal	9220	Normal	189000	Normal	0	0	0	No	No	No	Yes	No		Yes	Azithromycin	Yes	Tab. HCQ	No		No	No	No	Discharged alive
24	26-06-2020	25	36.57	3	0	0	1	0	0	0	0	0	0	0	0	0	0	0	0	0	0		No	No	8.9	moderate	8150	Normal	139000	mild	2	2	0	No	Yes	Yes	Yes	No		Yes	Others	No		No			No	No	Discharged alive
25	29-06-2020	26	37.28	3	0	1	1	1	0	0	0	0	0	0	0	0	0	0	0	0	1	1	No	No	9.7	moderate	6840	Normal	79000	Moderate	1	0	1	No	No	No	Yes	No		Yes	Azithromycin	No		No		No	No	No	Discharged alive
28	02-07-2020	32	37.85	3	0	0	1	0	0	0	0	0	0	0	0	0	0		0	0	0		No	No	11.3	Normal	9600	Normal	130000	mild	0	0	0	No	No	No	Yes	Yes	2	Yes	Others	No		No			No	No	Discharged alive
30	15-07-2020	31	38.42	3	0	0	0	1	0	0	0	0	0	0	0	0	0	0	0	0	1	1	No	No	11.7	Normal	12800	Normal	116000	mild	1	1	0	No	No	No	Yes	No		Yes	Azithromycin	No		No		Yes	No	No	Discharged alive
31	23-07-2020	31	38.14	3	0	0	1	0	0	0	0	0	0	0	0	0	0	0	0	0	0		No	No	11.5	Normal	9700	Normal	120000	mild	1	0	1	No	No	No	Yes	No		Yes	Others	No		No		No	No	No	Discharged alive
32	17-07-2020	31	37.85	3	0	1	1	0	0	0	0	0	0	0	0	0	0	0	0	0	0		No	No	12.2	Normal	9390	Normal	78000	Moderate	2	0	2	No	Yes	No	Yes	No		Yes	Others	No		No		No	No	No	Discharged alive
34	21-07-2020	27	13.42	2	0	0	1	0	0	0	0	0	0	0	0	0	0	0	0	0	0		No	No	8.2	moderate	19560	Leucocytosis	264000	Normal	2			No	No	No	Yes	No		Yes	Others	Yes	Tab. HCQ	No		Yes	No	No	Discharged alive
35	23-07-200	22	32.71	3	0	0	1	0	0	0	0	0	0	0	0	0	0	0	0	0	0		No	No	8.9	moderate	6670	Normal	105000	mild	3	3	0	No	No	Yes	Yes	No		Yes	Azithromycin	No		No		No	No	No	Discharged alive
36	25-07-2020	20	33	3	1	0	1	0	0	0	0	0	0	0	0	0	0	0	0	0	0		No	No	10.1	mild_anemia	8170	Normal	200000	Normal		0	0	No	No	No	Yes	Yes	1	Yes	Others	No		No		Yes	No	No	Discharged alive
37	30-07-2020	32	38.42	3	0	0	0	1	0	0	0	0	0	0	0	0	0	0	0	0	1	1	No	No	12.4	Normal	8490	Normal	140000	mild	1	0	1	No	No	No	Yes	Yes	2	Yes	Others	No		No		No	No	No	Discharged alive
38	31-07-2020	26	36.57	3	0	0	0	0	0	0	0	0	0	0	0	0	0	0	0	0	0		No	No	11.3	Normal					1	1	0	No	No	No	Yes	No		Yes	Others	No		No		No	No	No	Discharged alive
39	01-08-2020	28	36.71	3	0	0	1	0	0	0	0	0	0	0	0	0	0	0	0	0	0		No	No	8.1	moderate	9160	Normal	90000	Moderate	0	0	0	No	No	No	Yes	No		Yes	Others	No		No		No	No	No	Discharged alive
40	10-08-2020	27	38.57	3	0	0	1	0	0	0	0	0	0	0	0	0	0	0	0	0	0		No	No	10.8	mild_anemia	10570	Normal	148000	mild	0	0	0	No	No	No	Yes	No		Yes	Others	No		No		No	No	No	Discharged alive
42	16-08-2020	25	37.28	3	0	0	1	0	0	0	0	0	0	0	0	0	0	0	0	0	0		No	No	8	moderate	5800	Normal	242000	Normal	0	0	0	No	No	No	Yes	No		Yes	Others	No		No		No	No	No	Discharged alive
43	18-08-2020	37	37	3	1	1	1	0	0	0	0	0	0	0	0	0	0	0	0	0	0		No	No	12.8	Normal			115000	mild	1	0	1	No	No	No	Yes	No		Yes	Others	No		No		No	No	No	Discharged alive
44	19-08-2020	21	36.14	3	0	0	1	0	0	0	0	0	0	0	0	0	0	0	0	0	0		No	No	8.9	moderate	7100	Normal	144000	mild	0	0	0	No	No	No	Yes	No		Yes	Others	No		No		No	No	No	Discharged alive
45	19-08-2020	24	35.57	3	0	0	0	0	0	0	0	0	0	0	0	0	0	0	0	0	0		No	No	11.4	Normal	9020	Normal	212000	Normal	0	0	0	No	No	No	Yes	No		Yes	Others	No		No		No	No	No	Discharged alive
47	26-08-2020	31	38.57	3	0	0	1	0	0	0	0	0	0	0	0	0	0	0	0	0	0		No	No	13.2	Normal	11040	Normal	130000	mild	0	0	0	No	No	No	Yes	No		Yes	Others	No		No		No	No	No	Discharged alive
49	27-08-2020	27			1		1																Yes								1		1	No	No	No											Yes		maternal death
1	21-04-2020	22	40.43	3	0	0	0	0	0	0	0	0	0	0	0	0	0	0	0	0	0		No	No	12.5	Normal	11400	Normal	222000	Normal	0	0	0	No	No	No	Yes	No		Yes	Others	No		No		No	No	No	Discharged alive
2	16-04-2020	31	38.86	3	0	0	1	0	0	0	0	0	0	0	0	0	0	0	0	0	0		No	No	8.1	moderate	6300	Normal	120000	mild	1	0	1	No	No	No	Yes	No		Yes	Others	No		No		No	No	No	Discharged alive
16	20-05-2020	19	39.28	3	0	0	1	0	0	0	0	0	0	0	0	0	0	0	0	0	0		No	No	9.1	moderate	16800	Normal	372000	Normal	0	0	0	No	No	No	Yes	No		Yes	Others	No		No		No	No	No	Discharged alive
17	23-05-2020	25	39.14	3	0	0	1	1	0	0	0	0	0	0	0	0	0	0	0	0	1	1	No	No	9.2	moderate	11400	Normal	140000	mild	1	1	0	No	No	No	Yes	No		Yes	Others	No		No		No	No	No	Transfer to other facility
18	08-05-2020	29	38.43	3	0	0	1	0	0	0	0	0	0	0	0	0	0	0	0	0	0		No	No	10.2	mild_anemia	13600	Normal	88000	Moderate	2	0	2	No	No	No	Yes	No		Yes	Others	No		No		No	No	No	Discharged alive
19	04-05-2020	28	40.14	3	0	0	1	0	0	0	0	0	0	0	0	0	0	0	0	0	0		No	No	11.5	Normal	12700	Normal	154000	Normal	1	0	1	No	No	No	Yes	No		Yes	Others	No		No		No	No	No	Discharged alive
20	13-05-2020	28	40	3	0	0	0	0	0	0	0	0	0	0	0	0	0	0	0	0	0		No	No	11.7	Normal	9600	Normal	213000	Normal	0	0	0	No	No	No	Yes	No		Yes	Others	No		No		No	No	No	Discharged alive
21	22-05-2020	21	36.43	3	0	0	1	0	0	0	0	0	0	0	0	0	0	0	0	0	0		No	No	10.2	mild_anemia	14280	Normal	168000	Normal	1	1	0	No	No	No	Yes	No		No		No		No		No	No	No	Discharged alive
22	24-05-2020	25	40.28	3	0	0	0	0	0	0	0	0	0	0	0	0	0	0	0	0	0		No	No	12	Normal	8700	Normal	140000	mild	1	0	1	No	No	No	Yes	No		Yes	Others	No		No		Yes	No	No	Discharged alive
23	06-05-2020	20	7.43	1	0	0	1	1	0	0	0	0	0	0	0	0	0	0	0	0	1	1	No	No	5.8	severe	7100	Normal	384000	Normal	0	0	0	No	No	No	No	No		Yes	Others	No		No		No	No	No	Discharged alive
24	12-05-2020	34	9.43	1	0	0	1	0	0	0	0	0	0	0	0	0	0	0	0	0	0		No	No	10.9	mild_anemia	7000	Normal	120000	mild	1	1	0	No	No	No	No	No		Yes	Others	No		No		No	No	No	Discharged alive
25	29-05-2020	28	38	3	0	0	0	0	0	0	0	0	0	0	0	0	0	0	0	0	0		No	No	13	Normal	14900	Normal	165000	Normal	1	1	0	No	No	No	Yes	No		Yes	Others	No		No		No	No	No	Discharged alive
26	27-05-2020	31	35.71	3	1	0	1	0	0	0	0	0	0	0	0	0	0	0	0	0	0		No	No	12.9	Normal	14300	Normal	230000	Normal	1	0	1	No	No	No	Yes	No		Yes	Others	No		No		No	No	No	Discharged alive
27	16-05-2020	30	40.43	3	0	0	0	0	0	0	0	0	0	0	0	0	0	0	0	0	0		No	No	11.8	Normal	9400	Normal	211000	Normal	0	0	0	No	No	No	Yes	No		Yes	Others	No		No		No	No	No	Discharged alive
28	15-05-2020	35	37.86	3	0	0	1	0	0	0	0	0	0	0	0	0	0	0	0	0	0		No	No	6.3	severe	8000	Normal	127000	mild	1	1	0	No	No	No	Yes	No		Yes	Others	No		No		No	No	No	Discharged alive
29	17-05-2020	22	39.28	3	0	0	1	0	0	0	0	0	0	0	0	0	0	0	0	0	0		No	No	10	mild_anemia	9000	Normal	168000	Normal	0	0	0	No	No	No	Yes	No		Yes	Others	No		No		No	No	No	Discharged alive
30	06-05-2020	30	39.28	3	0	0	0	0	0	0	0	0	0	0	0	0	0	0	0	0	0		No	No	12	Normal	12100	Normal	140000	mild	2	2	0	No	No	No	Yes	No		No		No		No		No	No	No	Discharged alive
31	14-05-2020	24	39.28	3	0	0	1	0	0	0	0	0	0	0	0	0	0	0	0	0	0		No	No	8.9	moderate	9400	Normal	189000	Normal	0	0	0	No	No	No	Yes	No		Yes	Others	No		No		No	No	No	Discharged alive
32	25-05-2020	20	39.86	3	0	0	0	0	0	0	0	0	0	0	0	0	0	0	0	0	0		No	No	13.9	Normal	13300	Normal	88000	Moderate	0	0	0	No	No	No	Yes	No		Yes	Others	No		No		No	No	No	Discharged alive
33	30-05-2020	25	41	3	0	0	1	0	0	0	0	0	0	0	0	0	0	0	0	0	0		No	No	10.5	mild_anemia	7000	Normal	190000	Normal	0	0	0	No	No	No	Yes	No		Yes	Others	No		No		No	No	No	Discharged alive
34	30-05-2020	24	31.14	3	0	0	1	0	0	0	0	0	0	0	0	0	0	0	0	0	0		No	Yes	4.1	severe	5000	leukopenia	54000	Moderate	0	0	0	No	No	No	Yes	No		No		No		No		No	No	No	Discharged alive
35	18-05-2020	26	40.57	3	0	0	1	0	0	0	0	0	0	0	0	0	0	0	0	0	0		No	No	8.1	moderate	14000	Normal	232000	Normal	2	2	0	No	No	No	Yes	No		No		No		No		No	No	No	Discharged alive
36	28-05-2020	24	38.71	3	0	0	0	0	0	0	0	0	0	0	0	0	0	0	0	0	0		No	No	11.2	Normal	12500	Normal	121000	mild	0	0	0	No	No	No	Yes	No		Yes	Others	No		No		No	No	No	Discharged alive
37	26-05-2020	30	31.86	3	0	0	0	1	0	0	0	0	0	0	0	0	0	0	0	0	1	1	No	No	11	Normal	7600	Normal	190000	Normal	0	0	0	No	No	No	Yes	No		No		No		No		No	No	No	Discharged alive
38	13-05-2020	29	39.14	3	0	1	1	0	0	0	0	0	0	0	0	0	0	0	0	0	0		No	No	13.4	Normal	11000	Normal	154000	Normal	1		1	No	No	No	Yes	No		No		No		No		No	No	No	Discharged alive
40	19-05-2020	26	33.71	3	0	0	1	0	0	0	0	0	0	0	0	0	0	0	0	0	1	1	No	No	11.6	Normal	11200	Normal	176000	Normal	0	0	0	No	No	No	Yes			Yes	Others	No		No		No	No	No	Discharged alive
41	31-05-2020	35	33.86	3	1	0	1	0	0	0	0	0	0	0	0	0	0	0	0	0	0		No	No	9.2	moderate	9700	Normal	84000	Moderate	1		1	No	No	No	Yes	Yes	1	Yes	Azithromycin	No		No		Yes	No	Yes	maternal death
44	05-05-2020	26	37.86	3	0	0	0	0	0	0	0	0	0	0	0	0	0	0	0	0	0		No	No	13.4	Normal	5600	Normal	142000	mild	2	2	0	No	No	No	Yes	No		Yes	Others	No		No		No	No	No	Discharged alive
49	08-06-2020	23	39.28	3	0	0	0	0	0	0	0	0	0	0	0	0	0	0	0	0	0		No	No	11.2	Normal	9100	Normal	250000	Normal	0	0	0	No	No	No	Yes	No		Yes	Others	No		No		No	No	No	Discharged alive
50	03-06-2020	23	39.28	3	0	0	1	1	0	0	0	0	0	0	0	0	0	0	0	0	1	1	No	No	10.6	mild_anemia	20800	Leucocytosis	132000	mild	1	0	1	No	No	No	Yes	No		Yes	Others	No		No		No	No	No	Discharged alive
51	16-06-2020	27	36.14	3	0	0	1	0	0	0	0	0	0	0	0	0	0	0	0	0	0		No	No	10	mild_anemia	11100	Normal	120000	mild	2	2	0	No	No	No	Yes	No		No		No		No		No	No	No	Discharged alive
52	06-06-2020	27	39.71	3	0	0	0	0	0	0	0	0	0	0	0	0	0	0	0	0	0		No	No	11.1	Normal	17700	Leucocytosis	120000	mild	1	0	1	No	No	No	Yes	No		Yes	Others	No		No		No	No	No	Discharged alive
53	15-06-2020	25	40.28	3	0	0	0	0	0	0	0	0	0	0	0	0	0	0	0	0	0		No	No	11.7	Normal					1	1	0	No	No	No	Yes	No		No		No		No		No	No	No	Discharged alive
54	14-06-2020	27	40.43	3	0	0	0	0	0	0	0	0	0	0	0	0	0	0	0	0	0		No	No	11.6	Normal	17800	Leucocytosis	189000	Normal	2	2	0	No	No	No	Yes	No		No		No		No		No	No	No	Discharged alive
55	03-06-2020	29	5.86	1	0	0	1	0	0	0	0	0	0	0	0	0	0	0	0	0	0		No	No	5.7	severe	18500	Leucocytosis	231000	Normal	1	0	1	No	No	No	Yes	No		Yes	Others	No		No		No	No	No	Discharged alive
56	23-06-2020	25	38.57	3	1	0	1	0	0	0	0	0	0	0	0	0	0	0	0	0	0		No	No	9.9	moderate	9600	Normal	229000	Normal	0	0	0	No	No	No	Yes	No		Yes	Others	No		No		No	No	No
57	28-06-2020	29	37.57	3	0	0	1	0	0	0	0	0	0	0	0	0	0	0	0	0	0		No	No	9.3	moderate	10400	Normal	120000	mild	1	1	0	No	No	No	Yes	No		Yes	Others	No		No		No	No	No	Discharged alive
58	08-06-2020	20	36.71	3	0	0	1	0	0	0	0	0	0	0	0	0	0	0	0	0	0		No	No	10.9	mild_anemia	9700	Normal	130000	mild	0	0	0	No	No	No	Yes	No		No		No		No		No	No	No	Discharged alive
59	20-06-2020	20	39.86	3	0	0	0	0	0	0	0	0	0	0	0	0	0	0	0	0	0		No	No	12.9	Normal	10900	Normal	171000	Normal	0	0	0	No	No	No	Yes	No		Yes	Others	No		No		No	No	No
60	25-06-2020	24	38.71	3	0	0	1	0	0	0	0	0	0	0	0	0	0	0	0	0	0		No	No	8.3	moderate	9200	Normal	276000	Normal	1	1	0	No	No	No	Yes	No		Yes	Others	No		No		No	No	No	Discharged alive
61	16-06-2020	27	32.57	3	0	0	1	0	0	0	0	0	0	0	0	0	0	0	0	0	0		No	No	9.8	moderate	12000	Normal	124000	mild	1	1	0	No	No	No	Yes	Yes	1	Yes	Others	No		No		No	No	No	Discharged alive
62	26-06-2020	21	37	3	0	0	1	0	0	0	0	0	0	0	0	0	0	0	0	0	0		No	No	9.8	moderate	10500	Normal	130000	mild	1	1	0	No	No	No	Yes	No		Yes	Others	No		No		No	No	No	Discharged alive
63	16-06-2020	27	36	3	0	0	0	0	0	0	0	0	0	0	0	0	0	0	0	0	0		No	No	12.2	Normal	7700	Normal	249000	Normal	1	1	0	No	No	No	Yes	No		Yes	Others	No		No		No	No	No	Discharged alive
64	22-06-2020	24	38.28	3	0	0	1	0	0	0	0	0	0	0	0	0	0	0	0	0	0		No	No	10.6	mild_anemia	8800	Normal	147000	mild	1	0	1	No	No	No	Yes	No		Yes	Others	No		No		No	No	No	Discharged alive
65	20-06-2020	27	39.43	3	1	0	1	0	0	0	0	0	0	0	0	0	0	0	0	0	0		No	No	12.5	Normal	8600	Normal	128000	mild	0	0	0	No	No	No	Yes	No		Yes	Others	No		No		No	No	No	Discharged alive
66	29-06-2020	28	40.14	3	0	0	1	0	0	0	0	0	0	0	0	0	0	0	0	0	0		No	No	9.9	moderate	14200	Normal	250000	Normal	1	1	0	No	No	No	Yes	No		Yes	Others	No		No		No	No	No	Discharged alive
67	30-06-2020	27	38.57	3	0	0	1	0	0	0	0	0	0	0	0	0	0	0	0	0	0		No	No	8.9	moderate	12800	Normal	159000	Normal	1	1	0	No	No	No	Yes	No		No		No		No		No	No	No	Discharged alive
68	28-06-2020	31	39.71	3	0	0	0	0	0	0	0	0	0	0	0	0	0	0	0	0	0		No	No	11.6	Normal	14600	Normal	107000	mild	1	1	0	No	No	No	Yes	No		Yes	Others	No		No		No	No	No	Discharged alive
69	26-06-2020	26	40.28	3	0	0	0	0	0	0	0	0	0	0	0	0	0	0	0	0	0		No	No	11.8	Normal	15700	Normal	150000	Normal	0	0	0	No	No	No	Yes	No		Yes	Others	No		No		No	No	No	Discharged alive
70	01-06-2020	20	38.57	3	0	0	0	0	0	0	0	0	0	0	0	0	0	0	0	0	0		No	No	11.9	Normal	12900	Normal	129000	mild	0	0	0	No	No	No	Yes	No		Yes	Others	No		No		No	No	No	Discharged alive
71	01-06-2020	22	37.14	3	0	0	1	0	0	0	0	0	0	0	0	0	0	0	0	0	0		No	No	10.1	mild_anemia	10100	Normal	180000	Normal	1	1	0	No	No	No	Yes	No		Yes	Others	No		No		No	No	No	Discharged alive
72	04-06-2020	26	40.57	3	0	0	0	0	0	0	0	0	0	0	0	0	0	0	0	0	0		No	No	12.1	Normal	17900	Leucocytosis	168000	Normal	2	0	2	No	No	No	Yes	No		Yes	Others	No		No		No	No	No	Discharged alive
73	17-06-2020	26	36.71	3	0	0	0	0	0	0	0	0	0	0	0	0	0	0	0	0	0		No	No	11.9	Normal	3390	leukopenia	156000	Normal	1	1	0	No	No	No	Yes	No		Yes	Others	No		No		No	No	No	Discharged alive
74	13-06-2020	22	37	3	0	0	1	0	1		0	0	0	0	0	0	0	0	0	0	1	1	No	No	9.8	moderate	9800	Normal	168000	Normal	1	1	0	No	No	No	Yes	No		No		No		No		No	No	No	Discharged alive
75	06-06-2020	20	34.14	3	0	0	0	0	0	0	0	0	0	0	0	0	0	0	0	0	0		No	No	11.4	Normal	15800	Normal	201000	Normal	0	0	0	No	No	No	Yes	No		Yes	Others	No		No		No	No	No	Discharged alive
76	02-06-2020	24	40.86	3	0	0	1	0	0	0	0	0	0	0	0	0	0	0	0	0	0		No	No	7.8	moderate	10100	Normal	94000	Moderate	2	2	0	No	No	No	Yes	No		No		No		No		No	No	No	Discharged alive
77	08-06-2020	23	34.28	3	0	0	1	0	0	0	0	0	0	0	0	0	0	0	0	0	0		No	No	9.2	moderate	13400	Normal	201000	Normal	0	0	0	No	No	No	Yes	No		Yes	Others	No		No		No	No	No	Discharged alive
78	09-06-2020	29	38.71	3	0	0	0	0	0	0	0	0	0	0	0	0	0	0	0	0	0		No	No	11.9	Normal	5300	leukopenia	126000	mild	1	1	0	No	No	No	Yes	No		Yes	Others	No		No		Yes	No	No	Discharged alive
79	12-06-2020	23	38.71	3	0	0	1	0	0	0	0	0	0	0	0	0	0	0	0	0	0		No	No	10.9	mild_anemia	27900	Leucocytosis	90000	Moderate	1	0	1	No	No	No	Yes	No		Yes	Others	No		No		No	No	No	Discharged alive
80	08-06-2020	27	40	3	1	0	1	0	0	0	0	0	0	0	0	0	0	0	0	0	0		No	No	11.1	Normal	11800	Normal	190000	Normal	1	1	0	No	No	No	Yes	No		Yes	Others	No		No		No	No	No	Discharged alive
82	30-06-2020	35	29	3	0	0	1	0	0	0	0	0	0	0	0	0	0	0	0	0	0		No	No	11.7	Normal	16400	Normal	102000	mild	2	0	2	No	No	Yes	Yes	No		Yes	Others	No		No		No	No	No	Discharged alive
83	20-06-2020	26	39	3	0	0	0	0	0	0	0	0	0	0	0	0	0	0	0	0	0		No	No	11.8	Normal	10080	Normal	120000	mild	2	1	1	No	No	No	Yes	No		Yes	Others	No		No		No	No	No	Discharged alive
84	15-06-2020	21	39.86	3	1	0	1	0	0	0	0	0	0	0	0	0	0	0	0	0	0		No	No	11.6	Normal	15300	Normal	130000	mild	0	0	0	No	No	No	Yes	No		Yes	Others	No		No		No	No	No	Discharged alive
85	24-06-2020	26	34	3	0	0	0	0	0	0	0	0	0	0	0	0	0	0	0	0	0		No	No	12.3	Normal	13000	Normal	345000	Normal	0	0	0	No	No	No	Yes	No		Yes	Others	No		No		No	No	No	Discharged alive
86	11-06-2020	21	30.86	3	0	0	0	0	0	0	0	0	0	0	0	0	0	0	0	0	0		No	No	11.2	Normal	11830	Normal	325000	Normal	0	0	0	No	No	No	Yes	Yes	1	Yes	Others	No		No		Yes	No	No	Discharged alive
87	08-06-2020	27	40.57	3	0	0	1	0	0	0	0	0	0	0	0	0	0	0	0	0	0		No	No	10.3	mild_anemia	8600	Normal	160000	Normal	0	0	0	No	No	No	Yes	No		Yes	Others	No		No		Yes	No	No	Discharged alive
88	19-06-2020	33	40.14	3	0	0	0	0	0	0	0	0	0	0	0	0	0	0	0	0	0		No	No	11.9	Normal	7200	Normal	257000	Normal	1	0	1	No	No	No	Yes	No		Yes	Others	No		No		No	No	No	Discharged alive
89	05-06-2020	30	26.43	2	0	0	1	0	0	0	0	0	0	0	0	0	0	0	0	0	0		No	No	7	moderate	21000	Leucocytosis	296000	Normal	2	2	0	No	No	No	Yes	Yes	1	Yes	Others	No		No		No	No	No	Discharged alive
91	27-06-2020	25	41	3	0	0	1	0	0	0	0	0	0	0	0	0	0	0	0	0	0		No	No	9.4	moderate	11000	Normal	316000	Normal	1	1	0	No	No	No	Yes	No		Yes	Others	No		No		No	No	No	Discharged alive
92	10-06-2020	29	26.43	2	0	0	1	0	0	0	0	0	0	0	0	0	0	0	0	0	0		No	No	10.9	mild_anemia	20800	Leucocytosis	351000	Normal	0	0	0	No	No	No	Yes	No		Yes	Others	No		No		No	No	No	Discharged alive
93	27-06-2020	27	39.43	3	0	0	0	0	0	0	0	0	0	0	0	0	0	0	0	0	0		No	No	11	Normal	12000	Normal	110000	mild	0	0	0	No	No	No	Yes	No		Yes	Others	No		No		No	No	No	Discharged alive
94	18-06-2020	28	33	3	0	0	1	0	0	0	0	0	0	0	0	0	0	0	0	0	0		No	No	10.7	mild_anemia	10700	Normal	203000	Normal	0	0	0	No	No	No	Yes	No		Yes	Others	No		No		No	No	No	Discharged alive
95	12-06-2020	35	41.14	3	0	0	0	0	0	0	0	0	0	0	0	0	0	0	0	0	0		No	No	13.7	Normal	9000	Normal	120000	mild	2	2		No	No	No	Yes	No		Yes	Others	No		No		No	No	No	Discharged alive
96	16-06-2020	31	39.71	3	0	0	1	0	0	0	0	0	0	0	0	0	0	0	0	0	0		No	No	9.4	moderate	9800	Normal	160000	Normal	1	1	0	No	No	No	Yes	No		Yes	Others	No		No		No	No	No	Discharged alive
97	01-06-2020	20	40	3	0	0	1	0	0	0	0	0	0	0	0	0	0	0	0	0	0		No	No	11.3	Normal	29900	Leucocytosis	190000	Normal	0	0	0	No	No	No	Yes	No		Yes	Others	No		No		No	No	No	Discharged alive
98	03-06-2020	26	40.14	3	0	0	0	1	0	0	0	0	0	0	0	0	0	0	0	0	1	1	No	No	11.9	Normal	10500	Normal	234000	Normal	1	1	0	No	No	No	Yes	No		Yes	Others	No		No		No	No	No	Discharged alive
99	01-06-2020	31	39.86	3	0	0	1	0	0	0	0	0	0	0	0	0	0	0	0	0	0		No	No	8.7	moderate	12000	Normal	151000	Normal	1	1	0	No	No	No	Yes	No		Yes	Others	No		No		No	No	No	Discharged alive
100	04-06-2020	38	38.43	3	0	0	1	1	0	0	0	0	0	0	0	0	0	0	0	0	1	1	No	No	8.7	moderate	12000	Normal	183000	Normal	2	2	0	No	No	No	Yes	No		Yes	Others	No		No		No	No	No	Discharged alive
101	03-06-2020	18	41	3	0	0	0	0	0	0	0	0	0	0	0	0	0	0	0	0	0		No	No	12.8	Normal	8600	Normal	147000	mild	1	0	1	No	No	No	Yes	No		Yes	Others	No		No		No	No	No	Discharged alive
102	04-06-2020	26	9.43	1	0	0	1	0	0	0	0	0	0	0	0	0	0	0	0	0	0		No	No	9	moderate	6800	Normal	169000	Normal	1	1	0	No	No	No	No	No		Yes	Others	No		No		No	No	No	Discharged alive
103	05-06-2020	33	15.14	2	0	0	0	0	0	0	0	0	0	0	0	0	0	0	0	0	1	1	No	No	14.1	Normal	8700	Normal	156000	Normal	1	0	1	No	No	No	No	No		No		No		No		No	No	No
104	07-06-2020	28	39.86	3	0	0	1	0	0	0	0	0	0	0	0	0	0	0	0	0	0		No	No	6.6	severe	6500	Normal	140000	mild	3	2	1	No	No	No	Yes	No		Yes	Others	No		No		No	No	No	Discharged alive
105	08-06-2020	19	38	3	0	0	1	0	0	0	0	0	0	0	0	0	0	0	0	0	0		No	No	9.9	moderate	16000	Normal	242000	Normal	0	0	0	No	No	No	Yes	No		Yes	Others	No		No		No	No	No	Discharged alive
106	08-06-2020	25	37.14	3	0	0	0	0	0	0	0	0	0	0	0	0	0	0	0	0	0		No	No	13	Normal	9800	Normal	136000	mild	0	0	0	No	No	No	Yes	No		Yes	Others	No		No		No	No	No	Discharged alive
107	09-06-2020	20	13	2	0	0	0	0	0	0	0	0	0	0	0	0	0	0	0	0	1	1	No	No	11.2	Normal	12000	Normal	134000	mild	0	0	0	No	No	No	Yes	No		Yes	Others	No		No		No	No	No	Discharged alive
108	11-06-2020	19	40.28	3	0	0	1	0	0	0	0	0	0	0	0	0	0	0	0	0	0		No	No	12.1	Normal	13000	Normal	111000	mild	0	0	0	No	No	No	Yes	No		Yes	Others	No		No		No	No	No	Discharged alive
109	19-06-2020	30	34.71	3	0	1	1	0	0	0	0	0	0	0	0	0	0	0	0	0	0		No	No	11.4	Normal	11800	Normal	155000	Normal	1	1	0	No	No	No	Yes	No		Yes	Others	No		No		No	No	No	Discharged alive
110	20-06-2020	33	39.43	3	0	0	1	0	0	0	0	0	0	0	0	0	0	0	0	0	0		No	No	8.6	moderate	10800	Normal	150000	Normal	3	3	0	No	No	No	Yes	No		Yes	Others	No		No		No	No	No	Discharged alive
112	15-06-2020	25	10.14	1	0	0	0	0	0	0	0	0	0	0	0	0	0	0	0	0	0		No	No	11.7	Normal	5400	leukopenia	122000	mild	0	0	0	No	No	No	No	No		No		No		No		No	No	No	Discharged alive
113	12-06-2020	25	37	3	0	0	1	1	0	0	0	0	0	0	0	0	0	0	0	0	1	1	No	No	10.8	mild_anemia	8400	Normal	126000	mild	1	1	0	No	No	No	Yes	No		Yes	Others	No		No		No	No	No	Discharged alive
114	13-06-2020	27	36.14	3	0	0	0	0	0	0	0	0	0	0	0	0	0	0	0	0	0		No	No	11.4	Normal	13200	Normal	124000	mild	1	1	0	No	No	No	Yes	No		Yes	Others	No		No		No	No	No	Discharged alive
115	14-06-2020	26	9.43	1	0	0	1	0	0	0	0	0	0	0	0	0	0	0	0	0	1	1	No	No	8.8	moderate	17200	Leucocytosis	170000	Normal	0	0	0	No	No	No	No	No		Yes	Others	No		No		No	No	No	Discharged alive
116	15-06-2020	26	40.14	3	0	0	0	0	0	0	0	0	0	0	0	0	0	0	0	0	0		No	No	11.6	Normal	13300	Normal	150000	Normal	1	0	1	No	No	No	Yes	No		Yes	Others	No		No		No	No	No	Discharged alive
117	18-06-2020	20	36.71	3	0	0	1	0	0	0	0	0	0	0	0	0	0	0	0	0	0		No	No	10.2	mild_anemia	9700	Normal	130000	mild	0	0	0	No	No	No	Yes	No		Yes	Others	No		No		No	No	No	Discharged alive
118	19-06-2020	32	33.43	3	0	0	1	0	0	0	0	0	0	0	0	0	0	0	0	0	0		No	No	6.7	severe	12400	Normal	100000	Moderate	1	0	1	No	No	No	Yes	No		Yes	Others	No		No		No	No	No	Discharged alive
119	23-06-2020	20	41	3	0	0	1	0	0	0	0	0	0	0	0	0	0	0	0	0	0		No	No	10.1	mild_anemia	13000	Normal	120000	mild	0	0	0	No	No	No	Yes	No		Yes	Others	No		No		No	No	No	Discharged alive
120	24-06-2020	22	32.86	3	0	0	0	0	0	0	0	0	0	0	0	0	0	0	0	0	0		No	No	12.8	Normal	16500	Normal	270000	Normal	0	0	0	No	No	No	Yes	Yes	1	Yes	Others	No		No		No	No	No	Discharged alive
121	26-06-2020	22	36.14	3	0	0	1	0	0	0	0	0	0	0	0	0	0	0	0	0	0		No	No	10	mild_anemia	9600	Normal	221000	Normal	1	1	0	No	No	No	Yes	No		Yes	Others	No		No		No	No	No	Discharged alive
122	20-06-2020	28	35.57	3	1	1	1	0	0	0	0	0	0	0	0	0	0	0	0	0	0		No	No	11.3	Normal	7100	Normal	163000	Normal	1	0	1	No	No	No	Yes	No		Yes	Others	No		No		No	No	No	Discharged alive
123	17-06-2020	21	32.71	3	0	0	1	0	0	0	0	0	0	0	0	0	0	0	0	0	0		No	No	10.5	mild_anemia	11200	Normal	100000	Moderate	0	0	0	No	No	No	Yes	Yes	1	Yes	Others	No		No		No	No	No	Discharged alive
124	22-06-2020	24	39.14	3	0	0	1	0	0	0	0	0	0	0	0	0	0	0	0	0	0		No	No	9.3	moderate	14300	Normal	116000	mild	1	1	0	No	No	No	Yes	No		Yes	Others	No		No		No	No	No	Discharged alive
125	15-06-2020	25	38	3	0	0	0	0	0	0	0	0	0	0	0	0	0	0	0	0	0		No	No	11.9	Normal	5400	leukopenia			0	0	0	No	No	No	Yes	No		No		No		No		No	No	No	Discharged alive
128	30-05-2020	24	31.14	3	0	0	1	0	0	0	0	0	0	0	0	0	0	0	0	0	0		No	No	8.8	moderate	4600	leukopenia	74000	Moderate	0	0	0	No	No	No	No	No		Yes	Azithromycin	No		No		Yes	No	No	Discharged alive
131	01-07-2020	32	34.57	3	0	0	1	0	0	0	0	0	0	0	0	0	0	0	0	0	1	1	No	No	6.9	severe	10000	Normal	222000	Normal	1	1	0	No	No	No	Yes	Yes	1	Yes	Others	No		No		Yes	No	No	Discharged alive
133	14-07-2020	28	37.57	3	0	1	1	0	0	0	0	0	0	0	0	0	0	0	0	0	0		No	No	13.1	Normal	18700	Leucocytosis	148000	mild	2	2		No	No	No	Yes	No		Yes	Others	No		No		No	No	No	Discharged alive
134	14-07-2020	21	40	3	0	0	1	0	0	0	0	0	0	0	0	0	0	0	0	0	0		No	No	10.8	mild_anemia	8200	Normal	320000	Normal	0	0	0	No	No	No	Yes	No		Yes	Others	No		No		No	No	No	Discharged alive
136	15-07-2020	36	39.14	3	0	0	0	0	0	0	0	0	0	0	0	0	0	0	0	0	0		No	No	11.2	Normal	10800	Normal	194000	Normal	1	1	0	No	No	No	Yes	No		Yes	Others	No		No		No	No	No	Discharged alive
137	16-07-2020	30	30	3	0	0	1	0	0	0	0	0	0	0	0	0	0	0	0	0	0		No	No	5.3	severe	22500	Leucocytosis	413000	Normal	1	1	0	No	No	No	Yes	No		Yes	Others	No		No		No	No	No
138	18-07-2020	22	36.28	3	0	0	1	0	0	0	0	0	0	0	0	0	0	0	0	0	0		No	No	10.8	mild_anemia	6700	Normal	192000	Normal	0	0	0	No	No	No	Yes	No		Yes	Others	No		No		No	No	No	Discharged alive
142	16-07-2020	20			0	0	1	0	0	0	0	0	0	0	0	0	0	0	0	0	0		No	No	3.1	severe	6200	Normal	20000	Severe	0	0	0	No	No	No	Yes	No		Yes	Others	No		No		Yes	No	No	Discharged alive
143	21-07-2020	29	34.71	3	0	0	1	0	0	0	0	0	0	0	0	0	0	0	0	0	0		No	No	10.3	mild_anemia	7400	Normal	120000	mild	1	1	0	No	No	No	Yes	No		Yes	Others	No		No		No	No	No	Discharged alive
147	21-07-2020	25	35	3	0	0	0	0	0	0	0	0	0	0	0	0	0	0	0	0	0		No	No	13	Normal	12230	Normal	155000	Normal	0	0	0	No	No	No	Yes	No		Yes	Others	No		No		No	No	No	Discharged alive
148	21-07-2020	24	40.28	3	0	0	0	0	0	0	0	0	0	0	0	0	0	0	0	0	0		No	No	12.5	Normal	7300	Normal	166000	Normal	2	1	1	No	No	No	Yes	No		Yes	Others	No		No		No	No	No	Discharged alive
149	23-07-2020	22	37	3	0	0	0	0	0	0	0	0	0	0	0	0	0	0	0	0	0		No	No	13.6	Normal	10800	Normal	241000	Normal	0	0	0	No	No	No	Yes	No		Yes	Others	No		No		No	No	No	Discharged alive
150	24-07-2020	26	38.71	3	0	0	0	0	0	0	0	0	0	0	0	0	0	0	0	0	0		No	No	12.4	Normal	11400	Normal	220000	Normal	1	1	0	No	No	No	Yes	No		Yes	Others	No		No		No	No	No	Discharged alive
152	29-07-2020	22	40.57	3	0	0	0	0	0	0	0	0	0	0	0	0	0	0	0	0	0		No	No	11.7	Normal	11500	Normal	222000	Normal	0	0	0	No	No	No	Yes	No		Yes	Azithromycin	No		No		Yes	No	No	Discharged alive
153	30-07-2020	24	38.71	3	0	0	1	0	0	0	0	0	0	0	1	0	0	0	0	0	1	1	No	No	6.6	severe	18100	Leucocytosis	171000	Normal	1	0	1	No	No	No	Yes	No		Yes	Others	No		No		Yes	No	No	Discharged alive
154	16-07-2020	35	36.14	3	0	0	1	0	0	0	0	0	0	0	0	0	0	0	0	0	1	1	No	No	9	moderate	14900	Normal	155000	Normal	2	2	0	No	No	No	Yes	No		Yes	Others	No		No		Yes	No	No	Discharged alive
156	15-07-2020	35	33.28	3	0	0	1	0	0	0	0	0	0	0	0	0	0	0	0	0	0		No	No							3	3	0	No	No	No	Yes	Yes	1	No		No		No		No	No	No
157	27-07-2020	36	37.86	3	0	0	1	0	0	0	0	0	1	0	1	0	0	0	1	1	1	1	No	No	10.6	mild_anemia	10600	Normal	216000	Normal	2	1	1	No	No	No	Yes	No		Yes	Azithromycin	No		No		Yes	No	No	Discharged alive
161	29-08-2020	23	43.14	3	0	0	1	0	0	0	0	0	0	0	0	0	0	0	0	0	0		No	No	7.2	moderate	16200	Normal	346000	Normal	1	0	1	No	No	No	Yes	No		Yes	Others	No		No		No	No	No	Discharged alive
162	31-08-2020	26	40.71	3	0	1	1	0	0	0	0	0	0	0	0	0	0	0	0	0	0		No	No	13	Normal	11800	Normal	145000	mild	1	1	0	No	No	No	Yes	No		Yes	Others	No		No		No	No	No	Discharged alive
163	19-08-2020	30	36.14	3	0	0	1	0	0	0	0	0	0	0	0	0	0	0	0	0	0		No	No	7.4	moderate	13180	Normal	143000	mild	0	0	0	No	No	No	Yes	No		Yes	Others	No		No		No	No	No	Discharged alive
164	17-08-2020	34	38.86	3	0	1	1	0	0	0	0	0	0	0	0	0	0	0	0	1	1	1	No	No	13.6	Normal	12100	Normal	280000	Normal	1	1	0	No	No	No	Yes	No		Yes	Others	No		No		Yes	No	No	Discharged alive
165	06-08-2020	23	34.86	3	0	0	1	0	0	0	0	0	0	0	0	0	0	0	0	0	0		No	No	8.8	moderate	14000	Normal	335000	Normal	1	1	0	No	No	No	Yes	No		Yes	Azithromycin	No		No		No	No	No	Discharged alive
166	23-08-2020	27	14	2	0	0	0	0	0	0	0	0	0	0	0	0	0	0	0	0	1	1	No	No	12.9	Normal	13200	Normal	266000	Normal	3	3	0	No	No	No	Yes	No		Yes	Others	No		No		No	No	No	Discharged alive
167	16-08-2020	24	39.86	3	0	0	0	0	0	0	0	0	0	0	0	0	0	0	0	0	0		No	No	11.6	Normal	9900	Normal	287000	Normal	0	0	0	No	No	No	Yes	No		Yes	Others	No		No		No	No	No	Discharged alive
168	25-08-2020	26	38.14	3	0	1	1	0	0	0	0	0	0	0	0	0	0	0	0	0	0		No	No	11.6	Normal	12200	Normal	164000	Normal	0	0	0	No	No	No	Yes	No		Yes	Azithromycin	No		No		No	No	No	Discharged alive
169	31-08-2020	38	35.43	3	1	0	1	0	1		0	0	0	0	0	0	0	0	1	1	1	1	No	No	8.8	moderate	8000	Normal	288000	Normal	4	4	0	No	No	No	Yes	No		No		No		No		No	No	No	Discharged alive
173	31-08-2020	26	37.57	3	0	0	0	0	0	0	0	0	0	0	0	0	0	0	0	0	0		No	No	13.1	Normal	14500	Normal	122000	mild	1	1	0	No	No	No	Yes	No		Yes	Others	No		No		No	No	No	Discharged alive
175	13-08-2020	36	37	3	1	0	1	0	0	0	0	0	0	0	0	0	0	0	1	0	1	1	No	No	11	Normal	10200	Normal	164000	Normal	2	2	0	No	No	No	Yes	No		Yes	Others	No		No		No	No	No	Discharged alive
176	16-08-2020	24	38.57	3	0	0	1	0	0	0	0	0	0	0	0	0	0	0	0	0	1	1			11.4	Normal	9800	Normal	240000	Normal	1	1	0	No	No	No	Yes	No		Yes	Others	No		No		No	No	No	Discharged alive
177	18-08-2020	20	38.57	3	0	0	0	0	0	0	0	0	0	0	0	0	0	0	0	0	0		No	No	11.8	Normal	8200	Normal	102000	mild	2	2	0	No	No	No	Yes	No		Yes	Others	No		No		No	No	No	Discharged alive
178	17-08-2020	24	38.86	3	0	0	1	0	0	0	0	0	0	0	0	0	0	0	0	0	0		No	No	9.3	moderate	5900	Normal	200000	Normal	0	0	0	No	No	No	Yes	No		Yes	Others	No		No		Yes	No	No	Discharged alive
179	24-08-2020	20	41	3	0	0	1				0	0	0	0	0	0	0	0	0	0	1	1	No	No	8.1	moderate			132000	mild	0	0	0	No	No	No	Yes	No		Yes	Others	No		No		No	No	No	Discharged alive
180	17-08-2020	23	40	3	0	1	1	0	0	0	0	0	0	0	0	0	0	0	0	0	0		No	No	9.6	moderate	8800	Normal	188000	Normal	1	1	0	No	No	No	Yes	No		No		No		No		No	No	No	Discharged alive
181	25-08-2020	25	37.71	3	0	0	0	0	0	0	0	0	0	0	0	0	0	0	0	0	0		No	No	11.9	Normal	18100	Leucocytosis	62000	Moderate	0	0	0	No	No	No	Yes	No		Yes	Others	No		No		No	No	No	Discharged alive
182	27-08-2020	27	36.86	3	0	1	1	0	0	0	0	0	0	0	0	0	0	0	0	0	0		No	No	10.2	mild_anemia	9200	Normal	490000	Thrombocytosis	1	1	0	No	No	Yes	Yes	No		Yes	Others	No		No		No	No	No	Discharged alive
183	24-08-2020	30	31.14	3	0	0	1	0	0	0	0	0	0	0	0	0	0	0	0	0	0		No	No	10.3	mild_anemia	15300	Normal	277000	Normal	2	1	1	No	No	No	Yes	Yes	1	No		No		No		No	No	No	Discharged alive
184	22-08-2020	24	20	2	0	0	1	0	0	0	0	0	0	0	0	0	0	0	0	0	0		No	No	6.7	severe	20000	Leucocytosis	300000	Normal	2	2	0	No	No	No	No	No		Yes	Others	No		No		No	No	No
188	07-09-2020	20	40.43	3	0	0	0	0	0	0	0	0	0	0	0	0	0	0	0	0	0		No	No	13.5	Normal	13800	Normal	248000	Normal	0	0	0	No	No	No	Yes	No		Yes	Others	No		No		No	No	No	Discharged alive
189	24-09-2020	22	35	3	0	0	0	0	0	0	0	0	0	0	0	0	0	0	0	0	0		No	No	12.3	Normal	12400	Normal	194000	Normal	1	0	1	No	No	No	Yes	No		No		No		No		No	No	No	Discharged alive
190	28-09-2020	23	37.86	3	0	0	1	0	0	0	0	0	0	0	0	0	0	0	0	0	0		No	No	8.8	moderate	12160	Normal	217000	Normal	1	0	1	No	No	No	Yes	No		Yes	Others	No		No		No	No	No	Discharged alive
191	15-09-2020	28			0	0	1	1	0	0	0	0	0	0	0	0	0	1	0	0	1	3	No	Yes	6.9	severe	6200	Normal	58000	Moderate	4	3	1	No	No	Yes	Yes	No		Yes	Azithromycin	No		No		No	No	No	Discharged alive
192	29-09-2020	25	34.86	3	0	1	1	1	0	0	0	0	0	0	0	0	0	0	0	0	1	1	No	No	11.6	Normal	11220	Normal	201000	Normal	1	1	0	No	No	Yes	Yes	No		Yes	Others	No		No		No	No	No	Discharged alive
193	28-09-2020	28	37.71	3	0	0	1	0	0	0	0	0	0	0	0	0	0	0	0	0	0		No	No	7.7	moderate	9180	Normal	139000	mild	1	0	1	No	No	No	Yes	No		Yes	Others	No		No		No	No	No	Discharged alive
194	24-09-2020	22	39.14	3	0	0	0	1	0	0	0	0	0	0	0	0	0	0	0	0	1	1	No	No	12.9	Normal	5900	Normal	89000	Moderate	0	0	0	No	No	No	Yes	No		Yes	Others	No		No		No	No	No	Discharged alive
195	24-09-2020	24	37	3	0	0	0	0	0	0	0	0	0	0	0	0	0	0	0	0	0		No	No	12.2	Normal	12300	Normal	109000	mild	3	3	0	No	No	No	Yes	No		Yes	Others	No		No		No	No	No	Discharged alive
196	24-09-2020	22	35	3	0	0	0	0	0	0	0	0	0	0	0	0	0	0	0	0	0		No	No	12.9	Normal	18700	Leucocytosis	200000	Normal	0	0	0	No	No	No	Yes	No		Yes	Others	No		No		No	No	No	Discharged alive
197	08-09-2020	24			0	0	1	1	0	0	0	0	0	0	0	0	0	0	0	1	1	1	No	Yes	9.2	moderate	7000	Normal	270000	Normal	1	1	0	No	No	No	Yes	No		Yes	Others	No		No		No	No	No	Discharged alive
198	05-09-2020	34	30.43	3	0	0	0	0	0	0	0	0	0	0	0	0	0	0	0	0	0		No	No	13.8	Normal	14500	Normal	221000	Normal	2	2	0	No	No	No	Yes	No		Yes	Others	No		No		No	No	No	Discharged alive
199	06-09-2020	24	39.14	3	0	0	1	1	0	0	0	0	0	0	0	0	0	0	0	0	1	1	No	No	10.2	mild_anemia	14500	Normal	303000	Normal	2	1	1	No	No	No	Yes	No		Yes	Others	No		No		No	No	No	Discharged alive
200	07-09-2020	30	39	3	0	0	0	0	0	0	0	0	0	0	0	0	0	0	0	0	0		No	No	16.2	Normal	13600	Normal	115000	mild	0	0	0	No	No	No	Yes	No		Yes	Others	No		No		No	No	No	Discharged alive
201	11-09-2020	27	40.14	3	0	0	1	0	0	0	0	0	0	0	0	0	0	0	0	0	1	1	No	No	11.1	Normal	14000	Normal	161000	Normal	0	0	0	No	No	No	Yes	No		Yes	Others	No		No		No	No	No	Discharged alive
202	16-09-2020	31	39.14	3	0	0	0	1	0	0	0	0	0	0	0	0	0	0	0	0	1	1	No	No	12.3	Normal	11500	Normal	130000	mild	1	0	1	No	No	No	Yes	No		Yes	Others	No		No		No	No	No	Discharged alive
203	04-09-2020	26	40.71	3	0	0	1	0	0	0	0	0	0	0	0	0	0	0	0	0	0		No	No	10.1	mild_anemia	11000	Normal	144000	mild	0	0	0	No	No	No	Yes	No		Yes	Others	No		No		No	No	No	Discharged alive
204	10-09-2020	35	37	3	1	0	1	0	0	0	0	0	0	0	0	0	0	0	0	0	1	1	No	No	11.6	Normal	12600	Normal	170000	Normal	2	2	0	No	No	No	Yes	No		Yes	Others	No		No		No	No	No	Discharged alive
205	10-09-2020	26	38.86	3	0	0	1	0	1	0	0	0	0	0	0	0	0	0	0	0	1	1	No	No	10.4	mild_anemia	10600	Normal	256000	Normal	1	0	1	No	No	No	Yes	No		Yes	Others	No		No		No	No	No	Discharged alive
206	10-09-2020	25	38.57	3	0	0	1	0	0	0	0	0	0	0	0	0	0	0	0	0	1	1	No	No	8.8	moderate	8700	Normal	150000	Normal	1	1	0	No	No	No	Yes	No		Yes	Others	No		No		No	No	No	Discharged alive
207	01-09-2020	24	38.43	3	0	0	1	0	0	0	0	0	0	0	0	0	0	0	0	0	0		No	No	9.8	moderate	11400	Normal	124000	mild	2	1	1	No	No	Yes	Yes	No		Yes	Others	No		No		No	No	No	Discharged alive
208	07-09-2020	23	39.43	3	0	0	1	0	0	0	0	0	0	0	0	0	0	0	0	0	1	1	No	No	12.4	Normal	18720	Leucocytosis	237000	Normal	2	1	1	Yes	No	No	Yes	No		Yes	Others	No		No		No	No	No	Discharged alive
209	18-09-2020	22	40.71	3	0	0	1	0	0	0	0	0	0	0	0	0	0	0	0	0	0		No	No	8.8	moderate	19000	Leucocytosis	120000	mild	1	1	0	No	No	No	Yes	No		Yes	Others	No		No		Yes	No	No	Discharged alive
210	27-09-2020	20	37.86	3	1	0	1	0	0	0	0	0	0	0	0	0	0	0	1	0	1	1	No	No	11.5	Normal	9500	Normal	228000	Normal	0	0	0	No	No	No	Yes	No		Yes	Others	No		No		No	No	No	Discharged alive
211	02-09-2020	22	40.14	3	0	0	1	0	0	0	0	0	0	0	0	0	0	0	0	0	0		No	No	8.1	moderate	12000	Normal	256000	Normal	1	0	1	No	No	No	Yes	No		Yes	Others	No		No		No	No	No	Discharged alive
213	02-09-2020	26	37.86	3	0	0	1	0	0	0	0	0	0	0	0	0	0	0	0	0	0		No	No	11.2	Normal	18600	Leucocytosis	186000	Normal	1	0	1	No	No	No	Yes	No		Yes	Others	No		No		No	No	No	Discharged alive
214	23-09-2020	30	39.71	3	0	0	1	0	0	0	0	0	0	0	0	0	0	0	0	0	0		No	No	10.3	mild_anemia	11200	Normal	184000	Normal	2	2		No	No	No	Yes	No		No		No		No		No	No	No	Discharged alive
215	06-09-2020	24	40.71	3	0	0	1	0	0	0	0	0	0	0	0	0	0	0	0	0	0		No	No	10.7	mild_anemia	23600	Leucocytosis	183000	Normal	0	0	0	No	No	No	Yes	No		Yes	Others	No		No		No	No	No	Discharged alive
217	20-09-2020	24	40.86	3	0	0	0	0	0	0	0	0	0	0	0	0	0	0	0	0	0		No	No	11.4	Normal	11800	Normal	410000	Normal	0	0	0	No	No	No	Yes	No		Yes	Others	No		No		No	No	No	Discharged alive
218	16-09-2020	21	40.43	3	0	0	0	0	0	0	0	0	0	0	0	0	0	0	0	0	0		No	No	12.2	Normal	18500	Leucocytosis	174000	Normal	0	0	0	No	No	No	Yes	No		Yes	Others	No		No		No	No	No	Discharged alive
220	19-09-2020	24	33.57	3	0	0	0	0	0	0	0	0	0	0	0	0	0	0	0	0	0		No	No	11.4	Normal	7100	Normal	155000	Normal	2	0	1	No	No	No	Yes	No		Yes	Others	No		No		No	No	No	Discharged alive
221	10-10-2020	25			0	0	1	1	0	0	0	0	0	0	0	0	0	0	0	0	1	1	No	No	9.4	moderate	13200	Normal	364000	Normal	2	2	0	No	No	No	Yes	No		Yes	Others	Yes	Inj. Artesunate 120mg I/V	No		No	No	No	Discharged alive
226	11-10-2020	25	40.86	3	0	0	0	0	0	0	0	0	0	0	0	0	0	0	0	0	0		No	No	13.2	Normal	10100	Normal	199000	Normal	0	0	0	No	No	No	Yes	No		Yes	Others	No		No		No	No	No	Discharged alive
223	05-10-2020	22	40	3	0	0	1	1	0	0	0	0	0	0	0	0	0	0	0	0	1	1	No	No	13.6	Normal	11400	Normal	272000	Normal	0	0	0	No	No	No	Yes	No		Yes	Others	No		No		No	No	No	Discharged alive
224	03-10-2020	25	33	3	1	0	1	1	0	0	0	0	0	0	0	0	0	1	0	0	1	3	No	Yes	8.3	moderate	51600	Leucocytosis	218000	Normal	2	2	0	No	No	No	Yes	No		Yes	Azithromycin	No		No		No	No	No	maternal death
225	05-10-2020	31	36.43	3	0	0	1	1	0	0	0	0	0	0	0	0	0	0	0	0	1	1	No	No	9.1	moderate	14900	Normal	214000	Normal	2	0	0	No	No	No	Yes	No		Yes	Others	No		No		No	No	No	Discharged alive
226	22-10-2020	20	37.43	3	0	0	1	0	0	0	0	0	0	0	0	0	0	0	0	0	0		No	No	10.8	mild_anemia	20600	Leucocytosis	334000	Normal	0	0	0	No	No	No	Yes	No		Yes	Others	No		No		No	No	No	Discharged alive
227	21-10-2020	31	36.71	3	0	0	0	0	0	0	0	0	0	0	0	0	0	0	0	0	0		No	No	11.3	Normal	12500	Normal	177000	Normal	1	1	0	No	No	No	Yes	No		Yes	Others	No		No		No	No	No	Discharged alive
228	21-10-2020	20	38.57	3	0	0	0	1	0	0	0	0	0	0	0	0	0	0	0	0	1	1	No	No	11.9	Normal	12670	Normal	167000	Normal	0	0	0	No	No	No	Yes	No		Yes	Others	No		No		No	No	No	Discharged alive
229	05-10-2020	25	34.57	3	0	1	1	0	0	0	0	0	0	0	0	0	0	0	0	0	0		No	No	10.5	mild_anemia	8400	Normal	197000	Normal	1	1	0	No	No	No	Yes	No		Yes	Others	No		No		No	No	No	Discharged alive
230	28-10-2020	32	37.86	3	1	1	1	0	0	0	0	0	0	0	0	0	0	0	0	0	0		No	No	12.5	Normal	10700	Normal	160000	Normal	1	1	0	No	No	No	Yes	No		Yes	Others	No		No		No	No	No	Discharged alive
231	14-10-2020	33	7.14	1	1	0	1	0	0	0	0	0	0	0	0	0	0	0	0	0	0		No	No	10.8	mild_anemia	8900	Normal	260000	Normal	2	2	0	No	No	No	Yes	No		Yes	Others	No		No		No	No	No	Discharged alive
232	22-10-2020	22	38.86	3	0	0	0	0	0	0	0	0	0	0	0	0	0	0	0	0	0		No	No	14	Normal	13000	Normal	209000	Normal	0	0	0	No	No	No	Yes	No		Yes	Others	No		No		No	No	No	Discharged alive
233	27-10-2020	26	38.43	3	0	0	1	1	0	0	0	0	0	0	0	0	0	0	0	0	1	1	No	No	9.8	moderate	8380	Normal	167000	Normal	1	1	0	No	No	No	Yes	No		Yes	Others	No		No		No	No	No	Discharged alive
234	29-10-2020	25	38.71	3	0	0	0	0	0	0	0	0	0	0	0	0	0	0	0	0	0		No	No	11.5	Normal	14000	Normal	264000	Normal	2	2	0	No	No	No	Yes	No		Yes	Others	No		No		No	No	No	Discharged alive
235	21-10-2020	22	36.28	3	0	0	1	0	0	0	0	0	0	0	0	0	0	0	0	0	1	1	No	No	9.5	moderate	16000	Normal	371000	Normal	0	0	0	No	No	No	Yes	No		Yes	Others	No		No		Yes	No	No	Discharged alive
236	22-10-2020	30	6.57	1	0	0	1	1	0	0	0	0	0	0	0	0	0	0	0	0	1	1	No	No	6.7	severe	11900	Normal	208000	Normal	1	1	0	No	No	No	Yes	No		Yes	Others	No		No		No	No	No	Discharged alive
237	23-10-2020	25	38.86	3	0	0	0	0	0	0	0	0	0	0	0	0	0	0	0	0	0		No	No	13.2	Normal	12500	Normal	121000	mild	0	0	0	No	No	No	Yes	No		Yes	Others	No		No		No	No	No	Discharged alive
238	12-10-2020	26	39.43	3	0	0	0	0	0	0	0	0	0	0	0	0	0	0	0	0	0		No	No	13.6	Normal	9600	Normal	94000	Moderate	0	0	0	No	No	No	Yes	No		Yes	Others	No		No		No	No	No	Discharged alive
239	08-10-2020	26	40	3	0	0	1	0	0	0	0	0	0	0	0	0	0	0	0	0	0		No	No	12.2	Normal	15600	Normal	360000	Normal	1		1	Yes	No	No	Yes	No		Yes	Others	No		No		No	No	No	Discharged alive
240	21-10-2020	32	39.86	3	1	0	1	0	0	0	0	0	0	0	0	0	0	0	0	0	0		No	No	12	Normal	9100	Normal	119000	mild	0	0	0	No	No	No	Yes	No		Yes	Others	No		No		No	No	No	Discharged alive
241	10-10-2020	20			0	0	1	1	0	0	0	0	0	0	0	0	0	0	0	0	1	1	No	Yes	2.6	severe	15600	Normal	156000	Normal	1	1	0	No	No	No	Yes	No		Yes	Others	No		No		No	No	No	Discharged alive
242	19-10-2020	23	39	3	1	1	1	0	0	0	0	0	0	0	0	0	0	0	0	0	1	1	No	No	11.5	Normal	8500	Normal	116000	mild	0	0	0	No	No	No	Yes	No		Yes	Azithromycin	No		No		No	No	No	Discharged alive
243	20-10-2020	30	34	3	0	0	1	0	0	0	0	0	0	0	0	0	0	0	0	0	0		No	No	7.2	moderate	33100	Leucocytosis	141000	mild	2	2	0	No	No	No	Yes	No		Yes	Azithromycin	No		No		No	No	No	Discharged alive
244	15-10-2020	35	38.43	3	0	0	0	0	0	0	0	0	0	0	0	0	0	0	0	0	0		No	No	11.9	Normal	11900	Normal	141000	mild	0	0	0	No	No	No	Yes	No		Yes	Others	No		No		No	No	No	Discharged alive
245	20-10-2020	25	39.86	3	0	0	0	0	0	0	0	0	0	0	0	0	0	0	0	0	0		No	No	11.5	Normal	16400	Normal	267000	Normal	0	0	0	No	No	No	Yes	No		Yes	Others	No		No		No	No	No	Discharged alive
247	07-10-2020	25	39.43	3	0	0	0	0	0	0	0	0	0	0	0	0	0	0	0	0	0		No	No	12.5	Normal	14700	Normal	287000	Normal	0	0	0	No	No	No	Yes	No		Yes	Azithromycin	No		No		Yes	No	No	Discharged alive
248	21-10-2020	30	7.71	1	1	0	1	0	0	0	0	0	0	0	0	0	0	0	0	0	1	1	No	No	11.5	Normal	9700	Normal	202000	Normal	1	1	0	No	No	No	No	No		Yes	Others	No		No		No	No	No	Discharged alive
249	28-10-2020	36	31.14	3	1	0	1	0	0	0	0	0	0	0	0	0	0	0	0	0	0		No	No	13.3	Normal	14700	Normal	146000	mild				No	No	No	Yes	Yes	1	Yes	Others	No		No		No	No	No	Discharged alive
250	15-11-2020	20	40.57	3	0	0	1	0	0	0	0	0	0	0	0	0	0	0	0	0	0		No	No	10.5	mild_anemia	14220	Normal	126000	mild	0	0	0	No	No	No	Yes	No		Yes	Others	No		No		No	No	No	Discharged alive
251	20-11-2020	22	35.71	3	0	0	0	0	0	0	0	0	0	0	0	0	0	0	0	0	0		No	No	13.9	Normal	9100	Normal	289000	Normal	0	0	0	No	No	No	Yes	No		Yes	Others	No		No		Yes	No	No	Discharged alive
252	08-11-2020	40	6.28	1	0	0	1	0	0	0	0	0	0	0	0	0	0	0	0	0	0		No	No	3.7	severe	15400	Normal	169000	Normal	3	3	0	No	No	Yes	No	No		Yes	Others	No		No		No	No	Yes	Transfer to other facility
253	06-11-2020	28	37.14	3	1	0	1	1	1		0	0	0	0	0	0	0	0	0	0	1	1	No	No	13.3	Normal	14100	Normal	192000	Normal	0	0	0	No	No	No	Yes	No		Yes	Others	No		No		No	No	No	Discharged alive
254	16-11-2020	21	39.86	3	0	1	1	0	0	0	0	0	0	0	0	0	0	0	1	0	1	1	No	No	13	Normal	14880	Normal	270000	Normal	0	0	0	No	No	No	Yes	No		Yes	Others	No		No		Yes	No	No	Discharged alive
255	17-11-2020	27	39.28	3	0	0	1	0	0	0	0	0	0	0	0	0	0	0	0	0	1	1	No	No	10.8	mild_anemia	13000	Normal	270000	Normal	0	0	0	No	No	No	Yes	No		Yes	Others	No		No		Yes	No	No	Discharged alive
256	20-11-2020	25	34.57	3	0	0	1	0	0	0	0	0	0	0	0	0	0	0	0	0	0		No	No	10.5	mild_anemia	9000	Normal	132000	mild	2	0	2	No	No	No	Yes	No		Yes	Others	No		No		Yes	No	No	Discharged alive
257	02-11-2020	24	38.28	3	0	0	1	0	0	0	0	0	0	0	0	0	0	0	0	0	0		No	No	9.6	moderate	16400	Normal	104000	mild	2	0	2	No	No	No	Yes	No		Yes	Others	No		No		Yes	No	No	Discharged alive
258	08-11-2020	22	39.57	3	0	0	1	0	0	0	0	0	0	0	0	0	0	0	0	0	0		No	No	9.1	moderate	15400	Normal	211000	Normal	0	0	0	No	No	No	Yes	No		Yes	Others	No		No		No	No	No	Discharged alive
259	04-11-2020	28	40.86	3	0	1	1	0	0	0	0	0	0	0	0	0	0	0	0	0	0		No	No	11.8	Normal	13200	Normal	218000	Normal	1	1	0	No	No	No	Yes	No		Yes	Others	No		No		No	No	No	Discharged alive
260	04-11-2020	26	38.86	3	0	0	0	0	0	0	0	0	0	0	0	0	0	0	0	0	0		No	No	12.1	Normal	9000	Normal	83000	Moderate	1	1	0	No	No	No	Yes	No		Yes	Others	No		No		No	No	No	Discharged alive
261	03-11-2020	31	39.28	3	0	0	1	0	0	0	0	0	0	0	0	0	0	0	0	0	0		No	No	10.4	mild_anemia	14400	Normal	101000	mild	1	0	1	No	No	No	Yes	No		Yes	Others	No		No		No	No	No	Discharged alive
262	07-11-2020	30	39.28	3	0	0	0	1	0	0	0	0	0	0	0	0	0	0	0	0	1	1	No	No	11.6	Normal	14700	Normal	146000	mild	1	0	1	No	No	No	Yes	No		Yes	Others	No		No		Yes	No	No	Discharged alive
263	12-11-2020	19	37.28	3	0	0	1	0	0	0	0	0	0	0	0	0	0	0	0	0	0		No	No	10.4	mild_anemia	11750	Normal	180000	Normal	0	0	0	No	No	No	Yes	No		Yes	Others	No		No		No	No	No	Discharged alive
264	07-11-2020	25	30.71	3	0	0	0	1	0	0	0	0	0	0	0	0	0	0	0	0	1	1	No	No	12	Normal	21300	Leucocytosis	200000	Normal	2	2	0	No	No	No	Yes	No		Yes	Others	Yes	Tab. HCQ	No		No	No	No	Discharged alive
265	21-11-2020	21	36	3	0	0	1	1	0	0	0	0	0	0	0	0	0	0	0	1	1	1	No	No	9.2	moderate	6400	Normal	300000	Normal	0	0	0	No	No	No	No	No		Yes	Others	No		No		No	No	No	Discharged alive
266	20-11-2020	27	36.71	3	0	0	0	1	0	0	0	0	0	0	0	0	0	0	0	0	1	1	No	No	12.3	Normal	13700	Normal	108000	mild	0	0	0	No	No	No	Yes	No		Yes	Others	No		No		No	No	No	Discharged alive
267	05-11-2020	29			0	0	1	1	0	0	0	0	0	0	0	0	0	0	0	1	1	1	No	Yes	9.4	moderate	7920	Normal	372000	Normal	3	2	1	No	No	No	Yes	No		Yes	Azithromycin	No		No		Yes	No	No	Discharged alive
268	19-11-2020	37	6	1	0	0	1	0	0	0	0	0	0	0	0	0	0	0	0	0	1	1	No	Yes	10.3	mild_anemia	7100	Normal	263000	Normal	3	3	0	No	No	No	No	No		Yes	Others	No		No		No	No	No	Discharged alive
269	06-11-2020	28	39.14	3	0	0	0	1	0	0	0	0	0	0	0	0	0	0	0	0	1	1	No	No	13.3	Normal	18400	Leucocytosis	170000	Normal	0	0	0	No	No	No	Yes	No		Yes	Others	No		No		Yes	No	No	Discharged alive
270	21-11-2020	23	39	3	0	0	1	0	0	0	0	0	0	0	0	0	0	0	0	0	0		No	No	9	moderate	13600	Normal	198000	Normal	1	1	0	No	No	No	Yes	No		Yes	Others	No		No		No	No	No	Discharged alive
271	26-11-2020	24	39.28	3	0	0	1	0	0	0	0	0	0	0	0	0	0	0	0	0	0		No	No	11.3	Normal	11700	Normal	246000	Normal	0	0	0	No	No	No	Yes	No		Yes	Others	No		No		Yes	No	No	Discharged alive
272	24-11-2020	25	39.28	3	0	0	1	0	0	0	0	0	0	0	0	0	0	0	0	0	0		No	No	9.8	moderate	10400	Normal	123000	mild	1	1	0	No	No	No	Yes	No		Yes	Others	No		No		No	No	No	Discharged alive
273	24-11-2020	30	39	3	0	1	1	0	0	0	0	0	0	0	0	0	0	0	0	0	0		No	No	13.2	Normal	14100	Normal	233000	Normal	1	0	1	No	No	No	Yes	No		Yes	Others	No		No		Yes	No	No	Discharged alive
274	24-11-2020	26	36.86	3	0	0	1	0	0	0	0	0	0	0	0	0	0	0	0	0	0		No	No	10.6	mild_anemia	19000	Leucocytosis	424000	Normal	1		1	No	No	No	Yes	No		Yes	Others	No		No		No	No	No	Discharged alive
275	17-11-2020	22	36.57	3	1	1	1	0	0	0	0	0	0	0	0	0	0	0	0	0	0		No	No	11.9	Normal	10900	Normal	219000	Normal	1	0	1	Yes	No	No	Yes	No		Yes	Others	No		No		Yes	No	Yes	Discharged alive
276	12-11-2020	26	37.57	3	0	0	0	0	0	0	0	0	0	0	0	0	0	0	0	0	0		No	No	12.1	Normal	7590	Normal	243000	Normal	0	0	0	No	No	No	Yes	No		Yes	Others	No		No		Yes	No	No	Discharged alive
277	13-11-2020	24	31.71	3	0	0	1	0	0	0	0	0	0	0	0	0	0	0	0	0	0		No	No	10.2	mild_anemia	22100	Leucocytosis	145000	mild	0	0	0	No	No	No	Yes	Yes	1	Yes	Others	No		No		Yes	No	No	Discharged alive
278	02-11-2020		37.14	3	0	0	1	1	0	0	0	0	0	0	1	0	0	0	0	0	1	1	No	No	10.4	mild_anemia	16600	Normal	276000	Normal	0	0	0	No	No	No	Yes	No		Yes	Others	No		No		Yes	No	No
279	03-11-2020	20	40.14	3	0	1	1	0	0	0	0	0	0	0	0	0	0	0	0	0	0		No	No	11	Normal	12600	Normal	132000	mild	0	0	0	No	No	No	Yes	No		Yes	Others	No		No		No	No	No	Discharged alive
281	12-06-2020	23	39.43	3	0	0	1	0	0	0	0	0	0	0	0	0	0	0	0	0	0		No	No	10.2	mild_anemia	7340	Normal	104000	mild	1	1	0	No	No	No	No	No		Yes	Others	No		No		No	No	No	Discharged alive
1	24-09-2020	35			0	0	1	1	0	0	0	0	0	0	0	0	0	0	0	0	1	1	No	No	9.7	moderate	4900	leukopenia	114000	mild	4	4	0	No	No	No	No	No		Yes	Others	Yes	Tab. HCQ	No		No	No	No	Discharged alive
2	02-09-2020	24	32	3	0	0	1	0	0	0	0	0	0	0	0	0	0	0	0	0	0		No	No	9.2	moderate	5700	Normal	195000	Normal	0	0	0	No	No	No	Yes	Yes	1	No		Yes	Tab. HCQ	No		No	No	No	Discharged alive
4	05-09-2020	26	40	3	0	0	1	0	0	0	0	0	0	0	0	0	0	0	0	0	1	1	No	No	10.7	mild_anemia	6800	Normal	128000	mild	1	0	1	No	No	No	Yes	No		Yes	Others	Yes	Tab. HCQ	No		No	No	No	Discharged alive
5	05-09-2020	36	18	2	0	0	1	1	1	0	1	1	0	0	0	0	0	0	0	0	1	1	No	No	9.1	moderate	5100	leukopenia	231000	Normal	1	0	1	No	No	No	Yes	No		Yes	Others	Yes	Tab. HCQ	No		No	No	No	Discharged alive
6	06-09-2020	23	39	3	0	0	1	0	0	0	0	0	0	0	0	0	0	0	0	0	0		No	No	10.1	mild_anemia	13900	Normal	122000	mild	2	1	1	No	No	No	Yes	No		Yes	Azithromycin	Yes	Tab. HCQ	No		No	No	No	Discharged alive
8	08-09-2020	24			0	0	1	0	1	0	0	0	1	0	0	0	0	0	0	0	1	1	No	No	8.5	moderate	8400	Normal	139000	mild	1	1	0	No	No	No	Yes	No		Yes	Azithromycin	Yes	Tab. HCQ	No		No	No	No	Discharged alive
9	08-09-2020	26	17	2	0	0	1	1	0	0	0	0	1	0	0	0	0	0	0	0	1	1	No	No	10.1	mild_anemia	4700	leukopenia	169000	Normal	1	1	0	No	No	No	Yes	No		No		Yes	Tab. HCQ	No		No	No	No	Discharged alive
10	08-09-2020	34	14	2	0	0	1	1	0	0	0	0	1	0	1	0	0	0	0	0	1	1	No	No	11	Normal	7400	Normal	221000	Normal	1	0	1	No	No	No	Yes	No		No		Yes	Tab. HCQ	No		No	No	No	Discharged alive
11	08-09-2020	24			0	0	1	1	1	0	0	0	0	0	0	0	0	0	0	0	1	1	No	No	10.9	mild_anemia	9100	Normal	168000	Normal	1	1	0	No	No	No	Yes	No		Yes	Azithromycin	Yes	Tab. HCQ	No		Yes	No	No	Discharged alive
12	08-09-2020	28	33	3	0	0	1	0	1	0	0	0	0	0	0	0	0	0	0	0	1	1	No	No	8.8	moderate	6500	Normal	169000	Normal	2	2	0	No	Yes	No	Yes	Yes	1	Yes	Azithromycin	Yes	Tab. HCQ	No		No	No	No	Discharged alive
13	08-09-2020	22	39	3	0	0	0	0	0	0	0	0	0	0	0	0	0	0	0	0	0		No	No	12.3	Normal	11500	Normal	104000	mild	0	0	0	No	No	No	Yes	No		No		Yes	Tab. HCQ	No		No	No	No	Discharged alive
14	09-09-2020	24	39	3	0	0	1	0	0	0	0	0	0	0	0	0	0	0	0	0	0		No	No	7.8	moderate	9800	Normal	101000	mild	1	1	0	No	No	No	Yes	No		Yes	Others	Yes	Tab. HCQ	No		No	No	No	Discharged alive
15	10-09-2020	22	37	3	0	0	0	0	0	0	0	0	0	0	0	0	0	0	0	0	0		No	No	12.2	Normal	8800	Normal	88000	Moderate	1	0	1	No	No	Yes	Yes	No		Yes	Others	Yes	Tab. HCQ	No		No	No	No	Discharged alive
16	10-09-2020	29	36	3	0	0	0	0	1	0	0	0	0	0	0	0	0	0	0	0	1	1	No	No	11.5	Normal	5200	leukopenia	138000	mild	1	0	1	No	No	No	Yes	No		Yes	Others	Yes	Tab. HCQ	No		No	No	No	Discharged alive
17	11-09-2020	20	13	2	0	0	1	0	0	0	0	0	0	0	1	0	0	0	1	0	1	1	No	No	10.2	mild_anemia	6000	Normal	158000	Normal	0	0	0	No	No	No	Yes	No		Yes	Others	Yes	Tab. HCQ	No		No	No	No	Discharged alive
18	12-09-2020	29	34	3	0	0	1	1	0	0	0	1	0	0	0	0	0	0	0	0	1	1	No	No	9.4	moderate	4700	leukopenia	122000	mild	1	1	0	No	No	No	Yes	Yes	1	Yes	Others	Yes	Tab. HCQ	No		No	No	No	Discharged alive
19	14-09-2020	30	38	3	0	0	1	0	0	0	0	0	0	0	0	0	0	0	0	0	0		No	No	9	moderate	8500	Normal	229000	Normal	4	4	0	No	No	No	Yes	No		Yes	Azithromycin	Yes	Tab. HCQ	No		No	No	No	Discharged alive
20	14-09-2020	24			0	0	0	1	0	0	0	0	0	0	0	0	0	0	0	0	1	1	No	No	12.7	Normal	4100	leukopenia	214000	Normal	1	0	1	No	No	No	Yes	No		Yes	Others	Yes	Tab. HCQ	No		No	No	No	Discharged alive
21	14-09-2020	22	40	3	0	0	1	0	0	0	0	0	0	0	0	0	0	0	0	0	0		No	No	7	moderate	8300	Normal	246000	Normal	1	0	1	Yes	No	No	Yes	No		Yes	Azithromycin	Yes	Tab. HCQ	No		No	No	No	Discharged alive
22	16-09-2020	25	34	3	0	0	1	1	0	0	0	0	0	0	0	0	0	0	0	0	1	1	No	No	10.9	mild_anemia	9700	Normal	179000	Normal	1	0	1	No	No	No	Yes	Yes	1	Yes	Others	Yes	Tab. HCQ	No		Yes	No	No	Discharged alive
23	16-09-2020	32	35	3	0	0	0	0	1	1	0	0	0	0	0	0	0	1	0	0	1	1	No	No	12.2	Normal	9000	Normal	115000	mild	1	1	0	No	No	No	Yes	Yes	1	Yes	Others	Yes	Tab. HCQ	No		No	No	No	Discharged alive
24	16-09-2020	18	37	3	0	0	0	0	0	0	0	0	0	0	0	0	0	0	0	0	0		No	No							0	0	0	No	No	No	Yes	No		Yes	Azithromycin	No		No		No	No	No	Discharged alive
25	21-09-2020	34	39	3	0	0	1	0	1	0	1	0	0	0	0	0	0	0	0	0	1	1	No	No	10.4	mild_anemia	4200	leukopenia	102000	mild	1	1	0	No	No	No	Yes	No		Yes	Others	Yes	Tab. HCQ	No		No	No	No	Discharged alive
26	21-09-2020	27	35	3	0	0	1	0	0	0	0	0	0	0	0	0	0	0	0	0	0		No	No	7.8	moderate	12000	Normal	156000	Normal	0	0	0	No	No	No	Yes	Yes	1	Yes	Others	Yes	Tab. HCQ	No		No	No	No	Discharged alive
27	23-09-2020	20	21	2	0	0	1	1	0	0	0	0	1	0	0	0	0	0	0	0	1	1	No	No	9.1	moderate	9100	Normal	134000	mild	0	0	0	No	No	No	Yes	No		Yes	Others	Yes	Tab. HCQ	No		No	No	No	Discharged alive
29	24-09-2020	28			0	0	0	0	0	0	0	0	0	0	0	0	0	0	0	0	1	2	Yes	Yes	14.4	Normal	32500	Leucocytosis	277000	Normal	2	2	0	No	No	No	Yes	Yes	2	Yes	Others	Yes	Tab. HCQ	No		Yes	No	No	Discharged alive
30	24-09-2020	23	34	3	0	0	0	0	0	0	0	0	0	0	0	0	0	0	0	0	0		No	No	12.5	Normal	8800	Normal	182000	Normal	0	0	0	No	No	No	Yes	No		No		Yes	Tab. HCQ	No		No	No	No	Discharged alive
31	03-09-2020	20	28	2	0	0	0	1	0	0	0	0	0	0	0	0	0	0	0	0	1	1	No	No	11	Normal	11800	Normal	422000	Normal	0	0	0	No	No	No	Yes	No		Yes	Azithromycin	Yes	Tab. HCQ	No		No	No	No	Discharged alive
32	01-09-2020	24	30	3	0	0	0	1	1	0	0	1	0	0	0	0	0	0	0	0	1	1	No	No	11.5	Normal	13800	Normal	88000	Moderate	0	0	0	No	No	No	Yes	Yes	1	Yes	Others	Yes	Tab. HCQ	No		No	No	No	Discharged alive
33	26-09-2020	23	38	3	0	0	0	0	0	0	0	0	0	0	0	0	0	0	0	0	0		No	No	11	Normal	8600	Normal	99000	Moderate	1	1	0	No	No	No	Yes	No		Yes	Others	Yes	Tab. HCQ	No		No	No	No	Discharged alive
34	26-09-2020	25			0	0	0	0	0	0	0	0	0	0	0	0	0	0	0	0	0		No	No	11.3	Normal	9200	Normal	86000	Moderate	1	1	0	No	No	No	Yes	No		Yes	Others	Yes	Tab. HCQ	No		No	No	No	Discharged alive
35	26-09-2020	29	39	3	0	0	0	0	0	0	0	0	0	0	0	0	0	0	0	0	0		No	No	13.6	Normal	9300	Normal	130000	mild	0	0	0	No	No	No	Yes	No		Yes	Azithromycin	Yes	Tab. HCQ	No		No	No	No	Discharged alive
36	29-09-2020	33	39	3	0	0	1	1	0	0	0	0	0	0	0	0	0	0	0	0	1	1		No	9.8	moderate	5400	leukopenia	128000	mild	2	2	0	No	No	No	Yes	No		Yes	Others	Yes	Tab. HCQ	No		No	No	No	Discharged alive
37	28-09-2020	26	39.71	3	0	0	1	0	0	0	0	0	0	0	0	0	0	0	0	0	1	1	No	No	10.8	mild_anemia	8800	Normal	222000	Normal	0	0	0	No	No	No	Yes	No		Yes	Others	Yes	Tab. HCQ	No		No	No	No	Discharged alive
38	03-10-2020	25			0	0	1	0	0	0	0	0	0	0	0	0	0	0	0	0	0		No	No	9.5	moderate	8600	Normal	85000	Moderate	3	3	0	No	No	No	Yes	No		Yes	Others	Yes	Tab. HCQ	No		No	No	No	Discharged alive
39	04-10-2020	31	18	2	0	0	1	0	1	0	0	0	1	0	1	0	0	0	0	0	1	1	No	No	11.8	Normal	9100	Normal	203000	Normal	1	1	0	No	No	No	Yes	No		Yes	Others	Yes	Tab. HCQ	No		No	No	No	Discharged alive
40	06-10-2020	29	40	3	0	0	0	0	0	0	0	0	0	0	0	0	0	0	0	0	0		No	No	11.4	Normal	10600	Normal	161000	Normal	0	0	0	No	No	No	Yes	No		Yes	Others	Yes	Tab. HCQ	No		No	No	No	Discharged alive
41	06-10-2020	35	40	3	0	0	0	0	0	0	0	0	0	0	0	0	0	0	0	0	0		No	No	12.1	Normal	10600	Normal	56000	Moderate	1	1	0	No	No	No	Yes	No		Yes	Azithromycin	Yes	Tab. HCQ	No		No	No	No	Discharged alive
42	13-10-2020	31	38	3	0	0	1	0	0	0	0	0	0	0	0	0	0	0	0	0	0		No	No	9.9	moderate	9600	Normal	102000	mild	0	0	0	No	No	No	Yes	No		Yes	Azithromycin	Yes	Tab. HCQ	No		No	No	No	Discharged alive
43	15-10-2020	30	36	3	0	0	0	0	0	0	0	0	0	0	0	0	0	0	0	0	0		No	No	12.1	Normal	7800	Normal	260000	Normal	1	1	0	No	No	No	Yes	Yes	1	Yes	Azithromycin	Yes	Tab. HCQ	No		No	No	No	Discharged alive
44	20-10-2020	31			0	0	0	0	0	0	0	0	0	0	0	0	0	0	0	0	0		No	No	13.1	Normal	10000	Normal	110000	mild	2	2	0	No	No	No	Yes	No		Yes	Azithromycin	Yes	Tab. HCQ	No		No	No	No
45	21-10-2020		12	1	0	0	0	1	1	0	1	0	1	0	1	0	0	0	1	0	1	1	No	No	11.9	Normal	4600	leukopenia	232000	Normal	0	0	0	No	No	No	No	No		Yes	Azithromycin	No		No		No	No	No	Discharged alive
46	24-10-2020	20	34	3	0	0	0	0	0	0	0	0	0	0	0	0	0	0	0	0	0		No	No	13.9	Normal	15800	Normal	268000	Normal	0	0	0	No	No	No	Yes	No		Yes	Azithromycin	Yes	Tab. HCQ	No		No	No	No	Discharged alive
47	24-10-2020	23	37	3	0	0	1	1	0	0	0	0	0	0	0	0	0	0	0	0	1	1	No	No	10.7	mild_anemia	9600	Normal	216000	Normal	0	0	0	No	No	No	Yes	No		Yes	Others	Yes	Tab. HCQ	No		No	No	No	Discharged alive
48	25-10-2020	23	37	3	0	0	0	0	0	0	0	0	0	0	0	0	0	0	0	0	0		No	No	13	Normal	20000	Leucocytosis	94000	Moderate	0	0	0	No	No	No	Yes	No		Yes	Others	Yes	Tab. HCQ	No		Yes	No	No	Discharged alive
49	26-10-2020	26			0	0	0	0	0	0	0	0	0	0	0	0	0	0	0	0	0		No	No	11	Normal	15400	Normal	236000	Normal	3	3	0	No	No	No	Yes	No		Yes	Azithromycin	Yes	Tab. HCQ	No		No	No	No	Discharged alive
50	27-10-2020	22	38	3	0	0	0	0	1	0	0	0	0	0	0	0	0	0	0	0	1	1	No	No	11.1	Normal	11800	Normal	250000	Normal	1	0	1	No	No	No	Yes	No		Yes	Others	Yes	Tab. HCQ	No		Yes	No	No	Discharged alive
51	03-11-2020	26			0	1	1	1	1	0	0	0	0	0	0	0	0	1	0	0	1	1	No	Yes	12.3	Normal	15400	Normal	492000	Thrombocytosis	1	0	1	No	No	No	Yes	Yes	2	Yes	Azithromycin	Yes	Tab. HCQ	No		Yes	No	No	Discharged alive
52	05-11-2020	23	33	3	0	0	1	0	0	0	0	0	0	0	0	0	0	0	0	0	0		No	No	10.6	mild_anemia	11900	Normal	243000	Normal	0	0	0	No	No	No	Yes	Yes	1	Yes	Azithromycin	Yes	Tab. HCQ	No		No	No	No	Discharged alive
53	06-11-2020	35	34	3	0	0	0	1	0	0	0	0	0	0	0	0	0	0	0	0	1	3	No	No	11.2	Normal	10000	Normal	164000	Normal	2	2	0	No	No	No	Yes	Yes	1	Yes	Others	Yes	Tab. HCQ	No		No	No	No	Discharged alive
54	06-12-2020	18	40	3	0	0	0	0	0	0	0	0	0	0	0	0	0	0	0	0	0		No	No	12.5	Normal	10100	Normal	151000	Normal	0	0	0	No	No	No	Yes	No		Yes	Others	Yes	Tab. HCQ	No		No	No	No	Discharged alive
55	07-11-2020	21	37	3	0	0	1	0	0	0	0	0	1	0	0	0	0	0	0	0	1	1	No	No	8.2	moderate	8000	Normal	143000	mild	0	0	0	No	No	No	Yes	Yes	1	Yes	Azithromycin	Yes	Tab. HCQ	No		No	No	No	Discharged alive
56	07-11-2020	23	37	3	0	0	1	0	0	0	0	1	1	0	1	0	0	0	0	0	1	1	No	No	11.2	Normal	7700	Normal	102000	mild	1	1	0	No	No	No	Yes	No		Yes	Others	Yes	Tab. HCQ	No		No	No	No	Discharged alive
57	08-11-2020	18	40	3	0	0	1	0	1	0	0	0	0	0	0	0	0	0	0	0	1	1	No	No	10.9	mild_anemia	8100	Normal	189000	Normal	0	0	0	No	No	No	Yes	No		Yes	Others	Yes	Tab. HCQ	No		Yes	No	No	Discharged alive
58	11-11-2020	21	34	3	0	0	1	0	0	0	0	0	0	0	0	0	0	0	0	0	0		No	No	10.6	mild_anemia	13100	Normal	156000	Normal	0	0	0	No	No	No	Yes	Yes	1	Yes	Azithromycin	Yes	Tab. HCQ	No		No	No	No	Discharged alive
59	12-11-2020	31	40	3	0	0	0	0	0	0	0	0	0	0	0	0	0	0	0	0	0		No	No	14.2	Normal	46000	Leucocytosis	66000	Moderate	1	1	0	No	No	No	Yes	No		Yes	Others	Yes	Tab. HCQ	No		Yes	No	No	Discharged alive
60	13-11-2020	20	41	3	0	0	0	0	0	0	0		0	0	0	0	0	0	0	0	0		No	No	13.7	Normal	3300	leukopenia	146000	mild	2	2	0	No	No	No	Yes	No		Yes	Azithromycin	Yes	Tab. HCQ	No		No	No	No	Discharged alive
61	18-11-2020	25	41	3	0	0	0	0	0	0	0	0	0	0	0	0	0	0	0	0	0		No	No	11	Normal	11100	Normal	114000	mild	1	0	1	No	No	No	Yes	No		Yes	Azithromycin	Yes	Tab. HCQ	No		Yes	No	No	Discharged alive
62	25-11-2020	27	39	3	0	0	0	0	0	0	0	0	0	0	0	0	0	0	0	0	0		No	No	13.7	Normal	6200	Normal	111000	mild	0	0	0	No	No	No	Yes	No		Yes	Azithromycin	Yes	Tab. HCQ	No		No	No	No	Discharged alive
63	23-09-2020	28	13	2	0	0	1	0	0	0	0	0	0	0	0	0	0	0	0	0	0		No	No	8	moderate	5000	leukopenia	280000	Normal	2	2	0	No	No	No	Yes	No		No		Yes	Tab. HCQ	No		No	No	No	Discharged alive
67	25-09-2020	24			0	0	1	0	0	0	0	0	0	0	0	0	0	0	0	0	0		No	No	10.3	mild_anemia	11700	Normal	260000	Normal	0	0	0	No	No	No	Yes	Yes	1	Yes	Others	Yes	Tab. HCQ	No		No	No	No	Discharged alive
1	20-04-2020	33	40	3	0	0	0	0	0	0	0	0	0	0	0	0	0	0	0	0	0		No	No	12.5	Normal	8100	Normal	202000	Normal	1	0	1	No	No	No	Yes	No		Yes	Azithromycin	Yes	Tab. HCQ	Yes	1	No	No	No	Discharged alive
2	30-04-2020	27	38	3	0	0	0	0	0	0	0	0	0	0	0	0	0	0	0	0	0		No	No	11.6	Normal	6100	Normal	74000	Moderate	0	0	0	No	No	No	Yes	No		No		Yes	Tab. HCQ	Yes	1	No	No	No	Discharged alive
3	01-05-2020	27	40	3	0	0	1	0	0	0	0	0	0	0	0	0	0	0	0	0	0		No	No	13.6	Normal	12100	Normal	123000	mild	0	0	0	No	No	No	Yes	No		Yes	Others	Yes	Tab. HCQ			No	No	No	Discharged alive
4	02-05-2020	27	38	3	0	0	0	0	0	0	0	0	0	0	0	0	0	0	0	0	0		No	No	12.4	Normal	12400	Normal	119000	mild	2	0	2	No	No	No	Yes	No		Yes	Others	Yes	Tab. HCQ	Yes	1	No	No	No	Discharged alive
5	02-05-2020	38	38	3	0	0	1	0	0	0	0	0	0	0	0	0	0	0	0	0	0		No	No	8.6	moderate	9300	Normal	102000	mild	2	2	0	No	No	No	Yes	No		Yes	Azithromycin	Yes	Tab. HCQ	Yes	1	No	No	No	Discharged alive
6	02-05-2020	29	38	3	0	0	0	0	0	0	0	0	0	0	0	0	0	0	0	0	0		No	No	12.2	Normal	8800	Normal	125000	mild	2	2	0	No	No	No	Yes	No		Yes	Azithromycin	Yes	Tab. HCQ	No		No	No	No	Discharged alive
7	02-05-2020	23	39	3	0	0	0	0	0	0	0	0	0	0	0	0	0	0	0	0	0		No	No	13.8	Normal	7700	Normal	113000	mild	0	0	0	No	No	No	Yes	No		Yes	Azithromycin	Yes	Tab. HCQ	Yes	1	No	No	No	Discharged alive
8	23-05-2020	32			0	0	0	1	1	0	0	0	0	0	1	0	0	0	0	0	1	1	No	No	11.3	Normal	10900	Normal	221000	Normal	1	0	1	No	No	No	No	No		No		Yes	Tab. HCQ	Yes	1	No	No	No	Discharged alive
9	23-05-2020	32	36	3	0	0	0	0	0	0	0	0	0	0	0	0	0	0	0	0	0		No	No	12.2	Normal	13400	Normal	140000	mild	0	0	0	No	No	No	Yes	Yes	2	Yes	Others	No		No		No	No	Yes	maternal death
10	25-05-2020	27	34	3	0	0	1	0	0	0	0	0	0	0	0	0	0	0	0	0	0		No	No	9.2	moderate	7800	Normal	180000	Normal	3	2	1	No	No	No	Yes	Yes	1	Yes	Azithromycin	Yes	Tab. HCQ	Yes	1	No	No	No	Discharged alive
11	30-05-2020	20	40	3	0	0	0	0	0	0	0	0	0	0	0	0	0	0	0	0	0		No	No	11.6	Normal	22300	Leucocytosis	63000	Moderate	0	0	0	No	No	No	Yes	Yes	1	Yes	Azithromycin	Yes	Tab. HCQ	Yes	1	No	No	No	Discharged alive
12	01-06-2020	25	26	2	0	0	1	1	1	0	0	0	0	0	0	0	0	1	0	1	1	3	Yes	Yes	11.3	Normal	12300	Normal	270000	Normal	0	0	0	No	No	No	Yes	Yes	2	Yes	Azithromycin	Yes	Tab. HCQ	Yes	1	Yes	No	Yes	maternal death
13	06-06-2020	28	38	3	0	0	0	1	1	0	0	0	0	0	0	0	0	0	0	0	1	1	No	No	12.1	Normal	8500	Normal	193000	Normal	0	0	0	No	No	No	Yes	No		Yes	Others	Yes	Tab. HCQ	Yes	1	Yes	No	No	Discharged alive
14	08-06-2020	25	34	3	0	0	0	0	0	0	0	0	0	0	0	0	0	0	0	0	0		No	No	11.7	Normal	6800	Normal	220000	Normal	2	2	0	No	No	No	Yes	Yes	1	No		Yes	Tab. HCQ	Yes	1	Yes	No	No	Discharged alive
15	11-06-2020	20			0	0	1	0	0	0	0	0	0	0	0	0	0	0	0	0	0		No	No	9.9	moderate	12600	Normal	262000	Normal	1	1	0	No	No	Yes	Yes	No		Yes	Others	Yes	Tab. HCQ	Yes	1	Yes	No	No	Discharged alive
16	15-06-2020	30	40	3	0	0	1	1	0	0	0	0	0	0	0	0	0	0	0	0	1	1	Yes	Yes	7.5	moderate	13000	Normal	105000	mild	0	0	0	No	No	No	Yes	Yes	2	Yes	Others	Yes	Tab. HCQ	Yes	1	No	No	No	Discharged alive
17	16-06-2020	26	20	2	0	0	1	0	0	0	0	0	0	0	0	0	0	0	0	0	0		No	No	10.1	mild_anemia	5700	Normal	141000	mild	1	0	0	No	No	No	Yes	No		No		Yes	Tab. HCQ	Yes	1	No	No	No	Discharged alive
18	16-06-2020	33	34	3	0	0	0	0	0	0	0	0	0	0	0	0	0	0	0	0	0		No	No	12.6	Normal	10400	Normal	272000	Normal	0	0	0	No	No	No	Yes	No		No		Yes	Tab. HCQ	Yes	1	No	No	No	Discharged alive
19	17-06-2020	24	34	3	0	0	1	0	0	0	0	0	0	0	0	0	0	0	0	0	1	1	No	No	10.3	mild_anemia	5500	leukopenia	128000	mild	1	1	0	No	No	No	Yes	Yes	1	No		Yes	Tab. HCQ	Yes	1	No	No	No	Discharged alive
20	17-06-2020	25	37	3	0	0	1	0	0	0	0	0	0	0	0	0	0	0	0	0	1	2	No	No	10.7	mild_anemia	5400	leukopenia	103000	mild	1	0	1	No	No	No	Yes	Yes	1	Yes	Azithromycin	Yes	Tab. HCQ	Yes	1	No	No	No	Discharged alive
21	18-06-2020	27	38	3	0	0	0	0	0	0	0	0	0	0	0	0	0	0	0	0	0		No	No	11	Normal	13000	Normal	260000	Normal	1	0	1	No	No	No	Yes	No		No		Yes	Tab. HCQ	Yes	1	No	No	No	Discharged alive
22	19-06-2020	20	32	3	0	0	1	0	0	0	0	0	0	0	0	0	0	0	0	0	0		No	No	9.7	moderate	23700	Leucocytosis	206000	Normal	0	0	0	No	No	No	Yes	Yes	1	Yes	Azithromycin	Yes	Tab. HCQ	Yes	1	No	No	No	Discharged alive
23	28-06-2020	28	36	3	0	0	1	0	1	0	0	0	0	0	0	0	0	0	0	0	1	1	No	No	9	moderate	9300	Normal	42000	Severe	2	2	0	No	No	No	Yes	Yes	1	Yes	Others	Yes	Tab. HCQ	Yes	1	No	No	No	Discharged alive
24	30-06-2020	25	34	3	0	0	1	0	0	0	0	0	0	0	0	0	0	0	1	0	1	2	No	No	8.3	moderate	5800	Normal	171000	Normal	0	0	0	No	No	No	Yes	Yes	1	Yes	Others	Yes	Tab. HCQ	Yes	1	Yes	No	No	Discharged alive
25	30-06-2020	25			0	0	0	0	0	0	0	0	0	0	0	0	0	0	0	0	0		No	No	12.1	Normal	8200	Normal	272000	Normal	2	2	0	No	No	No	Yes	No		Yes	Others	Yes	Tab. HCQ	Yes	1	No	No	No	Discharged alive
26	02-07-2020	20	38	3	0	0	1	0	0	0	0	0	0	0	0	0	0	0	0	0	0		No	No	10.8	mild_anemia	11500	Normal	156000	Normal	0	0	0	No	No	No	Yes	No		Yes	Others	Yes	Tab. HCQ	Yes	1	No	No	No	Discharged alive
27	03-07-2020	25	36	3	0	0	1	0	0	0	0	0	0	0	0	0	0	0	0	0	0		No	No	10.8	mild_anemia	11200	Normal	207000	Normal	2	2	0	No	No	No	Yes	Yes	1	Yes	Azithromycin	Yes	Tab. HCQ	Yes	1	No	No	No	Discharged alive
28	05-07-2020	40	31	3	0	0	1	0	0	0	0	0	0	0	0	0	0	0	0	0	0		No	No	7.9	moderate	8700	Normal	267000	Normal	2	0	2	No	No	No	Yes	Yes	1	Yes	Azithromycin	Yes	Tab. HCQ	Yes	1	No	No	No	Discharged alive
29	08-07-2020	21	10	1	0	0	0	0	0	0	0	0	0	0	0	0	0	0	0	1	1	1	No	No	12.2	Normal	5700	Normal	93000	Moderate	0	0	0	No	No	No	Yes	No		No		Yes	Tab. HCQ	Yes	1	No	No	No	Discharged alive
31	08-07-2020	20	38	3	0	0	0	0	0	0	1	0	0	0	0	0	0	0	0	0	1	1	No	No	11.9	Normal	11800	Normal	213000	Normal	0	0	0	No	No	No	Yes	No		Yes	Others	Yes	Tab. HCQ	Yes	1	Yes	No	No	Discharged alive
32	13-07-2020	23	30	3	0	0	0	0	0	0	0	0	0	0	0	0	0	0	0	0	0		No	No	12.4	Normal	14400	Normal	112000	mild	1	0	1	No	No	No	Yes	Yes	1	Yes	Others	Yes	Tab. HCQ	Yes	1	No	No	No	Discharged alive
33	15-07-2020	28	34	3	0	0	0	1	1	0	0	0	0	0	1	0	0	0	0	0	1	1	No	No	12.2	Normal	6500	Normal	243000	Normal	0	0	0	No	No	No	Yes	Yes	1	No		Yes	Tab. HCQ	Yes	1	No	No	No	Discharged alive
34	16-07-2020	25	20	2	0	0	1	0	0	0	0	0	0	0	0	0	0	0	0	0	0		No	No	9.9	moderate	11700	Normal	130000	mild	0	0	0	No	No	No	Yes	No		No		Yes	Tab. HCQ	Yes	1	No	No	No	Discharged alive
35	20-07-2020	30	23	2	0	0	0	0	0	0	0	0	0	0	0	0	0	0	0	0	0		No	No	11.4	Normal	8300	Normal	145000	mild	1	1	0	No	No	No	Yes	No		Yes	Others	Yes	Tab. HCQ	No		No	No	No	Discharged alive
36	20-07-2020	32	37	3	0	0	1	0	0	0	0	0	0	0	0	0	0	0	0	0	1	1	No	No	10.5	mild_anemia	11000	Normal	203000	Normal	1	0	1	No	No	No	Yes
37	26-07-2020	35	33	3	0	0	0	0	0	0	0	0	0	0	0	0	0	0	0	0	0		No	No	11.1	Normal	7800	Normal	121000	mild	0	0	0	No	No	No	Yes	Yes	1	No		Yes	Tab. HCQ	Yes	1	No	No	No	Discharged alive
39	29-07-2020	24	7	1	0	0	1	0	0	0	0	0	0	0	0	0	0	0	0	1	1	1	No	No	9.6	moderate	3200	leukopenia	115000	mild	1	1	0	No	No	No	Yes	No		No		No		No		No	No	No	Discharged alive
40	04-08-2020	28	41	3	0	0	1	0	0	0	0	0	0	0	0	0	0	0	0	0	0		No	No	8.3	moderate	9800	Normal	294000	Normal	1	0	1	No	No	No	Yes	No		Yes	Others	Yes	Tab. HCQ	No		Yes	No	No	Discharged alive
41	05-08-2020	26			0	0	0	0	0	0	0	0	0	0	0	0	0	0	0	0	0		No	No	12.7	Normal	8100	Normal	142000	mild	0	0	0	No	No	No	Yes	No		Yes	Others	Yes	Tab. HCQ	No		No	No	No	Discharged alive
42	07-08-2020	27	36	3	0	0	1	0	0	0	0	0	0	0	0	0	0	0	0	0	0		No	No	9.6	moderate	10000	Normal	122000	mild	1	1	0	No	No	No	Yes	No		Yes	Others	Yes	Tab. HCQ	No		Yes	No	No	Discharged alive
43	08-08-2020	28	34	3	0	0	1	1	0	0	0	0	0	0	0	0	0	0	0	0	1	1	No	No	7.8	moderate	14000	Normal	194000	Normal	1	1	0	No	No	No	Yes	Yes	1	Yes	Others	Yes	Tab. HCQ	No		Yes	No	No	Discharged alive
44	10-08-2020	23			0	0	0	0	0	0	0	0	0	0	0	0	0	0	0	0	0		No	No	12.1	Normal	24000	Leucocytosis	79000	Moderate	1	0	1	No	No	Yes	Yes	No		Yes	Others	Yes	Tab. HCQ	No		No	No	No	Discharged alive
45	14-08-2020	31	30	3	0	0	1	0	0	0	0	0	0	0	0	0	0	0	0	0	0		No	No	6.8	severe	11400	Normal	216000	Normal	3	3	0	No	No	No	Yes	Yes	1	Yes	Others	Yes	Tab. HCQ	No		No	No	No	Discharged alive
46	28-08-2020	29	27	2	0	0	1	0	0	0	0	0	0	0	0	0	0	0	0	0	0		No	No	9.5	moderate	3800	leukopenia	179000	Normal	1	1	0	No	No	No	Yes	Yes	1	Yes	Others	Yes	Tab. HCQ	No		No	No	No	Discharged alive
47	19-08-2020	30	24	2	0	0	0	0	1	0	0	0	0	0	0	0	0	0	0	0	1	1	No	No	11	Normal	7100	Normal	141000	mild	1	1	0	No	No	No	Yes	No		Yes	Others	Yes	Tab. HCQ	No		No	No	No	Discharged alive
48	22-08-2020	25	36	3	0	0	0	0	0	0	0	0	0	0	0	0	0	0	0	0	0		No	No	12.8	Normal	7000	Normal	167000	Normal	0	0	0	No	No	No	Yes	No		No		Yes	Tab. HCQ	No		No	No	No	Discharged alive
49	22-08-2020	23	24	2	0	0	1	0	1	0	0	1	0	0	0	0	0	0	0	0	1	1	No	No	8.6	moderate	7800	Normal	166000	Normal	0	0	0	No	No	No	Yes	No		Yes	Others	Yes	Tab. HCQ	No		No	No	No	Discharged alive
50	06-08-2020	24	40	3	0	0	1	0	0	0	0	0	0	0	0	0	0	0	0	0	0		No	No	10.3	mild_anemia	6100	Normal	145000	mild	3	3	0	No	No	No	Yes	No		Yes	Others	Yes	Tab. HCQ	No		No	No	No	Discharged alive
51	26-08-2020	22	39	3	0	0	0	0	1	0	1	0	0	0	0	0	0	0	0	0	1	1	No	No	11.6	Normal	8100	Normal	247000	Normal	0	0	0	No	No	No	Yes	No		Yes	Others	Yes	Tab. HCQ	No		No	No	No	Discharged alive
52	27-08-2020	30	37	3	1	0	1	0	0	0	0	0	0	0	0	0	0	0	0	0	0		No	No	8.7	moderate	15400	Normal	222000	Normal	1	0	1	No	No	No	Yes	Yes	1	Yes	Others	Yes	Tab. HCQ	No		Yes	No	No	Discharged alive
53	27-08-2020	29	23	2	0	0	1	1	0	0	0	0	0	0	0	0	0	1	0	0	1	1	No	No	9.6	moderate	7800	Normal	235000	Normal	0	0	0	No	No	No	Yes	No		Yes	Others	Yes	Tab. HCQ	No		No	No	No	Discharged alive
54	27-08-2020	20	35	3	0	0	1	0	0	0	0	0	0	0	0	0	0	0	0	0	1	1	No	No	7.5	moderate	9800	Normal	283000	Normal	1	1	0	No	No	No	Yes	Yes	1	No		Yes	Tab. HCQ	No		No	No	No	Discharged alive
55	28-08-2020	20	25	2	0	0	1	0	0	0	0	0	0	0	0	0	0	0	0	0	0		No	No	8.8	moderate	10000	Normal	107000	mild	0	0	0	No	No	No	Yes	No		No		Yes	Tab. HCQ	No		No	No	No	Discharged alive
56	28-08-2020	28	38	3	0	0	1	0	0	0	0	0	0	0	0	0	0	0	0	0	0		No	No	10.9	mild_anemia	8400	Normal	196000	Normal	0	0	0	No	No	No	Yes	No		Yes	Azithromycin	Yes	Tab. HCQ	No		No	No	No	Discharged alive
57	28-08-2020	26	22	2	0	0	1	1	0	0	0	0	1	0	0	0	0	0	0	0	1	1	No	No	8.7	moderate	7200	Normal	201000	Normal	2	1	1	No	No	No	Yes	No		Yes	Others	Yes	Tab. HCQ	No		No	No	No	Discharged alive
58	30-08-2020	27	37	3	0	0	0	0	0	0	0	0	0	0	0	0	0	0	0	0	0		No	No	12.4	Normal	8600	Normal	142000	mild	1	1	0	No	No	No	Yes	No		Yes	Others	Yes	Tab. HCQ	No		No	No	No	Discharged alive
59	30-08-2020	25			0	0	1	0	0	0	0	0	0	0	0	0	0	0	0	0	0		No	No	8.8	moderate	6300	Normal	84000	Moderate	3	3	0	No	No	No	Yes	No		Yes	Others	Yes	Tab. HCQ	No		No	No	No	Discharged alive
60	30-08-2020	32	36	3	0	0	0	0	0	0	0	0	0	0	0	0	0	0	0	0	0		No	No	11.3	Normal	6500	Normal	151000	Normal	0	0	0	No	No	No	Yes	No		No		Yes	Tab. HCQ	No		No	No	No	Discharged alive
61	30-08-2020	22	34	3	0	0	1	1	0	0	0	0	0	0	0	0	0	0	0	0	1	1	No	No	10.6	mild_anemia	8500	Normal	120000	mild	0	0	0	No	No	No	Yes	Yes	1	Yes	Others	Yes	Tab. HCQ	No		No	No	No	Discharged alive
62	30-08-2020	35	36	3	0	0	0	0	0	0	0	0	0	0	0	0	0	0	0	0	0		No	No	13	Normal	8300	Normal	75000	Moderate	0	0	0	No	No	No	Yes	Yes	1	Yes	Others	Yes	Tab. HCQ	No		No	No	No	Discharged alive
63	10-06-2020	29	18	2	0	1	1	0	0	0	0	0	0	0	0	0	0	0	0	0	0		No	No							0	0	0	No	No	No	Yes	No		No		Yes	Tab. HCQ	No		No	No	No	Discharged alive
1	22-10-2020	22	40.28	3	0	0	1	0	0	0	0	0	0	0	0	0	0	0	0	0	1	1	No	No	10.9	mild_anemia	9600	Normal	168000	Normal	0	0	0	No	No	No	Yes	No		Yes	Others	No		No		Yes	No	No	Discharged alive
2	14-10-2020	24	40.71	3	0	0	1	0	0	0	0	0	0	0	0	0	0	0	0	0	1	1	No	No	9.3	moderate	4700	leukopenia	117000	mild	0	0	0	No	No	No	Yes	No		Yes	Others	No		No		Yes	No	No	Discharged alive
3	24-10-2020	22	38.71	3	0	0	0	0	0	0	0	0	0	0	0	0	0	0	0	0	1	1	No	No	12.2	Normal	21900	Leucocytosis	128000	mild	0	0	0	No	No	No	Yes	No		No		No		No		Yes	No	No	Discharged alive
4	18-10-2020	22			0	0	1	1	0	0	0	0	0	0	0	0	0	0	0	0	1	1	No	No	10.8	mild_anemia	8400	Normal	323000	Normal	1	1	0	No	No	No	Yes	No		No		No		No		Yes	No	No	Discharged alive
5	23-10-2020	29	38.57	3	0	0	0	0	0	0	0	0	0	0	0	0	0	0	0	0	1	1	No	No	11.6	Normal	17200	Leucocytosis	180000	Normal	2	2	0	No	No	No	Yes	No		No		No		No		Yes	No	No	Discharged alive
6	21-09-2020	37	33.57	3	1	0	1	0	1	0	0	0	0	0	0	0	0	0	1	0	1	1	No	No	10.9	mild_anemia	8400	Normal	124000	mild	1	1	0	No	No	No	Yes	No		No		No		No		Yes	No	No	Discharged alive
7	26-09-2020	23	29.71	3	0	0	1	1	1	0	0	0	0	0	0	0	0	0	0	0	1	1	No	No	9.8	moderate	9900	Normal	116000	mild	2	2	0	No	No	No	Yes	No		No		No		No		No	No	No	Discharged alive
8	11-10-2020	38	34.71	3	1	0	1	0	0	0	0	0	0	0	0	0	0	0	0	0	1	1	No	No	8.2	moderate	7200	Normal	124000	mild	4	2	2	No	No	No	Yes	No		Yes	Others	No		No		Yes	No	No	Discharged alive
9	28-09-2020	24	32	3	0	0	1	0	0	0	0	0	0	0	0	0	0	0	0	0	0		No	No	10.2	mild_anemia	8500	Normal	134000	mild	1	1	0	No	No	No	Yes	No		Yes	Others	No		No		Yes	No	No	Discharged alive
10	01-10-2020	21	36.28	3	0	0	0	0	0	0	0	0	0	0	0	0	0	0	0	0	1	1	No	No	12.3	Normal	10100	Normal	275000	Normal	0	0	0	No	No	No	Yes	No		No		No		No		Yes	No	No	Discharged alive
11	01-10-2020	36	39.28	3	0	0	1	0	0	0	0	0	0	0	0	0	0	0	0	0	1	1	No	No	10.1	mild_anemia	1500	leukopenia	152000	Normal	2	2	0	No	No	No	Yes	No		Yes	Others	No		No		Yes	No	No	Discharged alive
12	03-10-2020	27	39.43	3	0	0	1	0	0	0	0	0	0	0	0	0	0	0	0	0	1	1	No	No	10.4	mild_anemia	10000	Normal	124000	mild	2	1	1	No	No	No	Yes	No		Yes	Others	No		No		Yes	No	No	Discharged alive
13	02-10-2020	30	32.43	3	0	0	1	0	0	0	0	0	0	0	0	0	0	0	0	0	0		No	No	10.1	mild_anemia	9800	Normal	306000	Normal	4	4	0	No	No	No	Yes	No		Yes	Others	No		No		Yes	No	No	Discharged alive
14	02-10-2020	23	40.86	3	0	0	0	0	0	0	0	0	0	0	0	0	0	0	0	0	1	1	No	No	13.8	Normal	11400	Normal	114000	mild	0	0	0	No	No	No	Yes	No		Yes	Others	No		No		Yes	No	No	Discharged alive
15	02-10-2020	23	35.28	3	0	0	1	0	0	0	0	0	0	0	0	0	0	0	0	0	1	1	No	No	4.3	severe	6700	Normal	96000	Moderate	0	0	0	No	No	No	Yes	No		No		No		No		No	No	No	Discharged alive
16	02-10-2020	24	35.14	3	0	0	1	0	0	0	0	0	0	0	0	0	0	0	0	0	1	1	No	No	7.5	moderate	5800	Normal	188000	Normal	1	1	0	No	No	No	Yes	No		No		No		No		No	No	No	Discharged alive
17	05-10-2020	23	39.14	3	0	0	1	0	0	0	0	0	0	0	0	0	0	0	0	0	0		No	No	10.7	mild_anemia	9200	Normal	149000	mild	0	0	0	No	No	No	Yes	No		No		No		No		Yes	No	No	Discharged alive
18	07-10-2020	39	34.28	3	0	0	0	0	0	0	0	0	0	0	0	0	0	0	0	0	1	1	No	No	11.4	Normal	9000	Normal	123000	mild	1	0	1	No	No	No	Yes	No		Yes	Others	No		No		Yes	No	No	Discharged alive
19	11-10-2020	27	40.86	3	0	0	0	0	0	0	0	0	0	0	0	0	0	0	0	0	1	1	No	No	12	Normal	11000	Normal	171000	Normal	0	0	0	No	No	No	Yes	No		No		No		No		Yes	No	No	Discharged alive
20	11-10-2020	28	37.57	3	1	1	1	0	0	0	0	0	0	0	0	0	0	0	0	0	1	1	No	No	4.5	severe	11400	Normal	124000	mild	0	0	0	No	No	No	Yes	No		Yes	Others	No		No		Yes	No	No	Discharged alive
21	14-10-2020	25	40	3	0	1	1	0	0	0	0	0	0	0	0	0	0	0	0	0	1	1	No	No	10.8	mild_anemia	8400	Normal	124000	mild	1	1	0	No	No	No	Yes	No		Yes	Others	No		No		Yes	No	No	Discharged alive
22	24-09-2020	28	35.43	3	1	1	1	0	0	0	0	0	0	0	0	0	0	0	0	0	0		No	No	8.9	moderate	7900	Normal	261000	Normal	2	2	0	No	No	No	Yes	No		Yes	Others	No		No		Yes	No	No	Discharged alive
23	01-10-2020	35	35.57	3	0	0	1	0	0	0	0	0	0	0	0	0	0	0	0	0	1	1	No	No	9.2	moderate	9500	Normal	281000	Normal	3	3	0	No	No	No	Yes	No		No		No		No		Yes	No	No	Discharged alive
24	03-10-2020	32	27.86	2	0	0	0	0	0	0	0	0	0	0	0	0	0	0	0	0	1	1	No	No	11.1	Normal	12300	Normal	126000	mild	1	1	0	No	No	No	Yes	No		Yes	Others	No		No		Yes	No	No	Discharged alive
25	13-10-2020	24	38.86	3	0	0	1	0	0	0	0	0	0	0	0	0	0	0	0	0	1	1	No	No	6.6	severe	8800	Normal	83000	Moderate	2	2	0	No	No	No	Yes	No		No		No		No		Yes	No	No	Discharged alive
26	12-10-2020	27	8	1	0	0	1	0	0	0	0	0	0	0	0	0	0		0	0	0		No	No	9.3	moderate	6500	Normal	115000	mild	3	3	0	No	No	No	Yes	No		Yes	Others	No		No		Yes	No	No	Discharged alive
27	15-10-2020	26	34.86	3	0	0	1	0	0	0	0	0	0	0	0	0	0	0	0	0	1	1	No	No	10.3	mild_anemia	8400	Normal	134000	mild	1	1	0	No	No	No	Yes	Yes	1	No		No		No		Yes	No	No	Discharged alive
28	16-10-2020	23	38.71	3	0	0	0	0	0	0	0	0	0	0	0	0	0	0	0	0	1	1	No	No	11.2	Normal	8600	Normal	134000	mild	0	0	0	No	No	No	Yes	No		No		No		No		Yes	No	No	Discharged alive
29	16-10-2020	27	37	3	0	1	1	0	0	0	0	0	0	0	0	0	0	0	0	0	1	1	No	No	11.2	Normal	5100	leukopenia	134000	mild	1	0	1	No	No	No	Yes	No		Yes	Others	No		No		Yes	No	No	Discharged alive
30	16-10-2020	27	41.28	3	0	0	0	0	0	0	0	0	0	0	0	0	0	0	0	0	1	1	No	No	11.8	Normal	9800	Normal	178000	Normal	0	0	0	No	No	No	Yes	No		Yes	Others	No		No		Yes	No	No	Discharged alive
31	15-10-2020	35	32.57	3	0	1	1	0	0	0	0	0	0	0	0	0	0	0	0	0	1	1	No	No	12.1	Normal	9400	Normal	137000	mild	2		2	No	No	No	Yes	Yes	1	Yes	Others	No		No		Yes	No	No	Discharged alive
32	19-10-2020	35	40.71	3	0	0	1	1	0	0	0	0	0	0	0	0	0	0	0	0	1	1	No	No	12.5	Normal	8500	Normal	160000	Normal	1	1	0	No	No	No	Yes	No		Yes	Others	No		No		Yes	No	No	Discharged alive
33	20-10-2020	26	38.57	3	0	0	1	0	0	0	0	0	0	0	0	0	0	0	0	0	1	1	No	No	8.6	moderate	9500	Normal	235000	Normal	2	2	0	No	No	No	Yes	No		Yes	Others	No		No		Yes	No	No	Discharged alive
34	18-10-2020	24	37.28	3	0	1	1	0	0	0	0	0	0	0	0	0	0	0	0	0	1	1	No	No	10.1	mild_anemia	8400	Normal	236000	Normal	1	1	0	No	No	No	Yes	No		Yes	Others	No		No		Yes	No	No	Discharged alive
35	09-10-2020	26	38.43	3	0	0	1	0	0	0	0	0	0	0	0	0	0	0	0	0	1	1	No	No	9	moderate	7500	Normal	123000	mild	1	0	1	No	No	No	Yes	No		Yes	Others	No		No		Yes	No	No	Discharged alive
36	18-10-2020	22	32.43	3	0	0	1	1	0	0	0	0	0	0	0	0	0	0	0		1	1	Yes	Yes	9.6	moderate	1900	leukopenia	54000	Moderate				No	No	No	Yes	Yes	1	Yes	Azithromycin	No		Yes	3	Yes	No	No	Discharged alive
37	22-10-2020	23	37.43	3	0	1	1	0	0	0	0	0	0	0	0	0	0	0	0	0	0		No	No	11.7	Normal	10500	Normal	201000	Normal	0	0	0	No	No	No	Yes	No		Yes	Others	No		No		Yes	No	No	Discharged alive
38	22-10-2020	25	32	3	0	0	1	0	0	0	0	0	0	0	0	0	0	0	0	0	1	1	No	No	6	severe	8100	Normal	224000	Normal	2	2	0	No	No	No	Yes	No		No		No		No		No	No	No	Discharged alive
39	23-10-2020	32	37.43	3	1	0	1	0	0	0	0	0	0	0	0	0	0	0	0	0	0		No	No	11.6	Normal	7300	Normal	210000	Normal	1	0	1	No	No	No	Yes	No		Yes	Others	No		No		Yes	No	No	Discharged alive
40	24-10-2020	31	39.86	3	0	0	0	0	0	0	0	0	0	0	0	0	0	0	0	0	1	1	No	No	11	Normal	17200	Leucocytosis	124000	mild	1	1		No	No	No	Yes	No		No		No		No		Yes	No	No	Discharged alive
41	23-10-2020	21	41.43	3	0	0	1	0	0	0	0	0	0	0	0	0	0	0	0	0	1	1	No	No	9.3	moderate	14000	Normal	316000	Normal	1	1		No	No	No	Yes	No		Yes	Others	No		No		Yes	No	No	Discharged alive
42	26-10-2020	29	36	3	0	1	1	1	1	0	0	0	0	0	0	0	0	0	0	0	1	1	No	No	9.8	moderate	7500	Normal	103000	mild	2	2	0	No	No	No	Yes	No		No		No		No		No	No	No	Discharged alive
43	26-10-2020	24	37.86	3	0	0	0	0	0	0	0	0	0	0	0	0	0	0	0	0	1	1	No	No	13.3	Normal	8600	Normal	132000	mild	0	0	0	No	No	No	Yes	No		Yes	Others	No		No		Yes	No	No	Discharged alive
44	28-10-2020	31	37.86	3	0	0	1	0	0	0	0	0	0	0	0	0	0	0	0	0	1	1	No	No	11	Normal	6600	Normal	180000	Normal	0	0	0	No	No	No	Yes	No		Yes	Others	No		No		No	No	No	Discharged alive
45	27-10-2020	30	37.57	3	0	1	1	0	0	0	0	0	0	0	0	0	0	0	0	0	0		No	No	11.1	Normal	6000	Normal	178000	Normal	1	0	1	No	No	No	Yes	No		Yes	Others	No		No		Yes	No	No	Discharged alive
46	27-10-2020	32	33.71	3	0	0	0	0	0	0	0	0	0	0	0	0	0	0	0	0	1	1	No	No	11.4	Normal	13800	Normal	90000	Moderate	2	2	0	No	No	No	Yes	Yes	1	No		No		No		No	No	No	Discharged alive
47	23-10-2020	24	33.43	3	0	0	0	0	0	0	0	0	0	0	0	0	0	0	0	0	1	1	No	No	12.4	Normal	7100	Normal	126000	mild	1	1	0	No	No	No	Yes	No		Yes	Others	No		No		Yes	No	No	Discharged alive
48	28-10-2020	27	40.28	3	0	0	0	0	0	0	0	0	0	0	0	0	0	0	0	0	1	1	No	No	11.7	Normal	8300	Normal	224000	Normal	0	0	0	No	No	No	Yes	No		Yes	Others	No		No		Yes	No	No	Discharged alive
49	30-10-2020	29	37.14	3	0	0	1	0	0	0	0	0	0	0	0	0	0	0	0	0	1	1	No	No	8.4	moderate	7700	Normal	178000	Normal	0	0	0	No	No	No	Yes	No		No		No		No		Yes	No	No	Discharged alive
50	29-10-2020	26	40.71	3	0	0	0	0	0	0	0	0	0	0	0	0	0	0	0	0	1	1	No	No	11	Normal	9800	Normal	180000	Normal	1	0	1	No	No	No	Yes	No		Yes	Others	No		No		Yes	No	No	Discharged alive
51	25-10-2020	23	32.43	3	1	0	1	0	0	0	0	0	0	0	0	0	0	0	0	0	1	1	No	No	2.9	severe	9500	Normal	62000	Moderate				No	No	No	Yes	Yes	1	Yes	Others	No		No		Yes	No	No	Discharged alive
52	31-10-2020	22	38.57	3	0	0	1	0	0	0	0	0	0	0	0	0	0	0	0	0	1	1	No	No	9.8	moderate	7100	Normal	194000	Normal	0	0	0	No	No	No	Yes	No		No		No		No		Yes	No	No	Discharged alive
53	16-10-2020	28	38.86	3	0	0	0	0	0	0	0	0	0	0	0	0	0	1	0	0	1	1	No	No	13.5	Normal	16200	Normal	258000	Normal	2		2	No	No	No	Yes	No		Yes	Others	No		No		Yes	No	No	Discharged alive
54	29-10-2020	28	29.71	3	1	0	1	0	0	0	0	0	0	0	0	0	0	0	0	0	0		No	No	10.4	mild_anemia	11600	Normal	162000	Normal	1	1		No	No	No	Yes	Yes	1	No		No		No		No	No	No	Discharged alive
55	31-10-2020	22	32	3	1	0	1	0	0	0	0	0	0	0	0	0	0	0	0	0	1	1	No	No	13.9	Normal	17500	Leucocytosis	114000	mild				No	No	No	Yes	No		Yes	Others	No		No		Yes	No	No	Discharged alive
56	04-11-2020	32	35.71	3	0	0	1	0	0	0	0	0	0	0	0	0	0	0	0	0	0		No	No	9.1	moderate	16200	Normal	199000	Normal	2	1	1	No	No	No	Yes	No		No		No		No		Yes	No	No	Discharged alive
57	29-09-2020	26	20.86	2	0	0	1	0	0	0	0	0	0	0	0	0	0	0	0	0	1	1	No	No	5.5	severe	19800	Leucocytosis	50000	Moderate	1		1	No	No	No	Yes	No		Yes	Others	No		No		Yes	No	Yes	Discharged alive
58	01-11-2020	28	33.43	3	0	0	0	1	0	0	0	0	0	0	0	0	0	0	0	0	1	1	No	No	12.5	Normal	7200	Normal	138000	mild	1	1		No	No	No	Yes	Yes	1	No		No		No		No	No	No	Discharged alive
59	03-11-2020	25	5	1	0	0	0	0	0	0	0	0	0	0	0	0	0	0	0	0	1	1	No	No	13.5	Normal	6400	Normal	211000	Normal				No	No	No	No	No		Yes	Others	No		No		Yes	No	No	Discharged alive
60	17-10-2020	34	18.14	2	0	0	1	0	0	0	0	0	0	0	0	0	0	0	0	0	1	1	No	No	6.9	severe	16300	Normal	483000	Thrombocytosis				No	No	No	Yes	No		Yes	Others	No		No		Yes	No	No	Discharged alive
61	03-11-2020	22	37.86	3	0	0	0	0	0	0	0	0	0	0	0	0	0	0	0	0	1	1	No	No	11.3	Normal	11900	Normal	260000	Normal	1	0	1	No	No	No	Yes	No		No		No		No		Yes	No	No	Discharged alive
62	02-11-2020	36	40.28	3	0	0	0	0	0	0	0	0	0	0	0	0	0	0	0	0	1	1	No	No	11.9	Normal	6200	Normal	84000	Moderate	1	1	0	No	No	No	Yes	No		No		No		No		Yes	No	No	Discharged alive
63	05-11-2020	38	38.43	3	1	0	1	0	0	0	0	0	0	0	0	0	0	0	0	0	1	1	No	No	8.4	moderate	6600	Normal	214000	Normal	1	0	1	No	No	No	Yes	No		Yes	Others	No		No		Yes	No	No	Discharged alive
64	05-11-2020	25	38.43	3	0	0	1	0	0	0	0	0	0	0	0	0	0	0	0	0	1	1	No	No	10	mild_anemia	13200	Normal	195000	Normal				No	No	No	Yes	No		No		No		No		Yes	No	No	Discharged alive
65	03-11-2020	20	37.57	3	0	0	1	0	0	0	0	0	0	0	0	0	0	0	0	0	1	1	No	No	12.6	Normal	12300	Normal	119000	mild				No	No	No	Yes	No		No		No		No		Yes	No	No	Discharged alive
66	04-11-2020	24	33.86	3	0	0	1	0	0	0	0	0	0	0	0	0	0	0	0	0	1	1	No	No	10.6	mild_anemia	11000	Normal	260000	Normal	1	1		No	No	No	Yes	No		No		No		No		Yes	No	No	Discharged alive
67	05-11-2020	24	40.57	3	1	0	1	0	0	0	0	0	0	0	0	0	0	0	0	0	1	1	No	No	12.6	Normal	13800	Normal	152000	Normal	0	0	0	No	No	No	Yes	No		Yes	Others	No		No		Yes	No	No	Discharged alive
68	07-11-2020	24	21.57	2	0	0	0	1	1	0	0	0	0	0	0	0	0	0	0	0	1	1	No	No	11	Normal	6800	Normal	210000	Normal				No	No	No	Yes	No		No		No		No		No	No	No	Discharged alive
69	07-11-2020	27	38.86	3	1	0	1	0	0	0	0	0	0	0	0	0	0	0	0	0	1	1	No	No	11.6	Normal	9100	Normal	167000	Normal				No	No	No	Yes	No		No		No		No		Yes	No	No	Discharged alive
70	06-11-2020	30	38.28	3	0	0	1	0	0	0	0	0	0	0	0	0	0	0	0	0	1	1	No	No	7.1	moderate	8000	Normal	253000	Normal	1	1	0	No	No	No	Yes	No		No		No		No		Yes	No	No	Discharged alive
71	08-11-2020	24	35.28	3	0	1	1	0	0	0	0	0	0	0	0	0	0	0	0	0	1	1	No	No	11.4	Normal	6800	Normal	160000	Normal				No	No	No	Yes	No		Yes	Others	No		No		Yes	No	No	Discharged alive
72	07-11-2020	26	37.51	3	0	0	0	0	0	0	0	0	0	0	0	0	0	0	0	0	1	1	No	No	14.2	Normal	8100	Normal	143000	mild	0	0	0	No	No	No	Yes	No		Yes	Others	No		No		Yes	No	No	Discharged alive
73	07-11-2020	29	34.57	3	0	0	1	0	0	0	0	0	0	0	0	0	0	0	0	0	1	1	No	No	10.2	mild_anemia	32000	Leucocytosis	256000	Normal				No	No	No	Yes	No		No		No		No		Yes	No	No	Discharged alive
74	10-11-2020	28			0	0	0	0	0	0	0	0	0	0	0	0	0	0	0	0	0		No	No	11.7	Normal	7900	Normal	177000	Normal	2	2		No	No	No	Yes	No		No		No		No		Yes	No	No	Discharged alive
75	09-11-2020	24	37	3	0	0	0	0	0	0	0	0	0	0	0	0	0	0	0	0	1	1	No	No	13.1	Normal	7700	Normal	121000	mild				No	No	No	Yes	No		Yes	Others	No		No		No	No	No	Discharged alive
76	10-11-2020	28	38.57	3	0	0	1	0	0	0	0	0	0	0	0	0	0	0	0	0	1	1	No	No	12.9	Normal	12700	Normal	149000	mild				No	No	No	Yes	No		No		No		No		Yes	No	No	Discharged alive
77	10-11-2020	26	39.43	3	1	0	1	0	0	0	0	0	0	0	0	0	0	0	0	0	1	1	No	No	10.2	mild_anemia	9600	Normal	120000	mild	1		1	Yes	No	No	Yes	No		Yes	Others	No		No		Yes	No	No	Discharged alive
78	10-11-2020	29	40	3	0	0	1	0	0	0	0	0	0	0	0	0	0	0	0	0	1	1	No	No	10.7	mild_anemia	12800	Normal	127000	mild	1		1	No	No	No	Yes	No		Yes	Others	No		No		Yes	No	No	Discharged alive
79	09-11-2020	21	40.43	3	0	1	1	0	0	0	0	0	0	0	0	0	0	0	0	0	1	1	No	No	8.4	moderate	13800	Normal	75000	Moderate	0	0	0	No	No	No	Yes	No		Yes	Others	No		No		Yes	No	No	Discharged alive
80	10-11-2020	31	11.86	1	0	0	1	0	0	0	0	0	0	0	0	0	0	0	0	0	1	1	No	No	10.8	mild_anemia	5500	leukopenia	169000	Normal				No	No	No	Yes	No		No		No		No		No	No	No	Discharged alive
81	11-11-2020	32	37.71	3	0	0	1	0	0	0	0	0	0	0	0	0	0	0	0	0	1	1	No	No	7.9	moderate	23400	Leucocytosis	126000	mild	2	2		No	No	No	Yes	No		Yes	Others	No		No		Yes	No	No	Discharged alive
82	13-11-2020	27	35.43	3	1	0	1	0	0	0	0	0	0	0	0	0	0	0	0	0	1	1	No	No	14.2	Normal	28000	Leucocytosis	380000	Normal				No	No	No	Yes	No		No		No		No		Yes	No	No	Discharged alive
83	12-11-2020	32	40.14	3	0	1	1	0	0	0	0	0	0	0	0	0	0	0	0	0	1	1	No	No	9.4	moderate	16900	Leucocytosis	209000	Normal	1	1		No	No	No	Yes	No		No		No		No		Yes	No	No	Discharged alive
84	13-11-2020	23	40	3	0	0	0	0	0	0	0	0	0	0	0	0	0	0	0	0	1	1	No	No	12.5	Normal	6300	Normal	121000	mild				No	No	No	Yes	No		No		No		No		Yes	No	No	Discharged alive
85	16-11-2020	23	38.14	3	0	0	1	0	0	0	0	0	0	0	0	0	0	0	0	0	1	1	No	No	9.6	moderate	8100	Normal	195000	Normal	1		1	No	No	No	Yes	No		Yes	Others	No		No		Yes	No	No	Discharged alive
86	17-11-2020	21	39	3	0	0	1	0	0	0	0	0	0	0	0	0	0	0	0	0	1	1	No	No	10.8	mild_anemia	8600	Normal	121000	mild	0	0	0	No	No	No	Yes	No		No		No		No		Yes	No	No	Discharged alive
87	16-11-2020	24	38.14	3	0	0	0	0	0	0	0	0	0	0	0	0	0	0	0	0	1	1	No	No	12.2	Normal	13400	Normal	149000	mild	0	0	0	No	No	No	Yes	No		No		No		No		Yes	No	No	Discharged alive
88	17-11-2020	25	38.43	3	1	0	1	0	0	0	0	0	0	0	0	0	0	0	0	0	1	1	No	No	12	Normal	8200	Normal	215000	Normal	0	0	0	No	No	No	Yes	No		Yes	Others	No		No		Yes	No	No	Discharged alive
89	18-11-2020	29	39.71	3	1	0	1	0	0	0	0	0	0	0	0	0	0	0	0	0	1	1	No	No	12.2	Normal	8500	Normal	201000	Normal	0	0	0	No	No	No	Yes	No		Yes	Others	No		No		Yes	No	No	Discharged alive
90	18-11-2020	30	38.57	3	0	0	0	0	0	0	0	0	0	0	0	0	0	0	0	0	1	1	No	No	12.5	Normal	5100	leukopenia	127000	mild	1	0	1	Yes	No	No	Yes	No		No		No		No		No	No	No	Discharged alive
91	17-11-2020	27	32	3	1	1	1	0	0	0	0	0	0	0	0	0	0	0	0	0	1	1	No	No	11.3	Normal	4900	leukopenia	117000	mild	1	1		No	No	No	Yes	No		No		No		No		Yes	No	No	Discharged alive
92	15-11-2020	22	39.71	3	0	0	0	0	0	0	0	0	0	0	0	0	0	0	0	0	1	1	No	No	11.3	Normal	8700	Normal	187000	Normal				No	No	No	Yes	No		Yes	Others	No		No		Yes	No	No	Discharged alive
93	18-11-2020	35	32.86	3	0	0	1	0	0	0	0	0	0	0	0	0	0	0	0	0	1	1	No	No	10.2	mild_anemia	8600	Normal	121000	mild	2	2		No	No	No	Yes	Yes	1	Yes	Others	No		No		Yes	No	No	Discharged alive
94	12-11-2020	26	40.57	3	0	0	0	0	0	0	0	0	0	0	0	0	0	0	0	0	1	1	No	No	12	Normal	7500	Normal	269000	Normal				No	No	No	Yes	No		No		No		No		Yes	No	No	Discharged alive
95	12-11-2020	24	40	3	1	0	1	0	0	0	0	0	0	0	0	0	0	0	0	0	1	1	No	No	13.7	Normal	7100	Normal	110000	mild	1	0	1	No	No	No	Yes	No		Yes	Others	No		No		Yes	No	No	Discharged alive
96	16-11-2020	25	39.43	3	0	0	1	0	0	0	0	0	0	0	0	0	0	0	0	0	1	1	No	No	10.8	mild_anemia	9900	Normal	183000	Normal	1	0	1	No	No	No	Yes	No		Yes	Others	No		No		Yes	No	No	Discharged alive
97	19-11-2020	26	40.43	3	0	0	1	0	0	0	0	0	0	0	0	0	0	0	0	0	1	1	No	No	6.5	severe	5900	Normal	30000	Severe	1		1	No	No	No	Yes	No		Yes	Others	No		No		Yes	No	No	Discharged alive
98	20-11-2020	31	38.86	3	1	0	1	0	0	0	0	0	0	0	0	0	0	0	0	0	1	1	No	No	10.2	mild_anemia	9600	Normal	224000	Normal	0	0	0	No	No	No	Yes	No		Yes	Others	No		No		Yes	No	No	Discharged alive
99	20-11-2020	28	39.28	3	0	0	1	0	0	0	0	0	0	0	0	0	0	0	0	0	1	1	No	No	10.8	mild_anemia	8800	Normal	170000	Normal	0	0	0	No	No	No	Yes	No		Yes	Azithromycin	No		No		Yes	No	No	Discharged alive
100	18-11-2020	28	35.71	3	0	0	0	0	0	0	0	0	0	0	0	0	0	0	0	0	1	1	No	No	12.3	Normal	8300	Normal	149000	mild	1	1		No	No	No	Yes	No		No		No		No		Yes	No	No	Discharged alive
101	23-11-2020	28	39.14	3	0	0	0	0	0	0	0	0	0	0	0	0	0	0	0	0	1	1	No	No	11.3	Normal	37000	Leucocytosis	339000	Normal				No	No	No	Yes	No		Yes	Others	No		No		Yes	No	No	Discharged alive
102	21-11-2020	23	39.57	3	0	0	0	0	0	0	0	0	0	0	0	0	0	0	0	0	1	1	No	No	15.1	Normal	9200	Normal	78000	Moderate				No	No	No	Yes	No		No		No		No		Yes	No	No	Discharged alive
103	21-11-2020	26	39.71	3	1	0	1	0	0	0	0	0	0	0	0	0	0	0	0	0	1	1	No	No	13	Normal	13500	Normal	101000	mild	1		1	No	No	No	Yes	No		Yes	Others	No		No		Yes	No	No	Discharged alive
104	23-11-2020	29	38	3	1	0	1	0	0	0	0	0	0	0	0	0	0	0	0	0	1	1	No	No	11.6	Normal	6700	Normal	70000	Moderate	1		1	No	No	No	Yes	No		Yes	Others	No		No		Yes	No	No	Discharged alive
105	19-11-2020	27	40.57	3	1	0	1	0	0	0	0	0	0	0	0	0	0	0	0	0	1	1	No	No	12.2	Normal	11300	Normal	90000	Moderate				No	No	No	Yes	No		Yes	Others	No		No		Yes	No	No	Discharged alive
106	26-11-2020	28	39.28	3	1	0	1	0	0	0	0	0	0	0	0	0	0	0	0	0	1	1	No	No	11.7	Normal	9400	Normal	149000	mild	1		1	No	No	No	Yes	No		Yes	Others	No		No		Yes	No	No	Discharged alive
107	26-11-2020	32	37.71	3	1	0	1	0	0	0	0	0	0	0	0	0	0	0	0	0	1	1	No	No	13.6	Normal	8900	Normal	154000	Normal				No	No	No	Yes	No		Yes	Others	No		No		Yes	No	No	Discharged alive
108	28-11-2020	27	32	3	0	0	1	0	0	0	0	0	0	0	0	0	0	0	0	0	1	1	No	No	3.7	severe	10300	Normal	48000	Severe				No	No	No	Yes	No		Yes	Others	No		No		Yes	No	No	Discharged alive
109	28-11-2020	31	39.71	3	1	0	1	0	0	0	0	0	0	0	0	0	0	0	0	0	1	1	No	No	7.4	moderate	21400	Leucocytosis	204000	Normal	2	2		No	No	No	Yes	No		Yes	Azithromycin	No		No		Yes	No	No	Discharged alive
110	01-10-2020	27	34.86	3	0	0	0	0	0	0	0	0	0	0	0	0	0	0	0	0	0		No	No	11.2	Normal	6600	Normal	61000	Moderate				No	No	No	Yes	Yes	1	No		No		No		No	No	No	Discharged alive
111	07-11-2020	20	38	3	0	0	0	0	0	0	0	0	0	0	0	0	0	0	0	0	1	1	No	No	11.7	Normal	8600	Normal	120000	mild	2		2	No	No	No	Yes	No		Yes	Others	No		No		No	No	No	Discharged alive
112	08-10-2020	23	31	3	0	0	1	0	0	0	0	0	0	0	0	0	0	0	0	0	0		No	No	10.1	mild_anemia	18000	Leucocytosis	339000	Normal				No	No	No	Yes	No		Yes	Azithromycin	No		No		Yes	No	No	Discharged alive
113	22-11-2020	24	39.43	3	0	0	0	0	0	0	0	0	0	0	0	0	0	0	0	0	1	1	No	No	11.3	Normal	7400	Normal	243000	Normal				No	No	No	Yes	No		No		No		No		Yes	No	No	Discharged alive
114	01-09-2020	26			1	0	1	0	0	0	0	0	0	0	0	0	0	0	0	0	1	1	No	No	7.7	moderate	10200	Normal	193000	Normal	1	1		No	No	No	Yes	No		Yes	Others	No		No		No	No	No	Discharged alive
115	09-09-2020	33	30.86	3	0	0	1	0	0	0	0	0	0	0	0	0	0	0	0	0	1	1	No	No	9.7	moderate	7900	Normal	210000	Normal				No	No	No	Yes	Yes	1	Yes	Azithromycin	No		No		Yes	No	No	Discharged alive
116	08-09-2020	20	40.14	3	0	0	1	0	0	0	0	0	0	0	0	0	0	0	0	0	1	1	No	No	10.6	mild_anemia	6900	Normal	136000	mild				No	No	No	Yes	No		No		No		No		Yes	No	No	Discharged alive
117	08-09-2020	28	36	3	1	0	1	0	0	0	0	0	0	0	0	0	0	0	0	0	1	1	No	No	11.9	Normal	10600	Normal	170000	Normal	2	2	0	No	No	No	Yes	No		Yes	Others	No		No		Yes	No	No	Discharged alive
118	14-09-2020	23	36.71	3	0	0	0	0	0	0	0	0	0	0	0	0	0	0	0	0	1	1	No	No	11.2	Normal	10000	Normal	72000	Moderate				No	No	No	Yes	No		Yes	Others	No		No		Yes	No	No	Discharged alive
119	15-09-2020	35	39.28	3	1	0	1	0	1	0	0	0	0	0	0	0	0	0	0	0	1	1	No	No	8.9	moderate	10200	Normal	102000	mild	2	1	1	No	No	No	Yes	No		Yes	Others	No		No		Yes	No	No	Discharged alive
120	19-09-2020	20	38.71	3	0	0	0	0	0	0	0	0	0	0	0	0	0	0	0	0	1	1	No	No	11	Normal	10000	Normal	57000	Moderate				No	No	No	Yes	No		Yes	Others	No		No		Yes	No	No	Discharged alive
121	20-09-2020	20	16.71	2	0	0	1	0	0	0	0	0	0	0	0	0	0	0	0	0	1	1	No	No	9.4	moderate	15900	Normal	121000	mild				No	No	No	Yes	No		No		No		No		No	No	No	Discharged alive
122	20-09-2020	30	37.86	3	0	0	1	0	0	0	0	0	0	0	0	0	0	0	0	0	1	1	No	No	10.2	mild_anemia	8600	Normal	201000	Normal				No	No	No	Yes	No		No		No		No		Yes	No	No	Discharged alive
123	26-09-2020	28	32.28	3	0	0	1	0	0	0	0	0	0	0	0	0	0	0	0	0	1	1	No	No	8.2	moderate	10000	Normal	283000	Normal	2		2	No	No	No	Yes	No		No		No		No		No	No	No	Discharged alive
124	17-09-2020	28	38	3	0	0	0	0	0	0	0	0	0	0	0	0	0	0	0	0	1	1	No	No	11.4	Normal	9400	Normal	180000	Normal	1		1	Yes	No	No	Yes	No		Yes	Others	No		No		Yes	No	No	Discharged alive
125	11-09-2020	29	21.71	2	0	0	1	0	0	0	0	0	0	0	0	0	0	0	0	0	1	1	No	No	8.7	moderate	10200	Normal	133000	mild	3	3		No	No	No	Yes	No		Yes	Others	No		No		Yes	No	No	Discharged alive
126	11-10-2020	21			0	0	1	1	0	0	0	0	0	0	0	0	0	0	0	0	1	1	No	No	9.2	moderate	6400	Normal	137000	mild	1	1		No	No	No	Yes	No		Yes	Others	No		No		No	No	No	Discharged alive
127	21-10-2020	28	32.14	3	1	0	1	1	0	0	0	0	0	0	0	0	0	0	0	0	1	1	No	No	12.5	Normal	19700	Leucocytosis	115000	mild	2	2		No	No	No	Yes	No		Yes	Azithromycin	No		No		Yes	No	No	Discharged alive
128	01-09-2020	29	13	2	0	0	1	1	0	0	0	0	0	0	0	0	0	0	0	0	1	1	No	No	10.9	mild_anemia	6100	Normal	162000	Normal				No	No	No	Yes	No		Yes	Others	No		No		No	No	No	Discharged alive
130	04-09-2020	22	33.86	3	0	0	1	0	0	0	0	0	0	0	0	0	0	0	0	0	0		No	No	10.2	mild_anemia	22300	Leucocytosis	436000	Normal	0	0	0	No	No	No	Yes	No		Yes	Others	No		No		Yes	No	No	Discharged alive
131	09-09-2020	30	35.14	3	0	1	1	0	1	0	0	0	0	0	0	0	0	0	0	0	1	1	No	No	12.6	Normal	10200	Normal	195000	Normal	1		1	Yes	No	No	Yes	No		Yes	Azithromycin	No		No		No	No	No	Discharged alive
132	10-09-2020	25	38.28	3	1	0	1	0	0	0	0	0	0	0	0	0	0	0	0	0	1	1	No	No	13.5	Normal	13900	Normal	87000	Moderate				No	No	No	Yes	No		Yes	Others	No		No		Yes	No	No	Discharged alive
133	10-09-2020	19	39.43	3	1	0	1	0	0	0	0	0	0	0	0	0	0	0	0	0	1	1	No	No	14.4	Normal	27900	Leucocytosis	122000	mild				No	No	No	Yes	No		Yes	Others	No		No		Yes	No	No	Discharged alive
134	10-09-2020	30	37.86	3	0	0	0	0	0	0	0	0	0	0	0	0	0	0	0	0	1	2	No	Yes	11.2	Normal	13500	Normal	271000	Normal	1		1	No	No	No	Yes	No		Yes	Others	No		No		Yes	No	No	Discharged alive
135	12-09-2020	26	39	3	0	0	0	0	0	0	0	0	0	0	0	0	0	0	0	0	0		No	No	11.5	Normal	6000	Normal	126000	mild	0	0	0	No	No	No	Yes	No		Yes	Others	No		No		Yes	No	No	Discharged alive
136	13-09-2020	22	37.57	3	0	0	1	0	0	0	0	0	0	0	0	0	0	0	0	0	0		No	No	8.5	moderate	6700	Normal	135000	mild	1	1	0	No	No	No	Yes	No		Yes	Others	No		No		Yes	No	No	Discharged alive
137	05-09-2020	25			0	0	1	0	0	0	0	0	0	0	0	0	0	0	0	0	1	1	No	No	7.1	moderate	25000	Leucocytosis	248000	Normal	3	3		No	No	No	Yes	No		Yes	Azithromycin	No		No		No	No	No	Discharged alive
138	17-09-2020	30	37.14	3	0	0	0	0	0	0	0	0	0	0	0	0	0	0	0	0	0		No	No	11.2	Normal	51000	Leucocytosis	280000	Normal	0	0	0	No	No	No	Yes	No		Yes	Others	No		No		Yes	No	No	Discharged alive
139	18-09-2020	30	40	3	0	0	0	0	0	0	0	0	0	0	0	0	0	0	0	0	0		No	No	11.6	Normal	47000	Leucocytosis	170000	Normal	0	0	0	No	No	No	Yes	No		Yes	Others	No		No		Yes	No	No	Discharged alive
140	18-09-2020	26	38.14	3	0	0	0	0	0	0	0	0	0	0	0	0	0	0	0	0	0		No	No	12.2	Normal	14000	Normal	108000	mild	1	0	1	No	No	No	Yes	No		Yes	Others	No		No		Yes	No	No	Discharged alive
141	15-09-2020	25	36.86	3	0	0	1	0	0	0	0	0	0	0	0	0	0	0	0	0	1	1	No	No	11.9	Normal	9800	Normal	137000	mild				No	No	No	Yes	No		Yes	Azithromycin	No		No		Yes	Yes	No	Discharged alive
142	22-09-2020	23	37.28	3	1	0	1	0	0	0	0	0	0	0	0	0	0	0	0	0	1	1	No	No	7	moderate	9600	Normal	301000	Normal	1	1		No	No	No	Yes	No		Yes	Others	No		No		Yes	No	No	Discharged alive
143	21-09-2020	26	39.86	3	0	0	1	0	0	0	0	0	0	0	0	0	0	0	0	0	1	1	No	No	8.5	moderate	7000	Normal	237000	Normal	1	1		No	No	No	Yes	No		Yes	Others	No		No		Yes	No	No	Discharged alive
144	21-09-2020	26	39.71	3	0	0	1	0	0	0	0	0	0	0	0	0	0	0	0	0	0		No	No	11.9	Normal	7400	Normal	169000	Normal				No	No	No	Yes	No		Yes	Others	No		No		Yes	No	No	Discharged alive
145	26-09-2020	24			0	0	1	1	0	0	0	0	0	0	0	0	0	0	0	0	1	3	Yes	Yes	8.7	moderate	17200	Leucocytosis	74000	Moderate	2		2	No	No	No	Yes	No		Yes	Azithromycin	No		No		No	No	No	maternal death
146	28-09-2020	30	40.43	3	0	0	0	0	0	0	0	0	0	0	0	0	0	0	0	0	1	1	No	No	12.3	Normal	5400	leukopenia	135222	mild	1	1		No	No	No	Yes	No		Yes	Others	No		No		Yes	No	No	Discharged alive
147	29-09-2020	22			1	0	1	1	0	0	0	0	0	0	0	0	0	0	1	0	1	1	No	Yes	7.9	moderate	8700	Normal	156000	Normal	1	0	1	No	No	No	Yes	No		Yes	Others	No		No		Yes	Yes	No	Discharged alive
148	14-09-2020	30	31.28	3	0	0	1	1	0	0	0	0	0	0	0	0	0	0	0	0	1	1	No	No	7.8	moderate	7300	Normal	144000	mild	1	1	0	No	No	No	Yes	No		Yes	Others	No		No		No	No	No	Discharged alive
149	19-09-2020	21	34.43	3	0	0	1	0	0	0	0	0	0	0	0	0	0	0	0	0	1	1	No	No	10.5	mild_anemia	12900	Normal	125000	mild				No	No	No	Yes	No		Yes	Others	No		No		Yes	No	No	Discharged alive
150	02-09-2020	26	38	3	0	0	1	0	0	0	0	0	0	0	0	0	0	0	0	0	0		No	No	12.1	Normal	8600	Normal	88000	Moderate	1	1	0	No	No	No	Yes	No		Yes	Azithromycin	No		No		Yes	No	No	Discharged alive
151	08-09-2020	26	40.28	3	0	0	1	0	0	0	0	0	0	0	0	0	0	0	0	0	0		No	No	10.6	mild_anemia	9980	Normal			1	1	0	No	No	No	Yes	No		Yes	Others	No		No		Yes	No	No	Discharged alive
152	04-09-2020	26	42.14	3	0	0	1	0	0	0	0	0	0	0	0	0	0	0	0	0	0		No	No	9.1	moderate	9100	Normal	202000	Normal	1	1		No	No	No	Yes	No		Yes	Others	No		No		Yes	No	No	Discharged alive
153	07-09-2020	30			0	0	1	1	0	0	0	0	0	0	0	0	0	0	0	0	1	1	No	No	3	severe					1	1	0	No	No	No	Yes	No		Yes	Azithromycin	No		No		Yes	No	No	Discharged alive
154	11-09-2020	30	16	2	0	0	1	0	0	0	0	0	0	0	0	0	0	0	0	0	1	1	No	No	7.1	moderate	14300	Normal	101000	mild	2	0	2	No	No	No	Yes	No		Yes	Others	No		No		Yes	No	No	Discharged alive
155	25-10-2020	25	35	3	1	0	1	0	0	0	0	0	0	0	0	0	0	0	0	0	1	1	No	No	14.4	Normal	7600	Normal	237000	Normal	1	0	1	No	No	No	Yes	Yes	1	Yes	Others	No		No		No	No	No	Discharged alive
156	16-09-2020	30	35.43	3	1	0	1	0	0	0	0	0	0	0	0	0	0	0	0	0	1	1	No	No	11.4	Normal	14700	Normal	199000	Normal	1	1		No	No	No	Yes	No		Yes	Others	No		No		Yes	No	No	Discharged alive
157	12-09-2020	24	39	3	0	0	0	0	1	0	0	0	0	0	0	0	0	0	0	0	1	1	No	No	11.8	Normal	9600	Normal	121000	mild	1	1		No	No	No	Yes	No		No		No		No		Yes	No	No	Discharged alive
158	17-09-2020	26	38	3	0	0	0	1	0	0	0	0	0	0	0	0	0	0	0	0	1	1	No	No	14.2	Normal	9700	Normal	82000	Moderate	1		1	No	No	No	Yes	No		Yes	Others	No		No		Yes	No	No	Discharged alive
159	03-11-2020	40	37.43	3	1	0	1	0	0	0	0	0	0	0	0	0	0	0	0	0	1	1	No	No	6.6	severe	4100	leukopenia	159000	Normal	1	1		No	No	No	Yes	No		Yes	Others	No		No		Yes	No	No	Discharged alive
160	20-09-2020	27	38.43	3	0	0	1	0	0	0	0	0	0	0	0	0	0	0	0	0	1	1	No	No	9.6	moderate	7100	Normal	164000	Normal	1		1	No	No	No	Yes	No		No		No		No		Yes	No	No	Discharged alive
161	03-09-2020	24	35.43	3	1	0	1	0	1	1	0	0	0	0	0	0	0	1	0	0	1	1	Yes	Yes	15.1	Normal	7400	Normal	68000	Moderate				No	No	No	Yes	No		Yes	Azithromycin	No		No		Yes	No	No	Discharged alive
162	02-09-2020	30	36.43	3	0	0	1	0	0	0	0	0	0	0	0	0	0	0	0	0	1	1	No	No	3.4	severe	16500	Normal	309000	Normal				No	No	No	Yes	No		Yes	Azithromycin	No		No		Yes	No	No	Discharged alive
163	13-11-2020	26	35	3	0	0	0	0	0	0	0	0	0	0	0	0	0	0	0	0	1	1	No	No	11.5	Normal	6900	Normal	130000	mild	2		2	Yes	No	No	Yes	No		Yes	Others	No		No		Yes	No	No	Discharged alive
164	17-09-2020	25	35.28	3	0	0	1	0	0	0	0	0	0	0	0	0	0	0	0	0	0		No	No	11.1	Normal	9980	Normal	150000	Normal				No	No	No	Yes	No		Yes	Others	No		No		Yes	No	No	Discharged alive
1	16-04-2020	20	36.28	3	1	0	1	0	0	0	0	0	0	0	0	0	0	0	1	0	1	1	No	No	6	severe	8400	Normal	490000	Thrombocytosis				No	No	No	Yes	No		No		No		No		Yes	No	No	Discharged alive
2	30-04-2020	28	38.71	3	0	0	0	1	1	0	0	0	0	0	1	0	0	1	0	0	1	1	No	No	11.4	Normal	14300	Normal	231000	Normal	1	1	0	No	No	No	Yes	No		Yes	Azithromycin	No		No		Yes	No	No	Discharged alive
3	03-05-2020	28	40.43	3	1	0	1	1	0	0	0	0	0	0	0	0	0	0	0	0	1	1	No	No	13.7	Normal	6400	Normal	79000	Moderate	1	0	1	No	No	No	Yes	No		Yes	Others	No		No		Yes	No	No	Discharged alive
4	04-05-2020	28	33	3	0	0	0	0	0	0	0	0	0	0	0	0	0	0	0	0	1	1	No	No	12	Normal	9000	Normal	258000	Normal	1		1	No	No	No	Yes	No		Yes	Azithromycin	No		No		Yes	No	No	Discharged alive
5	10-05-2020	30	39	3	0	0	1	0	0	0	0	0	0	0	0	0	0	0	0	0	1	1	No	No	8.1	moderate	11200	Normal	250000	Normal	2	2	0	No	No	No	Yes	No		Yes	Azithromycin	No		No		Yes	No	No	Discharged alive
6	10-05-2020	29	37	3	0	0	1	1	0	0	0	0	0	0	0	0	0	0	0	0	1	1	No	No	6	severe	8100	Normal	32000	Severe	2	2		No	No	No	Yes	No		Yes	Others	No		No		Yes	No	No	Discharged alive
7	11-05-2020	30	36.86	3	0	0	0	0	0	0	0	0	0	0	0	0	0	0	0	0	1	1	No	No	11.7	Normal	10100	Normal	299000	Normal				No	No	No	Yes	No		Yes	Azithromycin	No		No		Yes	No	No	Discharged alive
8	10-05-2020	38	40.28	3	1	0	1	1	0	0	0	0	0	0	0	0	0	0	0	0	1	1	No	No	14.4	Normal	9900	Normal	208000	Normal	2	2	0	No	No	No	Yes	No		Yes	Azithromycin	No		No		Yes	No	No	Discharged alive
9	30-05-2020	23	39.71	3	0	0	1	0	0	0	0	0	0	0	0	0	0	0	0	0	1	1	No	No	8.3	moderate	12000	Normal	203000	Normal				No	No	No	Yes	No		No		No		No		Yes	No	No	Discharged alive
10	31-05-2020	23	40	3	1	0	1	1	0	0	0	0	0	0	0	0	0	0	0	0	1	1	No	No	10.2	mild_anemia	8600	Normal	121000	mild				No	No	No	Yes	No		Yes	Others	No		No		Yes	No	No	Discharged alive
11	31-05-2020	25	39.71	3	0	0	1	1	0	0	0	0	0	0	0	0	0	0	0	0	1	1	No	No	10.2	mild_anemia	10300	Normal	265000	Normal				No	No	No	Yes	No		Yes	Others	No		No		Yes	No	No	Discharged alive
12	22-05-2020	35	6.57	1	0	0	0	0	0	0	0	0	0	0	0	0	0	0	0	0	1	1	No	No	11.4	Normal	12800	Normal	126000	mild	2	2		No	No	No	No	No		Yes	Others	No		No		No	No	No	Discharged alive
13	28-05-2020	31	7.14	1	0	0	1	0	0	0	0	0	0	0	0	0	0	0	0	0	1	1	No	No	6.6	severe	25000	Leucocytosis	190000	Normal				No	No	No	No	No		Yes	Others	No		No		No	No	No	Discharged alive
14	29-05-2020	20	40	3	0	0	1	0	0	0	0	0	0	0	0	0	0	0	0	0	1	1	No	No	8.6	moderate	9600	Normal	219000	Normal	0	0	0	No	No	No	Yes	No		Yes	Others	No		No		Yes	No	No	Discharged alive
15	22-05-2020	26			0	0	0	1	0	0	0	0	0	0	0	0	0	0	0	0	1	1	No	No	11.5	Normal	14900	Normal	308000	Normal	1	1		No	No	No	No	No		Yes	Others	No		No		No	No	No	Discharged alive
16	12-06-2020	34			1	0	1	1	1	0	0	0	0	0	0	0	0	1	0	0	1	1	No	No	11.5	Normal	12000	Normal	250000	Normal	1	1		No	No	No	Yes	No		Yes	Others	No		No		Yes	No	No	Discharged alive
17	12-06-2020	30	37.28	3	0	0	1	0	1	0	0	0	0	0	0	0	0	0	0	0	1	1	No	No	11.6	Normal	9900	Normal	345000	Normal	1	1		No	No	No	Yes	No		No		No		No		Yes	No	No	Discharged alive
18	13-06-2020	28	36.43	3	0	0	1	0	0	0	0	0	0	0	0	0	0	0	0	0	1	1	No	No	10.9	mild_anemia	12700	Normal	232000	Normal				No	No	No	Yes	No		No		No		No		Yes	No	No	Discharged alive
19	16-06-2020	24	38.43	3	0	0	0	0	0	0	0	0	0	0	0	0	0	0	0	0	1	1	No	No	12.9	Normal	7500	Normal	155000	Normal				No	No	No	Yes	No		Yes	Others	No		No		Yes	No	No	Discharged alive
20	16-06-2020	26	39	3	0	0	1	0	0	0	0	0	0	0	0	0	0	0	0	0	1	1	No	No	5.6	severe	6800	Normal	55000	Moderate				No	No	No	Yes	No		Yes	Others	No		No		Yes	No	No	Discharged alive
21	29-05-2020	25	39	3	0	0	0	0	0	0	0	0	0	0	0	0	0	0	0	0	0		No	No	11.6	Normal	12100	Normal	133000	mild				No	No	No	Yes	No		Yes	Others	No		No		No	No	No	Discharged alive
22	26-05-2020	25	30.43	3	0	0	0	1	0	0	0	0	0	0	0	0	0	0	0	0	1	1	No	No	11.3	Normal	9600	Normal	121000	mild	1	1		No	No	No	No	No		Yes	Others	No		No		Yes	No	No	Discharged alive
23	27-05-2020	25	40.57	3	0	0	0	0	0	0	0	0	0	0	0	0	0	0	0	0	1	1	No	No	11.8	Normal	8600	Normal	121000	mild	1		1	No	No	No	Yes	No		Yes	Others	No		No		Yes	No	No	Discharged alive
24	12-06-2020	22	39.71	3	0	0	1	0	0	0	0	0	0	0	0	0	0	0	0	0	1	1	No	No	11.8	Normal	11000	Normal	169000	Normal				No	No	No	Yes	No		No		No		No		Yes	No	No	Discharged alive
25	09-06-2020	22	39.43	3	0	0	1	0	0	0	0	0	0	0	0	0	0	0	0	0	1	1	No	No	11.3	Normal	9200	Normal	171000	Normal				No	No	No	Yes	No		Yes	Others	No		No		Yes	No	No	Discharged alive
26	09-06-2020	25	36.86	3	0	0	1	0	0	0	0	0	0	0	0	0	0	0	0	0	1	1	No	No	10.2	mild_anemia	8600	Normal	141000	mild	1		1	Yes	No	No	Yes	No		Yes	Others	No		No		Yes	No	No	Discharged alive
27	15-06-2020	24	32	3	0	0	0	0	0	0	0	0	0	0	0	0	0	0	0	0	1	1	No	No	11.8	Normal	8600	Normal	134000	mild	1	1		No	No	No	Yes	No		Yes	Others	No		No		Yes	No	No	Discharged alive
28	15-06-2020	26	38.86	3	0	0	1	0	0	0	0	0	0	0	0	0	0	0	0	0	1	1	No	No	8.5	moderate	10800	Normal	229000	Normal	1	1		No	No	No	Yes	No		Yes	Others	No		No		Yes	No	No	Discharged alive
29	31-05-2020	25	36.86	3	0	0	1	0	0	0	0	0	0	0	0	0	0	0	0	0	1	1	No	No	11.3	Normal	7000	Normal	55000	Moderate	1	1	0	No	No	No	Yes	No		Yes	Others	No		No		Yes	No	No	Discharged alive
30	04-06-2020	26	38.28	3	0	0	1	0	0	0	0	0	0	0	0	0	0	0	0	0	0		No	No	10.2	mild_anemia	10700	Normal	181000	Normal	0	0	0	No	No	No	Yes	No		Yes	Others	No		No		No	No	No	Discharged alive
31	06-06-2020	23	40	3	0	0	0	0	0	0	0	0	0	0	0	0	0	0	0	0	0		No	No	13.4	Normal	10500	Normal	115000	mild	0	0	0	No	No	No	Yes	No		Yes	Others	No		No		No	No	No	Discharged alive
32	08-06-2020	21	6	1	0	0	1	1	0	0	0	0	0	0	0	0	0	1	0	0	1	1	No	No	10.3	mild_anemia	2700	leukopenia	100000	Moderate	1	0	1	No	No	No	Yes	No		Yes	Others	No		No		Yes	No	No	Discharged alive
33	09-06-2020	25	37.14	3	0	0	1	1	0	0	0	0	0	0	0	0	0	0	0	0	1	1	No	No	10.8	mild_anemia	17900	Leucocytosis	131000	mild	0	0	0	No	No	No	Yes	No		Yes	Others	No		No		No	No	No	Discharged alive
34	09-06-2020	36	34.14	3	0	0	1	0	0	0	0	0	0	0	0	0	0	0	0	0	0		No	No	10	mild_anemia	14100	Normal	83000	Moderate	2	2	0	No	No	No	Yes	No		Yes	Others	No		No		No	No	No	Discharged alive
35	09-06-2020	28	39	3	0	0	1	1	0	0	0	0	0	0	0	0	0	0	0	0	1	1	No	No	11.2	Normal	36000	Leucocytosis	290000	Normal	0	0	0	No	No	No	Yes	No		Yes	Others	No		No		Yes	No	No	Discharged alive
36	07-06-2020	32	39.28	3	0	0	1	1	0	0	0	0	0	0	0	0	0	0	0	0	1	1	No	No	10.1	mild_anemia	17100	Leucocytosis	176000	Normal	2	0	2	No	No	No	Yes	No		Yes	Others	No		No		No	No	No	Discharged alive
37	20-06-2020	28	21.71	2	0	0	1	1	0	0	0	0	0	0	0	0	0	0	0	0	1	1	No	No	3.8	severe	24100	Leucocytosis	193000	Normal	1	1	0	No	No	No	Yes	No		Yes	Azithromycin	No		No		Yes	No	No	Discharged alive
38	23-06-2020	33	36.57	3	1	1	1	0	0	0	0	0	0	0	0	0	0	0	0	0	0		No	No	12.7	Normal	9400	Normal	214000	Normal	1	0	1	No	No	No	Yes	No		Yes	Others	No		No		Yes	No	No	Discharged alive
39	22-06-2020		33.14	3	0	0	1	1	0	0	0	0	0	0	0	0	0	0	0	0	1	1	No	No	2.1	severe	8900	Normal	190000	Normal	1	1	0	No	No	No	Yes	No		Yes	Azithromycin	No		No		Yes	No	No	Discharged alive
40	01-08-2020	21	39	3	0	0	1	0	0	0	0	0	0	0	0	0	0	0	0	0	0		No	No	6.7	severe	11700	Normal	168000	Normal	0	0	0	No	No	No	Yes	No		Yes	Others	No		No		No	No	No	Discharged alive
41	08-08-2020	23	7	1	0	1	1	1	1	0	0	0	0	0	0	0	0	0	0	0	1	3	No	Yes	7.6	moderate	15900	Normal	214000	Normal	0	0	0	No	No	No	Yes	No		Yes	Others	No		No		No	No	No	Discharged alive
42	09-09-2020	24	40	3	0	0	0	1	0	0	0	0	0	0	0	0	0	0	0	0	1	1	No	No	14	Normal	12000	Normal	63000	Moderate	0	0	0	No	No	No	Yes	No		Yes	Others	No		No		No	No	No	Discharged alive
43	23-08-2020	21			0	0	0	0	0	0	0	0	0	0	0	0	0	0	0	0	0		No	No	12.5	Normal	9700	Normal	586000	Thrombocytosis	1	0	1	No	No	No	Yes	No		Yes	Others	No		No		Yes	No	No	Discharged alive
44	28-08-2020	30	27.43	2	0	0	1	1	1	0	0	0	0	0	0	0	0	0	0	1	1	1	No	No	6.1	severe	10000	Normal	125000	mild	2	2	0	No	No	No	Yes	No		Yes	Others	No		No		No	No	No	Discharged alive
45	26-08-2020	26	37	3	0	0	0	0	0	0	0	0	0	0	0	0	0	0	0	0	1	1	No	No	13	Normal	6100	Normal	301000	Normal	0	0	0	No	No	No	Yes	No		Yes	Others	No		No		No	No	No	Discharged alive
46	02-06-2020	40	40	3	0	0	0	0	0	0	0	0	0	0	0	0	0	0	0	0	1	1	No	No	14.5	Normal	12400	Normal	198000	Normal				No	No	No	Yes	No		No		No		No		Yes	No	No	Discharged alive
47	12-06-2020	35			0	0	1	0	0	0	0	0	0	0	0	0	0	0	0	0	1	1	No	No	9.6	moderate	17900	Leucocytosis	212000	Normal	2	2		No	No	No	Yes	No		Yes	Others	No		No		Yes	No	No	Discharged alive
48	13-06-2020	29	40.14	3	0	0	1	0	0	0	0	0	0	0	0	0	0	0	0	0	1	1	No	No	10.9	mild_anemia	12900	Normal	101000	mild				No	No	No	Yes	No		Yes	Others	No		No		Yes	No	No	Discharged alive
49	20-06-2020	24	40.14	3	1	0	1	0	0	0	0	0	0	0	0	0	0	0	0	0	1	1	No	No	12.6	Normal	10200	Normal	125000	mild				No	No	No	Yes	No		Yes	Others	No		No		Yes	No	No	Discharged alive
50	19-06-2020	22	38.86	3	0	0	1	0	0	0	0	0	0	0	0	0	0	0	0	0	1	1	No	No	7.4	moderate	11000	Normal	128000	mild				No	No	No	Yes	No		Yes	Others			No		Yes	No	No	Discharged alive
51	24-06-2020	28	39	3	0	0	0	0	0	0	0	0	0	0	0	0	0	0	0	0	1	1	No	No	12.3	Normal	10500	Normal	216000	Normal	1	0	1	No	No	No	Yes	No		Yes	Others	No		No		Yes	No	No	Discharged alive
52	19-06-2020		32.43	3	0	0	1	0	0	0	0	0	0	0	0	0	0	0	0	0	1	1	No	No	3.4	severe	7400	Normal	64000	Moderate	1		1	Yes	No	No	Yes	Yes	1	No	Others	No		No		Yes	No	No	Discharged alive
53	27-08-2020	26	39.71	3	0	0	1	0	0	0	0	0	0	0	0	0	0	0	0	0	1	1	No	No	13.6	Normal	8861	Normal	178000	Normal	1		1	No	No	No	Yes	No		Yes	Others	No		No		Yes	No	No	Discharged alive
54	04-07-2020	21	34.86	3	0	0	0	1	1	1	0	0	0	0	0	0	0	0	0	0	1	1	No	No	11.8	Normal	6700	Normal	88000	Moderate				No	No	No	Yes	No		Yes	Azithromycin	No		No		Yes	No	No	Discharged alive
55	05-07-2020	35	37	3	0	0	0	0	0	0	0	0	0	0	0	0	0	0	0	0	0		No	No	11.9	Normal	12700	Normal	172000	Normal	2	2		No	No	No	Yes	No		Yes	Azithromycin	No		No		Yes	No	No	Discharged alive
56	04-07-2020	27	40.86	3	1	0	1	0	0	0	0	0	0	0	0	0	0	0	0	0	0		No	No	12.1	Normal	10300	Normal	258000	Normal				No	No	No	Yes	No		No		No		No		Yes	No	No	Discharged alive
57	05-07-2020	34	36.43	3	1	0	1	0	0	0	0	0	0	0	0	0	0	0	0	0	1	1	No	No	11.6	Normal	10700	Normal	290000	Normal	1		1	No	No	No	Yes	No		Yes	Others	No		No		Yes	No	No	Discharged alive
58	06-07-2020	28	29.14	3	0	0	1	0	0	0	0	0	0	0	0	0	0	0	0	0	0		No	No	7.9	moderate	9200	Normal	54000	Moderate	2	2		No	No	No	Yes	No		Yes	Others	No		No		Yes	No	No	Discharged alive
59	07-07-2020	20	39.14	3	0	0	0	1	0	0	0	0	0	0	0	0	0	0	0	0	1	1	No	No	13.8	Normal	15100	Normal	291000	Normal				No	No	No	Yes	No		Yes	Others	No		No		Yes	No	No	Discharged alive
60	08-07-2020	25	36.14	3	0	0	1	0	0	0	0	0	0	0	0	0	0	0	0	0	1	1	No	No	4.8	severe	9200	Normal	446000	Normal				No	No	No	Yes	No		Yes	Others	No		No		Yes	No	No	Discharged alive
61	18-07-2020	37	30	3	1	0	1	0	0	0	0	0	0	0	0	0	0	0	1	0	1	1	No	No	12.3	Normal	15000	Normal	104000	mild	3	3		No	No	No	Yes	No		No		No		No		Yes	No	No	Discharged alive
62	02-06-2020	23	25	2	0	0	1	0	0	0	0	0	0	0	0	0	0	0	0	0	1	1	No	No	9.2	moderate	4200	leukopenia	270000	Normal	1	0	1	No	No	No	Yes	No		Yes	Others	No		No		Yes	No	No	Discharged alive
63	10-07-2020	22	39.28	3	0	0	0	0	0	0	0	0	0	0	0	0	0	0	0	0	1	1	No	No	15.1	Normal	8400	Normal	170000	Normal				No	No	No	Yes	No		Yes	Others	No		No		Yes	No	No	Discharged alive
64	12-07-2020	26	38.14	3	0	0	0	1	0	0	0	0	0	0	0	0	0	0	0	0	1	1	No	No	12	Normal	30200	Leucocytosis	83000	Moderate	1	0	1	No	No	No	Yes	No		Yes	Others	No		No		Yes	No	No	Discharged alive
65	16-07-2020	26	38.86	3	0	0	0	0	0	0	0	0	0	0	0	0	0	0	0	0	1	1	No	No	11	Normal	11000	Normal	202000	Normal				No	No	No	Yes	No		Yes	Others	No		No		Yes	No	No	Discharged alive
66	16-07-2020	23	39.57	3	1	0	1	0	0	0	0	0	0	0	0	0	0	0	0	0	1	1	No	No	10.5	mild_anemia	6500	Normal	125000	mild				No	No	No	Yes	No		No		No		No		Yes	No	No	Discharged alive
67	12-07-2020	30	37	3	1	0	1	0	1	1	0	0	0	0	0	0	0	1	0	0	1	3	Yes	Yes	7.7	moderate	6940	Normal	240000	Normal	1	1		No	No	No	No	Yes	2	Yes	Azithromycin	No		No		Yes	No	Yes	Discharged alive
68	12-07-2020	33	38.28	3	1	0	1	0	0	0	0	0	0	0	0	0	0	0	0	0	1	1	No	No	11.3	Normal	10700	Normal	226000	Normal				No	No	No	Yes	No		Yes	Others	No		No		Yes	No	No	Discharged alive
69	25-07-2020	25	37.57	3	0	0	1	1	0	0	0	0	0	0	0	1	0	0	0	0	1	1	No	No	8.3	moderate	13800	Normal	122000	mild				No	No	No	Yes	No		Yes	Others	No		No		Yes	No	No	Discharged alive
70	17-07-2020	25	35.86	3	0	0	1	1	0	0	0	0	0	0	0	0	0	0	0	0	1	1	No	No	10.6	mild_anemia	6700	Normal	157000	Normal	1		1	No	No	No	Yes	Yes	1	Yes	Azithromycin	No		No		No	No	No	Discharged alive
71	27-07-2020	25	39.14	3	0	0	1	0	0	0	0	0	0	0	0	0	0	0	0	0	0		No	No	11.7	Normal	10800	Normal	115000	mild				No	No	No	Yes	No		Yes	Others	No		No		Yes	No	No	Discharged alive
72	01-08-2020	30	36.14	3	0	0	0	0	0	0	0	0	0	0	0	0	0	0	0	0	0		No	No	11.3	Normal	6400	Normal	90000	Moderate	1	0	1	No	No	No	Yes	No		Yes	Others	No		No		Yes	No	No	Discharged alive
73	04-08-2020	20	39	3	0	0	1	0	0	0	0	0	0	0	0	0	0	0	0	0	0		No	No	13.5	Normal	8600	Normal	120000	mild	1	0	1	No	No	No	Yes	No		Yes	Others	No		No		Yes	No	No	Discharged alive
74	09-08-2020	19	39.14	3	0	0	1	0	0	0	0	0	0	0	0	0	0	0	0	0	0		No	No	13.7	Normal	8500	Normal	250000	Normal				No	No	No	Yes	No		Yes	Others	No		No		Yes	No	No	Discharged alive
75	13-08-2020	38	40.71	3	0	0	0	0	0	0	0	0	0	0	0	0	0	0	0	0	0		No	No	12.6	Normal	10000	Normal	178000	Normal	1	1	0	No	No	No	Yes	No		Yes	Others	No		No		Yes	No	No	Discharged alive
76	13-08-2020	31	35.86	3	0	0	0	0	0	0	0	0	0	0	0	0	0	0	0	0	0		No	No	11.3	Normal	8000	Normal	108000	mild	2	0	2	No	No	No	Yes	Yes	1	Yes	Azithromycin	No		No		Yes	No	No	Discharged alive
77	17-08-2020	29			0	0	1	0	0	0	0	0	0	0	0	0	0	0	0	0	1	1	No	No	12.9	Normal	8800	Normal	188000	Normal	2	0	2	No	No	No	Yes	No		Yes	Others	No		No		Yes	No	No	Discharged alive
78	22-08-2020	28	33.71	3	0	1	1	0	0	0	0	0	0	0	0	0	0	0	0	0	0		No	No	11	Normal	7200	Normal	79000	Moderate	1	0	1	No	No	No	Yes	Yes	1	Yes	Others	No		No		Yes	No	No	Discharged alive
79	26-08-2020	28	41	3	0	0	0	0	0	0	0	0	0	0	0	0	0	0	0	0	0		No	No	13.2	Normal	10100	Normal	195000	Normal	0	0	0	No	No	No	Yes	No		Yes	Others	No		No		Yes	No	No	Discharged alive
80	11-08-2020	21	39.28	3	0	0	0	0	0	0	0	0	0	0	0	0	0	0	0	0	0		No	No	11	Normal	7900	Normal	80000	Moderate	1	0	1	No	No	No	Yes	No		Yes	Others	No		No		Yes	No	No	Discharged alive
81	08-08-2020	26	37.14	3	0	0	1	0	0	0	0	0	0	0	0	0	0	0	0	0	0		No	No	13.5	Normal	11500	Normal	171000	Normal				No	No	No	Yes	No		Yes	Others	No		No		Yes	No	No	Discharged alive
82	27-08-2020	26	33.14	3	0	0	0	0	0	0	0	0	0	0	0	0	0	0	0	0	0		No	No	13.3	Normal	15500	Normal	321000	Normal	0	0	0	No	No	No	Yes	No		Yes	Others	No		No		Yes	No	No	Discharged alive
83	30-05-2020	35	29.51	3	1	0	1	1	0	0	0	0	0	0	0	0	0	1	0	0	1	1	No	No	8.6	moderate	11500	Normal	129000	mild	2		2	No	No	No	Yes	No		Yes	Azithromycin	No		No		Yes	No	No	maternal death
84	30-07-2020	22	40	3	0	0	0	0	0	0	0	0	0	0	0	0	0	0	0	0	0		No	No	13.6	Normal	10500	Normal	200000	Normal	0	0	0	No	No	No	Yes	No		Yes	Others	No		No		Yes	No	No	Discharged alive
85	05-08-2020	32	8.57	1	0	0	1	1	0	0	0	0	0	0	0	0	0	0	0	0	1	1	No	No	10.9	mild_anemia	9700	Normal	196000	Normal	0	0	0	No	No	No	Yes	No		Yes	Others	No		No		No	No	No	Discharged alive
86	03-08-2020	27	40	3	1	0	1	0	0	0	0	0	0	0	0	0	0	0	0	0	0		No	No	11.7	Normal	10600	Normal	178000	Normal	1	1	0	No	No	No	Yes	No		Yes	Others	No		No		Yes	No	No	Discharged alive
87	07-08-2020	26			0	0	1	1	1	0	0	0	0	0	0	0	0	0	0	0	1	1	No	No	10.8	mild_anemia	17200	Leucocytosis	290000	Normal	1	0	1	No	No	No	Yes	No		Yes	Azithromycin	No		No		No	No	No	Discharged alive
88	14-05-2020	24	38	3	0	0	1	1	0	0	0	0	0	0	0	0	0	0	0	0	1	1	No	No	10.5	mild_anemia	12200	Normal	136000	mild	1	1		No	No	No	Yes	No		No		No		No		Yes	No	No	Discharged alive
89	15-05-2020	27	39.14	3	0	0	1	0	0	0	0	0	0	0	0	0	0	0	0	0	1	1	No	No	10.9	mild_anemia	5900	Normal	194000	Normal	2	2		No	No	No	Yes	No		Yes	Others	No		No		Yes	No	No	Discharged alive
90	16-05-2020	24	38.71	3	1	0	1	0	0	0	0	0	0	0	0	0	0	0	0	0	1	1	No	No	13.5	Normal	10800	Normal	103000	mild				No	No	No	Yes	No		Yes	Others	No		No		Yes	No	No	Discharged alive
91	10-05-2020	22	28.57	3	0	0	1	0	1	0	0	0	0	0	0	0	0	0	0	0	1	1	No	No	10.8	mild_anemia	9600	Normal	210000	Normal	1		1	No	No	No	Yes	No		No		No		No		No	No	No	Discharged alive
92	19-05-2020	20	35.86	3	0	0	1	0	0	0	0	0	0	0	0	0	0	0	0	0	1	1	No	No	6.6	severe	6500	Normal	77000	Moderate	1	1		No	No	No	Yes	No		Yes	Others	No		No		Yes	No	No	Discharged alive
93	20-05-2020	28	39.86	3	0	0	0	0	0	0	0	0	0	0	0	0	0	0	0	0	1	1	No	No	12.6	Normal	15300	Normal	111000	mild				No	No	No	Yes	No		Yes	Others	No		No		Yes	No	No	Discharged alive
94	22-05-2020	25	6	1	0	0	1	1	0	0	0	0	0	0	0	0	0	0	0	0	1	1	No	No	7.7	moderate	9000	Normal	80000	Moderate	2	2		No	No	No	No	No		Yes	Azithromycin	No		No		Yes	No	No	Discharged alive
95	24-05-2020	25	32.86	3	0	0	1	1	0	0	0	0	0	0	0	0	0	0	0	0	1	1	No	No	6.7	severe	25400	Leucocytosis	455000	Thrombocytosis	1	1		No	No	No	Yes	No		Yes	Azithromycin	No		No		Yes	No	No	Discharged alive
96	24-05-2020	32	37.43	3	0	0	0	0	0	0	0	0	0	0	0	0	0	0	0	0	1	1	No	No	13.3	Normal	10600	Normal	180000	Normal	1	1		No	No	No	Yes	No		Yes	Others	No		No		Yes	No	No	Discharged alive
97	24-05-2020	24	38.43	3	0	0	1	0	1	0	0	0	0	0	0	0	0	0	0	0	1	1	No	No	10.8	mild_anemia	16000	Normal	215000	Normal	1	0	1	No	No	No	Yes	No		Yes	Azithromycin	No		No		No	No	No	Discharged alive
98	24-05-2020	26	40.28	3	0	0	1	1	0	0	0	0	0	0	0	0	0	0	0	0	1	1	No	No	8.5	moderate	7200	Normal	76000	Moderate				No	No	No	Yes	No		Yes	Azithromycin	No		No		Yes	No	Yes	maternal death
99	26-05-2020	25	39.28	3	0	0	1	1	0	0	0	0	0	0	0	0	0	0	0	0	1	1	No	No	8.8	moderate	12100	Normal	105000	mild	1		1	No	No	No	Yes	No		Yes	Others	No		No		Yes	No	No	Discharged alive
100	02-06-2020	23	38.86	3	0	0	1	0	1	0	0	0	0	0	0	0	0	0	0	0	1	1	No	No	6	severe	13900	Normal	170000	Normal				No	No	No	Yes	No		Yes	Others	No		No		No	No	No	Discharged alive
101	14-06-2020	31	35.43	3	0	0	0	1	1	0	0	0	0	0	0	0	0	0	0	0	1	1	No	No	11.2	Normal	9600	Normal	161000	Normal				No	No	No	Yes	No		Yes	Others	No		No		Yes	No	No	Discharged alive
102	30-06-2020	28	37.14	3	0	0	0	1	0	0	0	0	0	0	0	0	0	0	0	0	1	1	No	No	11.6	Normal	12900	Normal	198000	Normal	2	2	0	No	No	No	Yes	No		Yes	Others	No		No		Yes	No	No	Discharged alive
103	26-05-2020	20	37.71	3	0	0	1	1	0	0	0	0	0	0	0	0	0	0	0	0	1	1	No	No	10.1	mild_anemia	13800	Normal	123000	mild				No	No	No	Yes	No		Yes	Others	No		No		Yes	No	No	Discharged alive
104	26-05-2020	19	37.71	3	0	0	1	1	0	0	0	0	0	0	0	0	0	0	0	0	1	1	No	No	10.8	mild_anemia	9600	Normal	131000	mild				No	No	No	Yes	No		Yes	Others	No		No		Yes	No	No	Discharged alive
105	27-05-2020	26	40.28	3	0	0	0	0	0	0	0	0	0	0	0	0	0	0	0	0	1	1	No	No	12	Normal	11400	Normal	229000	Normal	1	1		No	No	No	Yes	No		Yes	Others	No		No		Yes	No	No	Discharged alive
106	27-05-2020	25	38	3	0	0	0	0	0	0	0	0	0	0	0	0	0	0	0	0	1	1	No	No	11.2	Normal	9600	Normal	134000	mild				No	No	No	Yes	No		Yes	Others	No		No		Yes	No	No	Discharged alive
107	28-05-2020	21	39.43	3	0	0	1	0	0	0	0	0	0	0	0	0	0	0	0	0	1	1	No	No	10.2	mild_anemia	9600	Normal	121000	mild				No	No	No	Yes	No		No		No		No		Yes	No	No	Discharged alive
108	24-08-2020	27	30	3	0	0	0	0	0	0	0	0	0	0	0	0	0	0	0	0	0		No	No	12.2	Normal	8800	Normal	216000	Normal	0	0	0	No	No	No	Yes	Yes	1	Yes	Others	No		No		Yes	No	No	Discharged alive
109	09-06-2020	25	39	3	0	0	0	1	0	0	0	0	0	0	0	0	0	0	0	0	1	1	No	No	12.7	Normal	8300	Normal	89000	Moderate	0	0	0	No	No	No	Yes	No		Yes	Others	No		No		Yes	No	No	Discharged alive
110	12-08-2020	30			0	0	1	0	0	0	0	0	0	0	0	0	0	0	0	0	0		No	No	9	moderate	7680	Normal	441000	Normal	0	0	0	No	No	No	Yes	No		Yes	Others	No		No		Yes	No	No	Discharged alive
111	13-08-2020	23	34.57	3	0	0	0	0	0	0	0	0	0	0	0	0	0	0	0	0	0		No	No	12.3	Normal	10000	Normal	150000	Normal	0	0	0	No	No	No	Yes	No		Yes	Others	No		No		Yes	No	No	Discharged alive
112	28-08-2020	24	33.43	3	0	0	1	0	0	0	0	0	0	0	0	0	0	0	0	0	0		No	No	9.4	moderate	10500	Normal	170000	Normal	0	0	0	No	No	No	Yes	No		Yes	Others	No		No		Yes	No	No	Discharged alive
113	09-07-2020	37	35.86	3	0	0	1	0	0	0	0	0	0	0	0	0	0	0	0	0	1	1	No	No	8.7	moderate	10600	Normal	278000	Normal	2		2	No	No	No	Yes	Yes	1	Yes	Others	No		No		Yes	No	No	Discharged alive
114	26-08-2020	33	38.86	3	1	1	1	1	0	0	0	0	0	0	0	0	0	0	0	0	1	1	No	No	12	Normal	6600	Normal	121000	mild	2		2	No	No	No	Yes	No		Yes	Others	No		No		Yes	No	No	Discharged alive
115	13-08-2020	30	37	3	0	0	0	0	0	0	0	0	0	0	0	0	0	0	0	0	1	1	No	No	11.8	Normal	11000	Normal	102000	mild	2	1		No	No	No	Yes	No		No		No		No		No	No	No	Discharged alive
116	30-05-2020	26	36.14	3	0	0	1	0	0	0	0	0	0	0	0	0	0	0	0	0	0		No	No	10.8	mild_anemia	11300	Normal	134000	mild				No	No	No	Yes	No		Yes	Others	No		No		Yes	No	No	Discharged alive
117	30-05-2020	38	38.28	3	1	0	1	0	0	0	0	0	0	0	0	0	0	0	0	0	0		No	No	7.8	moderate	8500	Normal	104000	mild	2	1	1	No	No	No	Yes	No		Yes	Others	No		No		Yes	No	No	Discharged alive
118	22-05-2020	26	44	3	0	0	1	1	0	0	0	0	0	0	0	0	0	0	0	0	1	1	No	No	10.8	mild_anemia	29100	Leucocytosis	65000	Moderate				No	No	No	Yes	No		Yes	Others	No		No		Yes	No	No	Discharged alive
119	29-05-2020	21	38.28	3	0	0	1	1	0	0	0	0	0	0	0	0	0	0	0	0	1	1	No	No	11	Normal	10100	Normal	167000	Normal				No	No	No	Yes	No		Yes	Others	No		No		Yes	No	No	Discharged alive
120	29-05-2020	25	41	3	1	0	1	1	0	0	0	0	0	0	0	0	0	0	0	0	1	1	No	No	9.7	moderate	14700	Normal	182000	Normal	2	2		No	No	No	Yes	No		No		No		No		Yes	No	No	Discharged alive
121	14-05-2020	31	38.28	3	0	0	0	0	0	0	0	0	0	0	0	0	0	0	0	0	1	1	No	No	11.7	Normal	9700	Normal	121000	mild				No	No	No	Yes	No		Yes	Others	No		No		Yes	No	No	Discharged alive
122	24-06-2020	20	33.28	3	0	0	1	1	0	0	0	0	0	0	0	0	0	0	0	0	1	1	No	No	3.7	severe	12300	Normal	362000	Normal				No	No	No	Yes	No		Yes	Others	No		No		Yes	No	No	Discharged alive
123	01-08-2020	26			0	0	1	1	0	0	0	0	0	0	0	0	0	0	0	0	1	1	No	No	5	severe	19800	Leucocytosis	240000	Normal	2	2	0	No	No	No	Yes	No		Yes	Others	No		No		Yes	No	No	Discharged alive
2	30-09-2020	30	19	2	0	0	1	0	0	0	0	0	0	0	0	0	0	0	0	0	0		No	No	10.8	mild_anemia	5470	leukopenia	182000	Normal	1	1	0	No	No	No	Yes	No		Yes	Azithromycin	No		No		No	No	No	Discharged alive
5	01-09-2020	26	41	3	0	0	1	0	0	0	0	0	0	0	0	0	0	0	0	0	0		No	No	9.9	moderate	8670	Normal	119000	mild	0	0	0	No	No	No	Yes	No		Yes	Azithromycin	No		No		No	No	No	Discharged alive
6	20-09-2020	24			0	0	1	1	0	0	0	0	0	0	0	0	0	0	0	0	1	1	No	No	6.7	severe	4100	leukopenia	136000	mild	2		2	No	No	No	Yes	No		Yes	Others	No		No		No	No	No	Discharged alive
7	25-09-2020	25			0	0	1	0	0	0	0	0	0	0	0	0	0	0	0	0	0		No	No	10.2	mild_anemia	7410	Normal	198000	Normal	2	2		No	No	No	Yes	No		Yes	Azithromycin	No		No		No	No	No	Discharged alive
8	26-09-2020	26	23.14	2	0	0	0	0	0	0	0	0	0	0	0	0	0	0	0	0	0		No	No	11.5	Normal	7930	Normal	150000	Normal	1	1	0	No	No	No	Yes	No		Yes	Azithromycin	No		No		No	No	No	Discharged alive
9	02-09-2020	24	17	2	0	0	1	0	0	0	0	0	0	0	0	0	0	0	0	0	0		No	Yes	2.8	severe	4300	leukopenia	96000	Moderate	2	2	0	No	No	No	Yes	No		Yes	Azithromycin	No		No		No	No	No	Discharged alive
13	01-10-2020	35	30.57	3	0	0	1	0	0	0	0	0	0	0	0	0	0	0	0	0	1	1	No	No	10.5	mild_anemia	26000	Leucocytosis	143000	mild	1	0	1	No	No	No	Yes	No		No		No		No		No	No	No	Discharged alive
14	26-09-2020	36	23.85	2	0	0	1	0	1	1	0	0	0	0	0	0	0	0	0	0	1	1	No	No	10.8	mild_anemia	9730	Normal	200000	Normal	3	2	1	No	No	No	Yes	No		Yes	Azithromycin	No		No		No	No	No	Discharged alive
15	26-09-2020	24	22.71	2	0	0	0	1	1	1	0	0	0	0	0	0	0	0	1	1	1	2	No	No	11.4	Normal	7380	Normal	176000	Normal	1	1	0	No	No	No	Yes	No		Yes	Others	No		No		No	No	No	Discharged alive
16	01-10-2020	22	27.14	2	0	0	1	0	0	0	0	0	0	0	0	0	0	0	0	0	1	1	No	No	9.3	moderate	12100	Normal	262000	Normal	0	0	0	No	No	No	Yes	No		Yes	Azithromycin	No		No		No	No	No	Discharged alive
18	02-09-2020	24	37	3	0	0	0	0	0	0	0	0	0	0	0	0	0	0	0	0	0		No	No	12.4	Normal	9470	Normal	62000	Moderate	2	0	2	No	No	No	Yes	Yes	1	Yes	Azithromycin	No		No		No	No	No	Discharged alive
19	12-09-2020	34	30.71	3	0	0	1	0	1	1	0	0	0	0	0	0	0	0	0	0	1	1	No	Yes	11.5	Normal	7440	Normal	245000	Normal	1	1	0	No	No	No	Yes	No		Yes	Azithromycin	No		No		No	No	No	Discharged alive
20	07-09-2020	35	29	3	0	0	0	0	0	0	0	0	0	0	0	0	0	0	0	0	0		No	No	11.8	Normal	5800	Normal	224000	Normal	1	1	0	No	No	No	Yes	No		No		No		No		No	No	No	Discharged alive
21	01-09-2020	30	37	3	0	0	1	1	0	0	0	0	0	0	0	0	0	0	0	0	1	1	No	No	8.2	moderate	9670	Normal	127000	mild	2	2	0	No	No	No	Yes	No		Yes	Azithromycin	No		No		No	No	No	Discharged alive
22	29-09-2020	23	37.71	3	0	0	1	0	0	0	0	0	0	0	0	0	0	0	0	0	1	1	No	No	8	moderate	14050	Normal	389000	Normal	0	0	0	No	No	No	Yes	No		Yes	Azithromycin	No		No		No	No	No	Discharged alive
23	11-09-2020	37	37	3	0	0	1	0	0	0	0	0	0	0	0	0	0	0	0	0	0		No	No	10.7	mild_anemia	8098	Normal	250000	Normal	0	0	0	No	No	No	Yes	No		Yes	Azithromycin	No		No		No	No	No	Discharged alive
24	08-09-2020	22	39	3	0	0	0	0	0	0	0	0	0	0	0	0	0	0	0	0	0		No	No	12.3	Normal	9704	Normal	125000	mild	0	0	0	No	No	No	Yes	No		Yes	Others	No		No		No	No	No	Discharged alive
25	29-09-2020	24	16.14	2	0	0	1	1	1	1	0	0	0	0	0	0	0	1	0	0	1	1	No	No	10.5	mild_anemia	5560	leukopenia	132000	mild	1	1	0	No	No	No	Yes	No		Yes	Others	Yes	Tab. HCQ	No		No	No	No	Discharged alive
26	20-09-2020	35	38	3	0	0	0	0	0	0	0	0	0	0	0	0	0	0	0	0	1	1	No	No	11.1	Normal	7730	Normal	150000	Normal	3		3	No	No	No	Yes	No		Yes	Others	No		No		No	No	No	Discharged alive
27	07-09-2020	38	38	3	0	0	0	0	0	0	0	0	0	0	0	0	0	0	0	0	0		No	No	12.7	Normal	12570	Normal	118000	mild	2	0	2	No	No	No	Yes	No		Yes	Others	No		No		Yes	No	No	Discharged alive
28	09-09-2020	20	34	3	0	0	1	0	0	0	0	0	0	0	0	0	0	0	1	0	1	1	No	No	10	mild_anemia	12300	Normal	270000	Normal	0	0	0	No	No	No	Yes	No		Yes	Others	No		No		No	No	No	Discharged alive
29	09-09-2020	28	38	3	1	0	1	0	0	0	0	1	0	0	0	0	0	0	0	0	1	1	No	No	10.7	mild_anemia	9630	Normal	267000	Normal	0	0	0	No	No	No	Yes	No		Yes	Azithromycin	No		No		No	No	No	Discharged alive
30	22-09-2020	28	19	2	0	0	1	0	0	0	0	0	0	0	0	0	0	0	0	0	0		No	No	10.4	mild_anemia	6150	Normal	170000	Normal	0	0	0	No	No	No	Yes	No		Yes	Azithromycin	No		No		No	No	No	Discharged alive
31	03-09-2020	21	25	2	0	0	1	0	0	0	0	0	0	0	0	0	0	0	0	0	0		No	No	10.8	mild_anemia	7900	Normal	130000	mild	0	0	0	No	No	No	Yes	No		Yes	Azithromycin	No		No		No	No	No	Discharged alive
32	23-09-2020	21	38.28	3	0	0	0	0	0	0	0	0	0	0	0	0	0	0	0	0	1	1	No	No	11.1	Normal	9670	Normal	106000	mild	0	0	0	No	No	No	Yes	No		Yes	Azithromycin	No		No		No	No	No	Discharged alive
33	12-09-2020	30	39.57	3	0	0	1	0	0	0	0	0	0	0	0	0	0	0	0	0	1	1	No	No	10.8	mild_anemia	8040	Normal	173000	Normal	1	1	0	No	No	No	Yes	No		No		No		No		No	No	No	Discharged alive
34	04-09-2020	21	40	3	0	0	1	0	0	0	0	0	0	0	0	0	0	0	0	0	1	1	No	No	7.9	moderate	5730	Normal	59000	Moderate	0	0	0	No	No	No	Yes	No		Yes	Others	No		No		No	No	No	Discharged alive
35	12-09-2020	30	39	3	0	0	1	0	0	0	0	0	0	0	0	0	0	0	0	0	0		No	No	9.4	moderate	9200	Normal	204000	Normal	1	1	0	No	No	No	Yes	No		Yes	Azithromycin	No		No		No	No	No	Discharged alive
36	03-09-2020	24	39.85	3	1	0	1	0	0	0	0	0	0	0	0	0	0	0	0	0	1	1	No	No	11.9	Normal	13030	Normal	32000	Severe	0	0	0	No	No	No	Yes	No		Yes	Others	No		No		No	No	No	Discharged alive
37	01-09-2020	24	39	3	0	0	0	0	0	0	0	0	0	0	0	0	0	0	0	0	1	1	No	No	11.4	Normal	10610	Normal	94000	Moderate	2	2	0	No	No	No	Yes	No		Yes	Azithromycin	No		No		No	No	No	Discharged alive
38	22-09-2020	26	37.71	3	0	0	1	0	1	0	0	0	0	0	0	0	0	0	0	0	1	1	No	No	10.9	mild_anemia	6150	Normal	105000	mild	1	1	0	No	No	No	Yes	No		Yes	Azithromycin	No		No		No	No	No	Discharged alive
39	30-09-2020	28	39	3	0	0	1	0	0	0	0	0	0	0	0	0	0	0	0	0	1	1	No	No	9.4	moderate	14250	Normal	202000	Normal	1	0	1	No	No	No	Yes	No		Yes	Azithromycin	No		No		No	No	No	Discharged alive
40	21-09-2020	23	39.71	3	0	0	0	0	0	0	0	0	0	0	0	0	0	0	0	0	1	1	No	No	14.3	Normal	7610	Normal	147000	mild	0	0	0	No	No	No	Yes	No		Yes	Azithromycin	No		No		No	No	No	Discharged alive
41	24-09-2020	27	39.28	3	0	0	0	0	0	0	0	0	0	0	0	0	0	0	0	0	0		No	No	11.4	Normal	7140	Normal	145000	mild	0	0	0	No	No	No	Yes	No		Yes	Azithromycin	No		No		No	No	No	Discharged alive
42	12-09-2020	25	39	3	0	0	0	0	0	0	0	0	0	0	0	0	0	0	0	0	1	1	No	No	12.6	Normal	14110	Normal	232000	Normal	0	0	0	No	No	No	Yes	No		Yes	Azithromycin	No		No		No	No	No	Discharged alive
44	13-09-2020	22	39.14	3	0	0	1	0	0	0	0	0	0	0	0	0	0	0	0	0	1	1	No	No	10.9	mild_anemia	7590	Normal	113000	mild				No	No	No	Yes	No		Yes	Others	No		No		No	No	No	Discharged alive
45	19-09-2020	27	38.85	3	0	0	1	0	0	0	0	0	0	0	0	0	0	0	0	0	0		No	No	13.1	Normal	8410	Normal	74000	Moderate	0	0	0	No	No	No	Yes	No		Yes	Azithromycin	No		No		No	No	No	Discharged alive
46	21-09-2020	30	36.14	3	0	0	1	0	0	0	0	1	0	0	0	0	0	0	0	0	1	1	No	No	10.4	mild_anemia	6690	Normal	125000	mild	2	2	0	No	No	No	Yes	No		Yes	Azithromycin	No		No		No	No	No	Discharged alive
47	07-09-2020	26	38.57	3	0	0	0	0	1	0	0	0	0	0	0	0	0	0	0	0	1	1	No	No	12.4	Normal	9250	Normal	150000	Normal	1	0	1	No	No	No	Yes	No		Yes	Others	No		No		No	No	No	Discharged alive
48	02-09-2020	32	39.57	3	0	0	1	0	0	0	0	0	0	0	0	0	0	0	0	0	1	1	No	No	9.1	moderate	7430	Normal	122000	mild	2		2	No	No	No	Yes	No		Yes	Others	No		No		No	No	No	Discharged alive
49	21-09-2020	22	38.85	3	0	0	0	0	0	0	0	0	0	0	0	0	0	0	0	0	1	1	No	No	13	Normal	12860	Normal	225000	Normal				No	No	No	Yes	No		Yes	Others	No		No		No	No	No	Discharged alive
50	29-09-2020	30	39.14	3	0	0	0	0	0	0	0	0	0	0	0	0	0	0	0	0	1	1	No	No	11	Normal	12310	Normal	134000	mild	1	1	0	No	No	No	Yes	No		Yes	Azithromycin	No		No		No	No	No	Discharged alive
51	25-09-2020	22	36.57	3	0	0	0	0	0	0	0	0	0	0	0	0	0	0	0	0	0		No	No	13.5	Normal	16300	Normal	190000	Normal	0	0	0	No	No	No	Yes	No		Yes	Others	No		No		No	No	No	Discharged alive
52	15-09-2020	27	38.57	3	0	0	0	0	0	0	0	0	0	0	0	0	0	0	0	0	1	1	No	No	11.3	Normal	7960	Normal	186000	Normal	1	0	1	No	No	No	Yes	No		Yes	Azithromycin	No		No		No	No	No	Discharged alive
53	10-09-2020	30	19	2	0	0	1	0	0	0	0	0	0	0	0	0	0	0	0	0	0		No	No	10.4	mild_anemia	7130	Normal	178000	Normal	0	0	0	No	No	No	Yes	No		Yes	Azithromycin	No		No		No	No	No	Discharged alive
54	18-09-2020	25	40.57	3	0	0	1	0	0	0	0	0	0	0	0	0	0	0	0	0	0		No	No	10.3	mild_anemia	7816	Normal	130000	mild	1	1	0	No	No	No	Yes	No		Yes	Azithromycin	No		No		No	No	No	Discharged alive
55	03-09-2020	19	36.57	3	1	0	1	0	1	0	0	0	0	0	0	0	0	0	0	0	1	1	No	No	13.4	Normal	7100	Normal	80000	Moderate	0	0	0	No	No	No	Yes	No		Yes	Others	No		No		No	No	No	Discharged alive
56	01-09-2020	26	39	3	0	1	1	0	0	0	0	0	0	0	0	0	0	0	0	0	1	1	No	No	10.8	mild_anemia	10489	Normal	121000	mild	1		1	No	No	No	Yes	No		Yes	Others	No		No		No	No	No	Discharged alive
57	19-09-2020	25	38.42	3	0	0	0	1	1	1	0	0	0	0	0	0	0	0	0	0	1	1	No	No	12.2	Normal	8390	Normal	187000	Normal				No	No	No	Yes	No		Yes	Azithromycin	No		No		No	No	No	Discharged alive
58	16-09-2020	26	37.28	3	0	0	1	1	0	0	0	0	0	0	0	0	0	0	0	0	1	1	No	No	9.8	moderate	9480	Normal	167000	Normal	1	1	0	No	No	No	Yes	No		Yes	Azithromycin	No		No		No	No	No	Discharged alive
59	27-09-2020	29	39.42	3	0	0	0	0	0	0	0	0	0	0	0	0	0	0	0	0	0		No	No	12.7	Normal	7377	Normal	173000	Normal	1	1	0	No	No	No	Yes	No		Yes	Azithromycin	Yes	Tab. HCQ	No		No	No	No	Discharged alive
60	28-09-2020	27	39.28	3	0	0	1	0	0	0	0	0	0	0	0	0	0	0	0	0	0		No	No	10.6	mild_anemia	9860	Normal	162000	Normal	3	3	0	No	No	No	Yes	No		Yes	Azithromycin	No		No		No	No	No	Discharged alive
61	03-09-2020	27	38	3	0	0	1	1	1	1	0	0	0	0	0	0	0	0	0	0	1	1	No	No	10.4	mild_anemia	8480	Normal	195000	Normal				No	No	No	Yes	No		Yes	Azithromycin	No		No		No	No	No	Discharged alive
63	26-09-2020	25	37.42	3	0	0	0	0	1	1	0	0	0	0	0	0	0	0	0	0	1	1	No	No	12.4	Normal	11360	Normal	166000	Normal				No	No	No	Yes	No		Yes	Azithromycin	No		No		No	No	No	Discharged alive
67	28-09-2020	37	39.57	3	0	0	0	0	0	0	0	0	0	0	0	0	0	0	0	0	1	1	No	No	13.3	Normal	4890	leukopenia	36000	Severe				No	No	No	Yes	No		Yes	Azithromycin	No		No		No	No	No	Discharged alive
68	21-09-2020	22	35.28	3	0	0	1	0	0	0	0	0	0	0	0	0	0	0	0	0	0		No	No	10.4	mild_anemia	8394	Normal	142000	mild				No	No	No	Yes	Yes	1	Yes	Others	No		No		No	No	No	Discharged alive
69	19-09-2020	25	39	3	0	0	0	0	0	0	0	0	0	0	0	0	0	0	0	0	0		No	No	11.4	Normal	15000	Normal	256000	Normal				No	No	No	Yes	No		Yes	Azithromycin	No		No		No	No	No	Discharged alive
70	29-09-2020	22	36.14	3	0	0	1	1	0	0	0	0	0	0	0	0	0	0	0	0	1	1	No	No	8.8	moderate	7600	Normal	130000	mild	1	0	1	No	No	No	Yes	No		Yes	Azithromycin	No		No		No	No	No	Discharged alive
71	04-09-2020	31	37	3	0	0	0	0	0	0	0	0	0	0	0	0	0	0	0	0	0		No	No	11.2	Normal	9860	Normal	315000	Normal	1	0	1	No	No	No	Yes	No		Yes	Azithromycin	No		No		No	No	No	Discharged alive
72	07-09-2020	28			0	0	0	0	0	0	0	0	0	0	0	0	0	0	0	0	0		No	No	11.5	Normal	12020	Normal	114000	mild	1	1	0	No	No	Yes	Yes	No		Yes	Others	No		No		No	No	No	Discharged alive
73	03-09-2020	22			0	0	0	1	0	0	1	0	0	0	0	0	0	1	0	0	1	1	No	No	12	Normal	4640	leukopenia	220000	Normal	1	1	0	No	No	No	Yes	No		Yes	Azithromycin	No		No		No	No	No	Discharged alive
74	16-10-2020	19			0	0	0	0	0	0	0	0	0	0	0	0	0	0	0	0	0		No	No	12.4	Normal	12900	Normal	162000	Normal	1	1	0	No	No	No	Yes	No		Yes	Azithromycin	No		No		No	No	No	Discharged alive
75	11-11-2020	26	19.28	2	0	0	0	0	1	1	1	0	0	0	0	0	0	0	0	1	1	1	No	No	11.9	Normal	6580	Normal	160000	Normal	1	1	0	No	No	No	Yes	No		Yes	Azithromycin	No		No		No	No	No	Discharged alive
76	13-10-2020	19	11.85	1	0	0	0	1	0	0	0	0	0	0	0	0	0	0	0	0	1	1	No	No	11.8	Normal	6580	Normal	138000	mild	0	0	0	No	No	No	Yes	No		Yes	Others	No		No		No	No	No	Discharged alive
77	21-10-2020	30	9.57	1	0	0	1	0	0	0	0	0	0	0	0	0	0	0	0	0	1	1	No	No	7.1	moderate	1470	leukopenia	180000	Normal	3	3	0	No	No	No	Yes	No		Yes	Azithromycin	No		No		No	No	No	Discharged alive
78	12-10-2020	32	15.71	2	0	0	0	0	0	0	0	1	0	0	0	0	0	0	0	0	1	1	No	No	12.7	Normal	8470	Normal	155000	Normal	0	0	0	No	No	No	Yes	No		Yes	Azithromycin	No		No		No	No	No	Discharged alive
79	13-10-2020	19	26.14	2	0	0	0	0	1	0	0	0	0	0	0	0	0	0	0	0	1	1	No	No	11.5	Normal	6140	Normal	126000	mild	0	0	0	No	No	No	Yes	No		Yes	Azithromycin	No		No		No	No	No	Discharged alive
80	03-11-2020	30	18.28	2	0	0	0	0	0	0	0	0	0	0	0	0	0	0	0	0	0		No	No	11.4	Normal	7530	Normal	80000	Moderate	1	1	0	No	No	No	Yes	No		Yes	Azithromycin	No		No		No	No	No	Discharged alive
81	26-11-2020	33	26.28	2	0	0	0	0	0	0	0	0	0	0	0	0	0	0	0	0	1	1	No	No	12.3	Normal	7710	Normal	283000	Normal	1	0	1	No	No	No	Yes	No		Yes	Azithromycin	No		No		No	No	No	Discharged alive
82	17-10-2020	25	15.14	2	0	0	1	0	0	0	0	0	0	0	0	0	0	0	0	0	0		No	No	9.5	moderate	5300	leukopenia	130000	mild	1	0	1	No	No	No	Yes	No		Yes	Azithromycin	No		No		No	No	No	Discharged alive
83	27-11-2020	28	29.14	3	0	0	1	0	0	0	0	0	0	0	0	0	0	0	0	0	1	1	No	No	10.6	mild_anemia	6390	Normal	132000	mild	0	0	0	No	No	No	Yes	No		Yes	Azithromycin	No		No		No	No	No	Discharged alive
84	04-11-2020	32	21.28	2	0	0	0	0	0	0	0	0	0	0	0	0	0	0	0	0	0		No	No	11.6	Normal	6700	Normal	186000	Normal	2	2	0	No	No	No	Yes	No		Yes	Azithromycin	No		No		No	No	No	Discharged alive
85	13-10-2020	25	39.42	3	0	0	0	0	0	0	0	0	0	0	0	0	0	0	0	0	0		No	No	11.6	Normal	11000	Normal	75000	Moderate	0	0	0	No	No	No	Yes	No		Yes	Azithromycin	No		No		No	No	No	Discharged alive
86	09-10-2020	30	39.57	3	0	0	0	0	1	1	0	0	0	0	0	0	0	0	0	0	1	1	No	No	11.8	Normal	8300	Normal	106000	mild	1	1	0	No	No	No	Yes	No		Yes	Azithromycin	No		No		No	No	No	Discharged alive
87	02-11-2020	30	11.14	1	0	0	0	1	0	0	0	0	0	0	0	0	0	0	0	0	1	1	No	No	11.9	Normal	3300	leukopenia	80000	Moderate	0	0	0	No	No	No	Yes	No		Yes	Azithromycin	No		No		No	No	No	Discharged alive
88	23-10-2020	27			1	0	1	0	0	0	0	0	0	0	0	0	0	0	0	0	1	1	No	Yes	6.4	severe	1610	leukopenia	171000	Normal	1	0	1	No	No	No	Yes	No		Yes	Azithromycin	No		No		No	No	No	Discharged alive
89	06-11-2020	24	13.28	2	0	0	1	0	0	0	0	1	0	0	0	0	0	0	0	0	1	1	No	No	10.5	mild_anemia	6630	Normal	150000	Normal	0	0	0	No	No	No	No	No		Yes	Azithromycin	No		No		No	No	No	Discharged alive
90	25-11-2020	26	25.71	2	0	0	1	0	0	0	0	0	0	0	0	0	0	0	0	0	1	1	No	No	8.7	moderate	7720	Normal	235000	Normal	2	2	0	No	No	No	Yes	No		Yes	Azithromycin	No		No		No	No	No	Discharged alive
91	10-10-2020	34	28	2	0	0	1	0	0	0	0	0	0	0	0	0	0	0	0	0	0		No	No	8.8	moderate	5270	leukopenia	131000	mild	2	2	0	No	No	No	Yes	No		No		No		No		No	No	No	Discharged alive
92	10-10-2020	32	28.85	3	0	0	1	0	0	0	0	0	0	0	0	0	0	0	0	0	1	1	No	No	9.5	moderate	6100	Normal	122000	mild	2	2	0	No	No	No	Yes	No		Yes	Azithromycin	No		No		No	No	No	Discharged alive
93	26-10-2020	28	7	1	0	0	0	0	0	0	0	0	0	0	0	0	0	0	0	0	0		No	No	11.5	Normal	5400	leukopenia	90000	Moderate	3	3	0	No	No	No	Yes	No		Yes	Azithromycin	No		No		No	No	No	Discharged alive
94	12-10-2020	31	11.71	1	0	0	1	0	0	0	0	1	0	0	0	0	0	0	0	1	1	1	No	No	9.5	moderate	4970	leukopenia	263000	Normal	1	0	1	No	No	No	No	No		Yes	Azithromycin	No		No		No	No	No	Discharged alive
95	06-10-2020	23	26.85	2	0	0	1	1	0	0	0	0	0	0	0	0	0	0	0	0	1	1	No	No	10	mild_anemia	7596	Normal	120000	mild	1	1	0	No	No	No	Yes	No		Yes	Azithromycin	No		No		No	No	No	Discharged alive
97	22-09-2020	34	34.42	3	0	0	1	0	0	0	0	0	0	0	0	0	0	0	0	0	1	1	No	No	11.5	Normal	12410	Normal	137000	mild	1	0	1	No	No	No	Yes	No		Yes	Azithromycin	No		No		No	No	No	Discharged alive
98	12-09-2020	32	34	3	0	0	1	0	0	0	0	0	0	0	0	0	0	0	0	0	1	1	No	No	12	Normal	9170	Normal	176000	Normal	2	1	1	No	No	No	Yes	Yes	1	Yes	Azithromycin	No		No		No	No	No	Discharged alive
99	12-10-2020	36			0	0	1	0	1	1	1	0	0	0	1	0	0	0	1	0	1	1	No	No	11	Normal	5680	Normal	61000	Moderate	1	1	0	No	No	No	Yes	No		Yes	Others	No		No		No	No	No	Discharged alive
101	27-10-2020	20	30.14	3	0	0	0	0	0	0	0	0	0	0	0	1	1	0	0	0	1	1	No	No	12.5	Normal	9670	Normal	246000	Normal	1	0	1	No	No	No	Yes	No		Yes	Azithromycin	No		No		No	No	No	Discharged alive
102	15-10-2020	27	22.85	2	0	0	0	0	1	1	0	0	0	0	0	0	0	0	0	0	1	1	No	No	11.5	Normal	5720	Normal	158000	Normal	1	1	0	No	No	No	Yes	No		Yes	Azithromycin	No		No		No	No	No	Discharged alive
103	01-11-2020	23	25.14	2	0	0	0	0	0	0	0	0	0	0	0	0	0	0	0	0	0		No	No	12.2	Normal	9000	Normal	262000	Normal	2	2	0	No	No	No	Yes	No		Yes	Azithromycin	No		No		No	No	No	Discharged alive
104	09-11-2020	26	28.42	3	0	0	0	0	0	0	0	0	0	0	0	0	0	0	0	0	0		No	No	12.2	Normal	9920	Normal	415000	Normal	0	0	0	No	No	No	Yes	No		Yes	Azithromycin	No		No		No	No	No	Discharged alive
105	26-10-2020	26			0	0	0	0	0	0	0	0	0	0	0	0	0	0	0	0	0		No	No	15.5	Normal	9000	Normal	141000	mild	0	0	0	No	No	No	Yes	No		Yes	Azithromycin	No		No		No	No	No	Discharged alive
106	04-10-2020	27	38.28	3	0	0	1	0	1	1	0	0	0	0	0	0	0	0	0	0	1	1	No	No	10.4	mild_anemia	9860	Normal	169000	Normal	0	0	0	No	No	No	Yes	No		Yes	Azithromycin	No		No		No	No	No	Discharged alive
107	09-10-2020	28	37.42	3	0	0	1	0	0	0	0	0	0	0	0	0	0	0	0	0	1	1	No	No	10.9	mild_anemia	6930	Normal	173000	Normal	2	2	0	No	No	No	Yes	No		Yes	Azithromycin	No		No		No	No	No	Discharged alive
108	09-11-2020	24	30.85	3	0	0	1	0	1	1	0	0	0	0	0	0	0	0	0	0	1	1	No	No	6.8	severe	7130	Normal	242000	Normal	1	1	0	No	No	No	Yes	No		Yes	Azithromycin	No		No		No	No	No	Discharged alive
109	12-11-2020	26	31.42	3	0	1	1	1	1	1	1	1	0	0	0	1	0	1	0	0	1	1	No	No	11.6	Normal	9430	Normal	154000	Normal	0	0	0	No	No	No	Yes	No		Yes	Azithromycin	No		No		No	No	No	Discharged alive
110	09-11-2020	28	31.42	3	0	0	1	0	1	1	0	0	0	0	0	0	0	0	0	0	1	1	No	No	12.8	Normal	7110	Normal	102000	mild	0	0	0	No	No	No	Yes	No		Yes	Azithromycin	No		No		No	No	No	Discharged alive
111	05-10-2020	35	37.42	3	0	0	0	1	1	1	1	0	0	0	0	0	0	0	1	0	1	1	No	No	11.3	Normal	7460	Normal	159000	Normal	0	0	0	No	No	No	Yes	No		Yes	Azithromycin	No		No		No	No	No	Discharged alive
112	13-10-2020	31	33.42	3	0	0	1	0	1	1	0	0	0	0	0	0	0	0	0	0	1	1	No	No	9.2	moderate	9910	Normal	230000	Normal	2	2	0	No	No	No	Yes	No		Yes	Azithromycin	No		No		No	No	No	Discharged alive
120	18-09-2020	31	32.71	3	0	0	1	1	1	1	0	0	0	0	0	1	1	0	0	0	1	1	No	Yes	8.9	moderate	6076	Normal	245000	Normal	1	1	0	No	No	No	Yes	No		Yes	Others	No		No		No	No	No	Discharged alive
121	11-10-2020	27	38	3	1	0	1	0	0	0	0	0	0	0	0	0	0	0	0	0	0		No	No	13.2	Normal	9500	Normal	126000	mild	0	0	0	No	No	No	Yes	No		No		No		No		No	No	No	Discharged alive
122	27-10-2020	25	39.14	3	0	1	1	0	0	0	0	0	0	0	0	0	0	0	0	0	1	1	No	No	9.7	moderate	7010	Normal	174000	Normal	1	1	0	No	No	No	Yes	No		Yes	Azithromycin	No		No		No	No	No	Discharged alive
123	28-10-2020	25	38.42	3	0	0	0	0	0	0	0	0	0	0	0	0	0	0	0	0	0		No	No	12.4	Normal	8020	Normal	116000	mild	0	0	0	No	No	No	Yes	No		Yes	Azithromycin	No		No		No	No	No	Discharged alive
124	23-10-2020	31			0	0	1	0	0	0	1	0	0	0	0	0	0	0	0	0	1	1	No	No	7.4	moderate	25100	Leucocytosis	120000	mild	4	4	0	No	No	No	Yes	No		Yes	Others	No		No		No	No	No	Discharged alive
125	25-10-2020	30			0	0	0	0	0	0	0	0	0	0	0	0	0	0	0	0	0		No	No	12.5	Normal	8760	Normal	208000	Normal	2	0	2	No	No	No	Yes	No		Yes	Others	No		No		No	No	No	Discharged alive
126	01-11-2020	38	40.71	3	0	0	0	0	0	0	0	0	0	0	0	0	0	0	0	0	1	1	No	No	13	Normal	9670	Normal	230000	Normal	1	1	0	No	No	No	Yes	No		Yes	Azithromycin	No		No		No	No	No	Discharged alive
127	24-10-2020	22	40.57	3	0	0	0	0	0	0	0	0	0	0	0	0	0	0	0	0	1	1	No	No	12	Normal	9650	Normal	292000	Normal	0	0	0	No	No	No	Yes	No		Yes	Azithromycin	No		No		No	No	No	Discharged alive
128	04-11-2020	29	37.42	3	0	0	0	0	1	1	0	0	0	0	0	0	0	0	0	0	1	1	No	No	14.1	Normal	6800	Normal	290000	Normal	1	1	0	No	No	No	Yes	No		Yes	Azithromycin	No		No		No	No	No	Discharged alive
129	04-11-2020	33	37	3	0	0	0	0	0	0	0	0	0	0	0	0	0	0	0	0	1	1	No	No	12.6	Normal	13900	Normal	180000	Normal	0	0	0	No	No	No	Yes	No		Yes	Others	No		No		No	No	No	Discharged alive
130	19-09-2020	24	26.42	2	0	0	0	0	1	1	1	0	0	0	0	0	0	0	0	0	1	1	No	No	13	Normal	11200	Normal	208000	Normal	0	0	0	No	No	No	Yes	No		Yes	Azithromycin	No		No		No	No	No	Discharged alive
131	15-10-2020	23	16.71	2	0	0	0	0	0	0	0	0	0	0	0	0	0	0	0	0	0		No	No	11.5	Normal	5600	Normal	130000	mild	0	0	0	No	No	No	Yes	No		Yes	Azithromycin	No		No		No	No	No	Discharged alive
132	23-10-2020	23	36.57	3	1	0	1	0	0	0	0	0	0	0	0	0	0	0	0	0	1	1	No	No	11.7	Normal	7400	Normal	128000	mild	1	1	0	No	No	No	Yes	No		Yes	Azithromycin	No		No		No	No	No	Discharged alive
133	06-10-2020	30	34	3	0	0	0	0	0	0	0	0	0	0	0	0	0	0	0	0	1	1	No	No	12.5	Normal	9670	Normal	240000	Normal	2		2	No	No	No	Yes	Yes	1	Yes	Azithromycin	No		No		No	No	No	Discharged alive
134	16-10-2020	25	38	3	0	0	1	0	0	0	0	0	0	0	0	0	0	0	0	0	0		No	No	10.5	mild_anemia	9000	Normal	163000	Normal	1	1	0	No	No	No	Yes	No		Yes	Azithromycin	No		No		No	No	No	Discharged alive
135	26-10-2020	24	39.71	3	0	0	0	0	1	1	0	0	0	0	0	0	0	0	0	0	1	1	No	No	13.7	Normal	7400	Normal	224000	Normal	0	0	0	No	No	No	Yes	No		Yes	Azithromycin	No		No		No	No	No	Discharged alive
136	19-10-2020	25	11.71	1	0	0	0	0	0	0	0	0	0	0	0	0	0	0	0	0	0		No	No	12.2	Normal	5330	leukopenia	171000	Normal	0	0	0	No	No	No	No	No		Yes	Azithromycin	No		No		No	No	No	Discharged alive
137	08-10-2020	28	37.42	3	0	0	0	0	0	0	0	0	0	0	0	0	0	0	0	0	0		No	No	14.8	Normal	13800	Normal	112000	mild	1	1	0	No	No	No	Yes	No		Yes	Azithromycin	No		No		No	No	No	Discharged alive
138	13-10-2020	24	37.42	3	0	0	0	0	0	0	0	0	0	0	0	0	0	0	0	0	0		No	No	11.9	Normal	8500	Normal	120000	mild	1	1	0	No	No	No	Yes	No		Yes	Azithromycin	No		No		No	No	No	Discharged alive
139	28-10-2020	28	35.57	3	1	0	1	0	0	0	0	0	0	0	0	0	0	0	0	0	1	1	No	No	11.7	Normal	9000	Normal	252000	Normal	1	0	1	No	No	No	Yes	No		Yes	Azithromycin	No		No		No	No	No	Discharged alive
140	02-11-2020	21	33.85	3	0	0	1	1	1	1	0	1	0	0	0	1	0	0	0	0	1	1	No	No	10.8	mild_anemia	11060	Normal	81000	Moderate	0	0	0	No	No	No	Yes	No		Yes	Azithromycin	No		No		No	No	No	Discharged alive
141	27-10-2020	22	39.14	3	0	0	1	0	0	0	0	0	0	0	0	0	0	0	0	0	1	1	No	No	9.1	moderate	8610	Normal	235000	Normal	1	0	1	No	No	No	Yes	No		Yes	Azithromycin	No		No		No	No	No	Discharged alive
142	14-10-2020	25	40	3	0	0	1	0	0	0	0	0	0	0	0	0	0	0	0	0	0		No	No	9.2	moderate	13700	Normal	342000	Normal	1	1	0	No	No	No	Yes	No		No		No		No		No	No	No	Discharged alive
143	01-09-2020	30	37.14	3	0	0	0	0	0	0	0	0	0	0	0	0	0	0	0	0	1	1	No	No	13.8	Normal	9900	Normal	164000	Normal	1	0	1	No	No	No	Yes	No		Yes	Azithromycin	No		No		No	No	No	Discharged alive
145	11-11-2020	22	22.57	2	0	0	1	0	0	0	1	1	0	0	0	0	0	0	0	0	1	1	No	No	6.8	severe	6620	Normal	223000	Normal	0	0	0	No	No	No	Yes	No		Yes	Azithromycin	No		No		No	No	No	Discharged alive
147	05-10-2020	28			0	0	1	1	0	0	0	0	0	0	0	0	0	0	0	1	1	1	No	No	9.8	moderate	9000	Normal	130000	mild	3	0	3	No	No	No	Yes	Yes	2	Yes	Azithromycin	No		No		No	No	No	Discharged alive
148	09-10-2020	23	37.57	3	0	0	0	0	0	0	0	0	0	0	0	0	0	0	0	0	1	1	No	No	12.5	Normal	9000	Normal	296000	Normal	0	0	0	No	No	No	Yes	No		Yes	Azithromycin	No		No		No	No	No	Discharged alive
149	15-10-2020	22			0	0	0	0	1	1	0	0	0	0	0	0	0	1	0	0	1	1	No	No	11.5	Normal	9000	Normal	226000	Normal	1	1	0	No	No	No	Yes	Yes	2	Yes	Azithromycin	No		No		Yes	No	No	Discharged alive
150	23-10-2020	28	36.71	3	0	0	0	0	0	0	0	0	0	0	0	0	0	0	0	0	1	1	No	No	12.4	Normal	8800	Normal	140000	mild	0	0	0	No	No	No	Yes	No		Yes	Others	No		No		No	No	No	Discharged alive
151	07-11-2020	30	38	3	0	0	0	0	1	1	1	0	0	0	0	0	0	0	0	0	1	1	No	No	11.8	Normal	11330	Normal	161000	Normal	0	0	0	No	No	No	Yes	No		Yes	Azithromycin	No		No		No	No	No	Discharged alive
152	13-10-2020	23	39.71	3	0	0	1	0	1	1	0	0	0	0	0	0	0	0	0	0	1	1	No	No	9.5	moderate	9580	Normal	117000	mild	1		1	No	No	No	Yes	No		Yes	Azithromycin	No		No		No	No	No	Discharged alive
153	27-10-2020	25			0	0	0	0	0	0	0	0	0	0	0	0	0	0	0	0	1	1	No	No	12.7	Normal	10200	Normal	267000	Normal	1	0	1	No	No	No	Yes	No		Yes	Azithromycin	No		No		No	No	No	Discharged alive
154	10-10-2020	26	37.85	3	0	0	1	0	0	0	0	0	0	0	0	0	0	0	0	0	0		No	No	9.6	moderate	6800	Normal	198000	Normal	1			No	No	No	Yes	No		Yes	Azithromycin	No		No		No	No	No	Discharged alive
155	29-10-2020	30	38.14	3	0	0	0	1	0	0	0	0	0	0	0	0	0	0	0	0	1	1	No	No	12.5	Normal	9670	Normal	236000	Normal	1	1	0	No	No	No	Yes	No		Yes	Azithromycin	No		No		No	No	No	Discharged alive
156	05-11-2020	24	35.71	3	0	1	1	0	0	0	0	0	0	0	0	0	0	0	0	0	0		No	No	10.8	mild_anemia	7680	Normal	250000	Normal	0	0	0	No	No	No	Yes	No		Yes	Azithromycin	No		No		No	No	No	Discharged alive
157	14-10-2020	39			0	0	0	0	1	1	0	0	0	0	0	0	0	0	0	0	1	1	No	No	12.5	Normal	6800	Normal	127000	mild	1	0	1	No	No	No	Yes	No		Yes	Azithromycin	No		No		No	No	No	Discharged alive
158	22-10-2020	33	38.42	3	0	0	1	1	1	1	0	0	0	0	0	0	0	0	0	0	1	1	No	No	12.7	Normal	9200	Normal	179000	Normal	1	0	1	No	No	No	Yes	No		Yes	Azithromycin	No		No		No	No	No	Discharged alive
159	19-10-2020	22	36.28	3	0	0	1	1	0	0	1	0	0	0	0	0	0	0	0	0	1	1	No	No	8.5	moderate	10800	Normal	170000	Normal	0	0	0	No	No	No	Yes	No		Yes	Azithromycin	No		No		No	No	No	Discharged alive
160	26-10-2020	19	34.14	3	0	0	1	0	0	0	0	0	0	0	0	0	0	0	0	0	0		No	No	10.9	mild_anemia	5780	Normal	369000	Normal	0	0	0	No	No	No	Yes	No		Yes	Azithromycin	No		No		No	No	No	Discharged alive
161	27-10-2020	25	39.85	3	0	0	0	1	1	1	0	1	0	0	0	0	0	0	0	0	1	1	No	No	12.6	Normal	6500	Normal	191000	Normal	0	0	0	No	No	No	Yes	No		Yes	Azithromycin	No		No		No	No	No	Discharged alive
162	27-10-2020	26	36	3	0	0	0	0	0	0	0	0	0	0	0	0	0	0	0	0	0		No	No	12.3	Normal	12060	Normal	140000	mild	1	1	0	No	No	No	Yes	No		Yes	Azithromycin	No		No		No	No	No	Discharged alive
163	31-10-2020	20	37	3	0	0	1	1	1	1	1	0	0	0	0	0	0	1	1	0	1	1	No	No	10.7	mild_anemia	8920	Normal	212000	Normal	0	0	0	No	No	No	Yes	No		Yes	Azithromycin	No		No		No	No	No	Discharged alive
164	27-10-2020	30	36	3	0	0	0	1	0	0	1	0	0	0	0	0	0	0	0	0	1	1	No	No	12.5	Normal	9700	Normal	250000	Normal	0	0	0	No	No	No	Yes	No		Yes	Azithromycin	No		No		No	No	No	Discharged alive
165	11-10-2020	26	37	3	0	0	1	0	0	0	0	0	0	0	0	0	0	0	0	0	1	1	No	No	11.5	Normal	10700	Normal	106000	mild	1	1	0	No	No	No	Yes	No		Yes	Azithromycin	No		No		Yes	No	No	Discharged alive
166	29-10-2020	28	39.28	3	0	0	0	0	0	0	1	0	0	0	0	0	0	0	0	0	1	1	No	No	12.9	Normal	6710	Normal	120000	mild	1	0	1	No	No	No	Yes	No		Yes	Azithromycin	No		No		No	No	No	Discharged alive
167	22-10-2020	27	34	3	0	0	0	1	0	0	0	0	0	0	0	0	0	0	0	0	1	1	No	No	13.3	Normal	6800	Normal	77000	Moderate	0	0	0	No	No	No	Yes	No		Yes	Azithromycin	No		No		No	No	No	Discharged alive
168	01-10-2020	30	37.14	3	0	0	0	0	0	0	0	0	0	0	0	0	0	0	0	0	0		No	No	12.3	Normal	9570	Normal	307000	Normal	1	0	1	No	No	No	Yes	No		Yes	Azithromycin	No		No		No	No	No	Discharged alive
169	19-10-2020	32	36.57	3	0	0	1	0	0	0	0	0	0	0	0	0	0	0	0	0	0		No	No	9.8	moderate	8400	Normal	300000	Normal	1	1	0	No	No	No	Yes	No		Yes	Azithromycin	No		No		No	No	No	Discharged alive
170	31-10-2020	35	36	3	0	0	0	1	0	0	0	0	0	0	0	0	0	0	0	0	1	1	No	No	12.3	Normal	9480	Normal	145000	mild	3	2	1	No	No	Yes	Yes	No		Yes	Azithromycin	No		No		No	No	No	Discharged alive
171	06-10-2020	26	34	3	0	0	1	0	0	0	1	0	0	0	0	0	0	0	0	0	1	1	No	No	10.5	mild_anemia	6680	Normal	116000	mild	1	1	0	No	No	No	Yes	No		Yes	Azithromycin	No		No		No	No	No	Discharged alive
172	29-09-2020	24	40	3	0	0	1	0	0	0	0	0	0	0	0	0	0	0	0	0	1	1	No	No	7.5	moderate	12400	Normal	170000	Normal	0	0	0	No	No	No	Yes	No		Yes	Others	No		No		No	No	No	Discharged alive
173	27-09-2020	21	36.14	3	0	0	0	1	0	0	0	0	0	0	0	0	0	0	0	0	1	1	No	No	12	Normal	8670	Normal	125000	mild	0	0	0	No	No	No	Yes	Yes	1	Yes	Azithromycin	No		No		No	No	No	Discharged alive
174	02-09-2020	24	38	3	0	0	1	0	0	0	0	0	0	0	0	0	0	0	0	0	0		No	No	12.8	Normal	9470	Normal	142000	mild	1	1	0	No	No	No	Yes	No		Yes	Azithromycin	No		No		No	No	No	Discharged alive
175	27-09-2020	33	37.85	3	0	0	1	1	0	0	0	0	0	0	0	0	0	0	0	0	1	1	No	No	11.8	Normal	8000	Normal	260000	Normal	1	1	0	No	No	No	Yes	No		Yes	Azithromycin	No		No		No	No	No	Discharged alive
176	11-09-2020	30	36	3	0	0	1	1	0	0	1	0	0	0	0	0	0	0	0	0	1	1	No	No	10.1	mild_anemia	5200	leukopenia	65000	Moderate	0	0	0	No	No	No	Yes	No		Yes	Azithromycin	No		No		No	No	No	Discharged alive
178	25-09-2020	24	35.71	3	0	0	1	0	1	1	0	0	0	0	0	0	0	0	0	0	1	1	No	No	10.5	mild_anemia	9000	Normal	170000	Normal	1	1	0	No	No	No	Yes	No		Yes	Azithromycin	No		No		No	No	No	Discharged alive
179	15-09-2020	26	35.42	3	0	0	1	0	0	0	0	0	0	0	0	0	0	0	0	0	0		No	No	9.6	moderate	8210	Normal	192000	Normal	0	0	0	No	No	No	Yes	No		Yes	Azithromycin	No		No		No	No	No	Discharged alive
180	11-09-2020	25	39	3	0	0	1	1	0	0	0	0	0	0	0	0	0	0	0	0	1	1	No	No	7.8	moderate	8330	Normal	274000	Normal	1	1		No	No	No	Yes	No		Yes	Azithromycin	No		No		No	No	No	Discharged alive
181	10-09-2020	24	32	3	0	0	1	0	0	0	0	0	0	0	0	0	0	0	0	0	0		No	No	10.3	mild_anemia	7220	Normal	172000	Normal	2	2	0	No	No	No	Yes	No		Yes	Azithromycin	No		No		No	No	No	Discharged alive
182	11-09-2020	25	31.71	3	0	0	1	0	1	1	0	0	0	0	0	0	0	0	1	0	1	1	No	No	10.8	mild_anemia	8930	Normal	150000	Normal	1	1	0	No	No	No	Yes	No		Yes	Azithromycin	No		No		No	No	No	Discharged alive
183	02-09-2020	29	32	3	0	0	1	0	0	0	1	0	0	0	0	0	0	0	0	0	1	1	No	No	7.6	moderate	9570	Normal	165000	Normal	1	1	0	No	No	No	Yes	No		Yes	Azithromycin	No		No		No	No	No	Discharged alive
184	01-09-2020	24	35	3	0	0	0	1	1	1	0	0	0	0	0	0	0	0	0	0	1	1	No	No	11.5	Normal	6880	Normal	159000	Normal	0	0	0	No	No	No	Yes	No		Yes	Azithromycin	No		No		No	No	No	Discharged alive
185	03-09-2020	30	36.14	3	1	0	1	0	0	0	0	0	0	0	0	0	0	0	0	0	0		No	No	11.7	Normal	5670	Normal	150000	Normal				No	No	No	Yes	No		Yes	Azithromycin	No		No		No	No	No	Discharged alive
186	10-09-2020	32	34	3	0	1	1	0	0	0	0	0	0	0	0	0	0	0	0	0	0		No	No	11.4	Normal	9050	Normal	95000	Moderate	0	0	0	No	No	No	Yes	No		Yes	Azithromycin	No		No		No	No	No	Discharged alive
187	02-10-2020	32	28.71	3	0	0	1	0	0	0	0	0	0	0	0	0	0	0	0	0	0		No	No	10.3	mild_anemia	7950	Normal	237000	Normal	1	0	1	No	No	No	Yes	Yes	1	Yes	Others	No		No		No	No	No	Discharged alive
188	02-11-2020	33	35.85	3	0	1	1	0	0	0	0	1	0	0	0	0	0	0	0	0	1	1	No	No	11.2	Normal	12000	Normal	120000	mild	0	0	0	No	No	No	Yes	No		Yes	Others	No		No		No	No	No	Discharged alive
189	09-09-2020	24	9.57	1	0	0	1	0	0	0	0	0	0	0	0	0	0	0	0	0	1	1	No	No	9.6	moderate	7600	Normal	206000	Normal	1	1	0	No	No	No	Yes	No		Yes	Azithromycin	No		No		No	No	No	Discharged alive
190	08-11-2020	27	40.14	3	0	0	1	0	0	0	0	1	0	0	0	0	0	0	0	0	1	1	No	No	8.6	moderate	6400	Normal	204000	Normal	2	2	0	No	No	No	Yes	No		Yes	Others	No		No		No	No	No	Discharged alive
191	03-09-2020	25	16.42	2	0	0	0	0	0	0	0	0	0	0	0	0	0	0	0	0	0		No	No	11.8	Normal	9600	Normal	296000	Normal	1	1	0	No	No	No	Yes	No		Yes	Azithromycin	No		No		No	No	No
192	03-09-2020	28	16.28	2	0	0	0	1	0	0	0	0	0	0	0	0	0	0	0	0	1	1	No	No	11.1	Normal	9670	Normal	127000	mild	1	1	0	No	No	No	Yes	No		Yes	Azithromycin	No		No		No	No	No
193	10-11-2020	19	40	3	0	0	0	0	0	0	0	0	0	0	0	0	0	0	0	0	1	1	No	No	11.6	Normal	7600	Normal	210000	Normal	0	0	0	No	No	No	Yes	No		Yes	Azithromycin	No		No		No	No	No	Discharged alive
194	10-11-2020	25	39.85	3	0	0	0	0	0	0	0	0	0	0	0	0	0	0	0	0	1	1	No	No	11.5	Normal	7520	Normal	396000	Normal	0	0	0	No	No	No	Yes	No		Yes	Azithromycin	No		No		No	No	No	Discharged alive
195	10-11-2020	28	39.71	3	0	0	0	1	0	0	0	0	0	0	0	0	0	0	0	0	1	1	No	No	12.1	Normal	8070	Normal	59000	Moderate	0	0	0	No	No	No	Yes	No		Yes	Azithromycin	No		No		No	No	No	Discharged alive
196	15-09-2020	32	32	3	0	0	0	0	0	0	0	0	0	0	0	0	0	0	0	0	0		No	No	11.2	Normal	10760	Normal	105000	mild	0	0	0	No	No	No	Yes	No		Yes	Azithromycin	No		No		No	No	No	Discharged alive
197	10-09-2020	27	23	2	0	0	1	0	0	0	0	0	0	0	0	0	0	0	0	0	0		No	No	10.4	mild_anemia	5890	Normal	166000	Normal	0	0	0	No	No	No	Yes	No		Yes	Azithromycin	No		No		No	No	No	Discharged alive
198	01-11-2020	22	40.42	3	0	0	1	1	0	0	0	0	0	0	0	0	0	0	0	0	1	1	No	No	8.9	moderate	9400	Normal	223000	Normal	0	0	0	No	No	No	Yes	No		Yes	Azithromycin	No		No		No	No	No	Discharged alive
199	09-11-2020	34	37.71	3	1	0	1	0	0	0	0	0	0	0	0	0	0	0	0	0	1	1	No	No	11.5	Normal	6500	Normal	330000	Normal	1	1	0	No	No	No	Yes	No		Yes	Azithromycin	No		No		No	No	No	Discharged alive
200	09-09-2020	20	34.71	3	1	0	1	1	0	0	0	0	0	0	0	0	0	0	1	0	1	1	No	No	10	mild_anemia	12300	Normal	207000	Normal	0	0	0	No	No	No	Yes	No		Yes	Others	No		No		No	No	No	Discharged alive
201	09-11-2020	20	38.71	3	0	0	1	0	1	1	0	0	0	0	0	0	0	0	0	0	1	1	No	No	9.8	moderate	17000	Leucocytosis	270000	Normal	1	1	0	No	No	No	Yes	No		Yes	Others	No		No		No	No	No	Discharged alive
202	10-11-2020	31	40	3	0	0	0	0	1	1	1	0	0	0	0	0	0	0	0	0	1	1	No	No	13.6	Normal	7500	Normal	163000	Normal	0	0	0	No	No	No	Yes	No		Yes	Azithromycin	No		No		No	No	No	Discharged alive
203	14-09-2020	21	30.28	3	0	0	1	1	1	1	0	0	0	0	0	0	0	0	1	0	1	1	No	No	10.9	mild_anemia	7400	Normal	157000	Normal	2	2	0	No	No	No	Yes	No		Yes	Azithromycin	No		No		No	No	No	Discharged alive
204	04-11-2020	20	38.42	3	0	0	0	1	1	1	1	0	0	0	0	0	0	1	0	0	1	1	No	No	11.7	Normal	9700	Normal	127000	mild	0	0	0	No	No	No	Yes	No		Yes	Azithromycin	No		No		No	No	No	Discharged alive
205	26-11-2020	26	40.42	3	0	0	0	0	1	1	0	0	0	0	0	0	0	0	0	0	1	1	No	No	12.5	Normal	9900	Normal	137000	mild	0	0	0	No	No	No	Yes	No		Yes	Azithromycin	No		No		No	No	No	Discharged alive
206	05-11-2020	25	37.57	3	0	0	0	0	0	0	0	0	0	0	0	0	0	0	0	0	1	1	No	No	11	Normal	9950	Normal	85000	Moderate	0	0	0	No	No	No	Yes	No		Yes	Others	No		No		No	No	No	Discharged alive
207	06-11-2020	20	33	3	0	0	1	0	1	1	1	1	0	0	0	0	0	0	0	0	1	1	No	Yes	5.6	severe	8610	Normal	175000	Normal	0	0	0	No	No	No	Yes	No		Yes	Azithromycin	No		No		No	No	No	Discharged alive
208	03-11-2020	33	38	3	0	0	0	0	0	0	0	0	0	0	0	0	0	0	0	0	1	1	No	No	11.5	Normal	9600	Normal	250000	Normal	0	0	0	No	No	No	Yes	No		Yes	Azithromycin	No		No		No	No	No	Discharged alive
209	20-11-2020	23	36.85	3	0	0	0	0	0	0	0	0	0	0	0	0	0	0	0	0	1	1	No	No	11.3	Normal	8020	Normal	164000	Normal	0	0	0	No	No	No	Yes	No		Yes	Others	No		No		No	No	No	Discharged alive
210	07-11-2020	26	40.85	3	0	0	1	0	0	0	0	1	0	0	0	0	0	0	0	0	1	1	No	No	13.7	Normal	9140	Normal	216000	Normal	1	1	0	No	No	No	Yes	No		Yes	Others	No		No		No	No	No	Discharged alive
211	25-11-2020	25	40.28	3	0	0	0	0	0	0	0	0	0	0	0	0	0	0	0	0	1	1	No	No	12.8	Normal	9670	Normal	240000	Normal	0	0	0	No	No	No	Yes	No		Yes	Others	No		No		No	No	No	Discharged alive
212	08-11-2020	24	35.28	3	0	0	0	1	0	0	0	1	0	0	0	0	0	0	0	0	1	1	No	No	13.1	Normal	9720	Normal	150000	Normal				No	No	No	Yes	No		Yes	Azithromycin	No		No		No	No	No	Discharged alive
213	06-11-2020	23	38.85	3	0	0	1	0	0	0	0	0	0	0	0	0	0	0	0	0	1	1	No	No	10.1	mild_anemia	27040	Leucocytosis	79000	Moderate	0	0	0	No	No	No	Yes	No		Yes	Azithromycin	No		No		No	No	No	Discharged alive
214	09-09-2020	28	38	3	1	0	1	0	0	0	1	1	0	0	0	0	0	0	1	0	1	1	No	No	9.9	moderate	9630	Normal	279000	Normal	0	0	0	No	No	No	Yes	No		Yes	Azithromycin	No		No		No	No	No	Discharged alive
215	21-09-2020	22	38.57	3	0	0	0	0	0	0	0	0	0	0	0	0	0	0	0	0	1	1	No	No	13	Normal	12880	Normal	306000	Normal	0	0	0	No	No	No	Yes	No		Yes	Others	No		No		No	No	No	Discharged alive
216	09-09-2020	22			0	0	1	1	0	0	0	0	0	0	0	0	0	0	0	0	1	1	No	No	7.7	moderate	5860	Normal	159000	Normal	1	0	1	No	No	No	Yes	No		Yes	Others	No		No		Yes	No	No
217	25-11-2020	28	37.47	3	0	0	0	0	1	0	0	0	0	0	0	0	0	0	0	0	1	1	No	No	11.4	Normal	9870	Normal	129000	mild	0	0	0	No	No	No	Yes	No		Yes	Azithromycin	No		No		No	No	No	Discharged alive
218	30-11-2020	26	40.42	3	0	0	0	0	0	0	0	0	0	0	0	0	0	0	0	0	0		No	No	13.2	Normal	8100	Normal	303000	Normal	1	1		No	No	No	Yes	No		Yes	Azithromycin	No		No		No	No	No	Discharged alive
219	24-11-2020	23	38.42	3	0	0	0	0	0	0	0	0	0	0	0	0	0	0	0	0	1	1	No	No	11.2	Normal	8670	Normal	80000	Moderate	0	0	0	No	No	No	Yes	No		Yes	Azithromycin	No		No		No	No	No	Discharged alive
220	20-11-2020	30	38.28	3	1	0	1	0	0	0	0	0	0	0	0	0	0	0	0	0	0		No	No	13.5	Normal	9630	Normal	170000	Normal	1		1	No	No	No	Yes	No		Yes	Others	No		No		No	No	No	Discharged alive
221	31-10-2020	24	38.14	3	0	0	0	1	1	1	0	0	0	0	0	0	0	0	0	0	1	1	No	No	11.7	Normal	8200	Normal	181000	Normal				No	No	No	Yes	No		Yes	Azithromycin	No		No		No	No	No	Discharged alive
222	10-09-2020	27	23	2	0	0	1	0	0	0	0	0	0	0	0	0	0	0	0	0	0		No	No	10.4	mild_anemia	5890	Normal	166000	Normal	0	0	0	No	No	No	Yes	No		Yes	Azithromycin	No		No		No	No	No	Discharged alive
223	16-11-2020	30	37.42	3	0	0	1	1	1	1	0	0	0	0	0	0	0	0	0	0	1	1	No	No	10.1	mild_anemia	6450	Normal	221000	Normal				No	No	No	Yes	Yes	1	Yes	Azithromycin	No		No		No	No	No	Discharged alive
224	28-11-2020	28	39.28	3	0	0	0	0	0	0	1	1	0	0	0	0	0	0	0	0	1	1	No	No	14.3	Normal	7460	Normal	134000	mild				No	No	No	Yes	No		Yes	Others	No		No		No	No	No	Discharged alive
225	13-10-2020	32	39.14	3	0	0	0	0	0	0	0	0	0	0	0	0	0	0	0	0	0		No	No	13.7	Normal	6600	Normal	68000	Moderate	1		1	No	No	No	Yes	No		Yes	Azithromycin	No		No		No	No	No	Discharged alive
226	13-11-2020	30	38.14	3	0	0	1	1	1	1	0	0	0	0	0	0	0	1	0	0	1	1	No	No	10.7	mild_anemia	7300	Normal	262000	Normal	1	0	1	No	No	No	Yes	No		Yes	Azithromycin	No		No		No	No	No	Discharged alive
227	21-11-2020	28	36	3	0	0	0	0	1	1	0	0	0	0	0	0	0	1	0	0	1	1	No	Yes	11.2	Normal	8200	Normal	135000	mild	0	0	0	No	No	No	Yes	No		Yes	Others	No		No		No	No	No	Discharged alive
229	23-11-2020	18	36.14	3	0	0	0	1	0	0	1	0	0	0	0	0	0	0	0	0	1	1	No	No	11.4	Normal	6540	Normal	105000	mild				No	No	No	Yes	No		Yes	Azithromycin	No		No		No	No	No	Discharged alive
230	44160	27	38	3	0	0	0	0	0	0	0	0	0	0	0	0	0	0	0	0	0		No	No	12.8	Normal	13200	Normal	150000	Normal				No	No	No	Yes	No		Yes	Azithromycin	No		No		No	No	No	Transfer to other facility
231	29-11-2020	23	38	3	0	0	1	0	0	0	0	0	0	0	0	0	0	0	0	0	1	1	No	No	9.8	moderate	9670	Normal	96000	Moderate	2		2	No	No	No	Yes	No		Yes	Azithromycin	No		No		No	No	No	Discharged alive
232	17-10-2020	26	37	3	0	0	0	0	1	1	0	0	0	0	0	0	0	0	0	0	1	1	No	No	12.5	Normal	9000	Normal	216000	Normal	0	0	0	No	No	No	Yes	No		Yes	Azithromycin	No		No		No	No	No	Discharged alive
233	22-11-2020	24			1	0	1	0	1	1	0	0	0	0	0	0	0	0	0	0	1	1	No	No	11.7	Normal	8490	Normal	132000	mild	2	2	0	No	No	No	Yes	No		Yes	Azithromycin	No		No		No	No	No	Discharged alive
234	01-11-2020	29			0	0	0	0	0	0	0	0	0	0	0	0	0	0	0	0	0		No	No	13.1	Normal	8300	Normal	130000	mild	2	2		No	No	No	Yes	No		Yes	Others	No		No		No	No	No	Discharged alive
235	09-11-2020	19	36.42	3	0	0	0	0	0	0	0	0	0	0	0	0	0	0	0	0	1	1	No	No	11.6	Normal	9240	Normal	81000	Moderate				No	No	No	Yes	No		Yes	Azithromycin	No		No		No	No	No	Discharged alive
236	05-11-2020	30	36.71	3	0	0	0	0	1	1	0	0	0	0	0	0	0	0	0	0	1	1	No	No	11.4	Normal	6390	Normal	151000	Normal				No	No	No	Yes	No		Yes	Azithromycin	No		No		No	No	No	Discharged alive
237	03-11-2020	23	34.57	3	1	1	1	1	1	1	0	0	0	0	0	0	0	0	1	0	1	1	No	No	10.5	mild_anemia	8770	Normal	182000	Normal	1		1	No	No	No	Yes	Yes	1	Yes	Azithromycin	No		No		No	No	No	Discharged alive
238	29-11-2020	24			0	0	1	1	0	0	0	0	0	0	0	0	0	0	0	0	1	1	No	Yes	8.5	moderate	8000	Normal	292000	Normal	1	0	1	No	No	No	Yes	Yes	2	Yes	Azithromycin	No		No		No	No	No	Discharged alive
239	11-10-2020	40	16	2	0	0	0	1	1	1	1	0	0	0	0	0	0	0	0	0	1	1	No	No	12.5	Normal	5100	leukopenia	188000	Normal	1	1		No	No	No	Yes	No		Yes	Azithromycin	No		No		No	No	No	Discharged alive
240	04-11-2020	22	36.57	3	0	0	1	0	0	0	0	0	0	0	0	0	0	0	0	0	1	1	No	No	9.8	moderate	6700	Normal	196000	Normal	1	0	1	No	No	No	Yes	No		Yes	Others	No		No		No	No	No	Discharged alive
241	19-11-2020	27	33.57	3	1	0	1	0	1	1	0	0	0	0	0	0	0	0	0	0	1	1	No	No	8.4	moderate	7490	Normal	170000	Normal	1		1	No	No	No	Yes	No		Yes	Azithromycin	No		No		No	No	No	Discharged alive
242	29-11-2020	30	37.57	3	0	0	0	0	0	0	0	0	0	0	0	0	0	0	0	0	0		No	No	13.1	Normal	7800	Normal	168000	Normal	0	0	0	No	No	No	Yes	No		Yes	Azithromycin	No		No		No	No	No	Discharged alive
243	22-11-2020	23			1	0	1	1	0	0	0	0	0	0	0	0	0	0	0	0	1	1	No	No	10.7	mild_anemia	8100	Normal	159000	Normal	1	0	1	No	No	No	Yes	No		Yes	Azithromycin	No		No		No	No	No	Discharged alive
244	08-10-2020	25	36	3	1	0	1	1	1	1	0	0	0	0	0	0	0	1	0	0	1	1	No	No	9.2	moderate	5100	leukopenia	67000	Moderate	1	0	1	No	No	No	Yes	Yes	2	Yes	Azithromycin	No		No		Yes	No	No	Discharged alive
245	16-09-2020	28	39.28	3	0	0	0	0	0	0	0	0	0	0	0	0	0	0	0	0	0		No	No	11.4	Normal	6269	Normal	127000	mild	3	3	0	No	No	No	Yes	No		Yes	Azithromycin	No		No		No	No	No	Discharged alive
246	16-09-2020	21	40.85	3	1	0	1	0	1	1	0	0	0	0	0	0	0	0	0	0	1	1	No	No	10.6	mild_anemia	5033	leukopenia	112000	mild	0	0	0	No	No	No	Yes	Yes	2	Yes	Others	No		No		Yes	No	No	Discharged alive
247	17-09-2020	32	39.14	3	0	0	1	0	0	0	0	0	0	0	0	0	0	0	0	0	1	1	No	No	12.9	Normal	7000	Normal	108000	mild	2	2	0	No	No	No	Yes	No		Yes	Azithromycin	No		No		No	No	No	Discharged alive
248	18-11-2020	30	35.14	3	1	0	1	0	0	0	0	0	0	0	0	0	0	0	0	0	0		No	No	11.5	Normal	6120	Normal	157000	Normal				No	No	No	Yes	No		Yes	Azithromycin	No		No		No	No	No	Discharged alive
249	20-09-2020	27	38.14	3	1	0	1	0	0	0	0	0	0	0	0	0	0	0	0	0	1	1	No	No	11.2	Normal	9900	Normal	190000	Normal				No	No	No	Yes	No		Yes	Others	No		No		No	No	No	Discharged alive
251	21-09-2020	28	39.57	3	0	0	0	1	0	0	0	0	1	0	0	0	0	1	0	0	1	2	No	No	11.6	Normal	9870	Normal	115000	mild	1	1	0	No	No	No	Yes	No		Yes	Others	No		No		No	No	No	Discharged alive
252	19-09-2020	27	38.85	3	0	0	1	0	0	0	0	0	0	0	0	0	0	0	0	0	1	1	No	No	13.1	Normal	11910	Normal	74000	Moderate	0	0	0	No	No	No	Yes	No		Yes	Others	No		No		No	No	No	Discharged alive
253	23-09-2020	20	35.28	3	0	0	0	1	1	0	0	0	0	0	0	0	0	0	0	0	1	1	No	No	12.2	Normal	9978	Normal	170000	Normal	0	0	0	No	No	No	Yes	No		Yes	Others	No		No		No	No	No	Discharged alive
254	24-09-2020	20			0	0	0	0	0	0	0	0	0	0	0	0	0	0	0	0	0		No	No	11.1	Normal	16000	Normal	145000	mild	1	0	1	No	No	No	Yes	Yes	2	Yes	Others	No		No		Yes	No	No	Discharged alive
255	11-09-2020	35			0	0	1	0	0	0	0	0	0	0	0	0	0	0	0	0	1	1	No	No	7.1	moderate	5920	Normal	235000	Normal	4	1	4	No	No	No	Yes	No		Yes	Others	No		No		No	No	No	Discharged alive
256	09-11-2020	22	38.42	3	0	0	1	0	0	0	0	0	0	0	0	0	0	0	0	0	1	1	No	No	10.9	mild_anemia	6830	Normal	92000	Moderate	0	0	0	No	No	No	Yes	No		Yes	Azithromycin	No		No		No	No	No	Discharged alive
257	10-10-2020	26			0	0	0	0	0	0	0	0	0	0	0	0	0	0	0	0	0		No	No	11.2	Normal	9490	Normal	233000	Normal	3	3	0	No	No	No	Yes	No		Yes	Azithromycin	No		No		No	No	No	Discharged alive
258	15-10-2020	30	40.42	3	0	0	1	0	0	0	0	0	0	0	0	0	0	0	0	0	1	1	No	No	10.4	mild_anemia	9800	Normal	293000	Normal	2	2	0	No	No	No	Yes	No		Yes	Azithromycin	No		No		No	No	No	Discharged alive
259	19-10-2020	29	37	3	0	0	0	0	0	0	0	0	0	0	0	0	0	0	0	0	0		No	No	12.9	Normal	8600	Normal	213000	Normal	1	0	1	No	No	No	Yes	No		Yes	Others	No		No		No	No	No	Discharged alive
260	06-11-2020		36.71	3	0	0	1	0	1	1	0	0	0	0	0	0	0	0	0	0	1	1	No	No	10	mild_anemia	9640	Normal	153000	Normal	2	2	0	No	No	No	Yes	No		Yes	Azithromycin	No		No		No	No	No	Discharged alive
261	18-11-2020	25	37	3	0	0	0	0	0	0	0	0	0	0	0	0	0	0	0	0	0		No	No	11.5	Normal	9600	Normal	126000	mild	1	0	1	No	No	No	Yes	No		Yes	Azithromycin	No		No		No	No	No	Discharged alive
262	25-10-2020	22	33	3	0	0	1	1	0	0	0	0	0	0	0	0	0	0	0	0	1	1	No	No	7.4	moderate	8550	Normal	177000	Normal				No	No	No	Yes	Yes	1	Yes	Azithromycin	Yes	Tab. HCQ	No		No	No	No	Discharged alive
263	22-10-2020	25	36.85	3	0	0	1	0	0	0	0	0	0	0	0	0	0	0	0	0	0		No	No	10.9	mild_anemia	6100	Normal	117000	mild	1	0	1	No	No	No	Yes	No		Yes	Others	No		No		No	No	No	Discharged alive
264	23-10-2020	31	40	3	0	0	1	0	0	0	0	0	0	0	0	0	0	0	0	0	0		No	No	10.9	mild_anemia	9500	Normal	330000	Normal				No	No	No	Yes	No		Yes	Azithromycin	No		No		No	No	No	Discharged alive
265	22-10-2020	27	34	3	0	0	1	1	0	0	1	0	0	0	0	0	0	0	0	0	1	1	No	No	13.3	Normal	1860	leukopenia	100000	Moderate				No	No	No	Yes	No		Yes	Azithromycin	No		No		No	No	No	Transfer to other facility
266	26-10-2020	24	11.57	1	0	0	1	0	0	0	0	0	0	0	0	0	0	0	0	0	1	1	No	No	10.9	mild_anemia	4200	leukopenia	218000	Normal	1	1	0	No	No	No	Yes	No		Yes	Azithromycin	No		No		No	No	No	Discharged alive
267	26-10-2020	27	36.85	3	0	0	1	0	0	0	0	0	0	0	0	0	0	0	0	0	0		No	No	10.2	mild_anemia	9870	Normal						No	No	No	Yes	Yes	1	Yes	Azithromycin	No		No		Yes	No	No	Discharged alive
268	12-10-2020	25	36.28	3	0	0	1	1	0	0	0	0	0	0	0	0	0	0	0	0	1	1	No	No	8	moderate	13800	Normal	208000	Normal	3	1	2	No	No	No	Yes	No		Yes	Azithromycin	No		No		No	No	No	Discharged alive
269	20-10-2020	30	28.28	3	0	0	0	1	0	0	0	0	0	0	0	1	1	0	0	0	1	1	No	No	12.7	Normal	8480	Normal	172000	Normal				No	No	No	Yes	No		Yes	Azithromycin	No		No		No	No	No	Discharged alive
270	31-10-2020	20	37.42	3	0	0	0	0	0	0	0	0	0	0	0	0	0	0	0	0	0		No	No	12.3	Normal	9870	Normal	135000	mild	4	4	0	No	No	No	Yes	No		Yes	Azithromycin	No		No		No	No	No	Discharged alive
271	10-10-2020	25			1	0	1	1	0	0	0	0	0	0	0	0	0	0	0	0	1	1	No	No	8.1	moderate	14000	Normal	131000	mild	1	1	0	No	No	No	Yes	No		Yes	Others	No		No		No	No	No	Discharged alive
272	11-10-2020	28	39.85	3	0	0	0	0	0	0	0	0	0	0	0	0	0	0	0	0	0		No	No	12.6	Normal	9980	Normal	155000	Normal				No	No	No	Yes	No		Yes	Azithromycin	No		No		No	No	No	Discharged alive
273	13-10-2020	29	35.71	3	0	0	1	0	0	0	0	0	0	0	0	0	0	0	0	0	0		No	No	6.8	severe	7600	Normal	120000	mild	1	1	0	No	No	No	Yes	No		Yes	Others	No		No		No	No	No	Discharged alive
274	23-10-2020	25	39.28	3	0	0	0	0	0	0	0	0	0	0	0	0	0	0	0	0	0		No	No	11	Normal	6000	Normal	101000	mild				No	No	No	Yes
275	23-10-2020	28	40.42	3	0	0	0	0	1	0	0	0	0	0	0	0	0	0	0	0	1	1	No	No	12.2	Normal	7140	Normal	136000	mild				No	No	No	Yes	No		Yes	Azithromycin	No		No		No	No	No	Discharged alive
277	17-09-2020	20	35.85	3	0	0	1	0	0	0	0	0	0	0	0	0	0	0	0	0	0		No	No	10.2	mild_anemia	7400	Normal	152000	Normal				No	No	No	Yes	No		Yes	Azithromycin	No		No		No	No	No	Transfer to other facility
278	20-09-2020	30	36	3	0	0	1	0	0	0	0	0	0	0	0	0	0	0	0	0	1	1	No	No	8.7	moderate	8040	Normal	70000	Moderate	2	2	0	No	No	No	Yes	No		Yes	Azithromycin	No		No		No	No	No	Discharged alive
279	18-09-2020	29	37	3	0	0	1	0	1	1	0	0	0	0	0	0	0	0	0	0	1	1	No	No	9.6	moderate	6300	Normal	176000	Normal	2		2	No	No	No	Yes	No		Yes	Others	No		No		No	No	No	Discharged alive
280	03-08-2020	37			0	0	1	1	0	0	0	0	0	0	0	0	0	0	0	0	1	2	No	Yes	3.5	severe	6730	Normal	87000	Moderate	4	4		Yes	No	No	Yes	No		Yes	Others	No		No		No	No	No	Discharged alive
281	03-09-2020	29	19.57	2	0	0	1	0	0	0	0	0	0	0	0	0	0	0	0	0	1	1	No	No	8.4	moderate	5160	leukopenia	126000	mild				No	No	No	Yes	No		Yes	Azithromycin	No		No		No	No	No	Discharged alive
282	27-09-2020	24	37.71	3	0	0	0	0	0	0	0	0	0	0	0	0	0	0	0	0	0		No	No	13.1	Normal	9680	Normal	160000	Normal	1	1		No	No	No	Yes	No		Yes	Others	No		No		No	No	No	Discharged alive
284	06-11-2020	31	35	3	0	0	1	0	0	0	0	0	0	0	0	0	0	0	0	0	0		No	No	11	Normal	9600	Normal	290000	Normal	0	0	0	No	No	No	Yes	No		Yes	Azithromycin	No		No		No	No	No	Discharged alive
285	17-11-2020	21	39.85	3	0	0	1	0	0	0	0	0	0	0	0	0	0	0	0	0	0		No	No	10.5	mild_anemia	9677	Normal	196000	Normal				No	No	No	Yes	No		Yes	Azithromycin	No		No		No	No	No	Discharged alive
286	12-11-2020	30	38.14	3	0	0	1	0	0	0	0	0	0	0	0	0	0	0	0	0	0		No	No	10.5	mild_anemia	8600	Normal	192000	Normal	0	0	0	No	No	No	Yes	No		Yes	Others	No		No		No	No	No	Discharged alive
287	24-11-2020	23	38.42	3	0	0	0	0	0	0	0	0	0	0	0	0	0	0	0	0	1	1	No	No	11	Normal	9600	Normal	76000	Moderate	0	0	0	No	No	No	Yes	No		Yes	Others	No		No		No	No	No	Discharged alive
288	16-11-2020	25	38.85	3	0	0	0	0	0	0	0	0	0	0	0	0	0	0	0	0	0		No	No	11	Normal	9600	Normal	196000	Normal	1	0	1	No	No	No	Yes	No		Yes	Others	No		No		No	No	No	Discharged alive
289	31-10-2020	36			0	0	1	0	0	0	0	0	0	0	0	0	0	0	0	0	0		No	No	9.3	moderate	7500	Normal	150000	Normal	2	1	1	No	No	No	Yes	No		Yes	Others	No		No		No	No	No	Discharged alive
290	30-10-2020	26	37.57	3	0	0	1	0	0	0	0	0	0	0	0	0	0	0	0	0	0		No	No	9.9	moderate	8790	Normal	123000	mild				No	No	No	Yes	No		Yes	Azithromycin	No		No		No	No	No	Discharged alive
291	30-10-2020	28			0	0	1	0	0	0	0	0	0	0	0	0	0	0	0	0	0		No	No	10.8	mild_anemia	7890	Normal	133000	mild	1	0	1	No	No	No	Yes	No		Yes	Azithromycin	No		No		No	No	No	Discharged alive
292	29-10-2020	27	37	3	0	0	0	0	1	1	0	0	0	0	1	0	0	0	0	0	1	1	No	No	13.5	Normal	13000	Normal			1	1	0	No	No	No	Yes	No		Yes	Azithromycin	No		No		No	No	No	Discharged alive
293	29-10-2020	27	39.28	3	0	0	0	0	0	0	0	0	0	0	0	0	0	0	0	0	0		No	No	12.5	Normal	5600	Normal	209000	Normal				No	No	No	Yes	No		Yes	Azithromycin	No		No		No	No	No	Discharged alive
294	29-10-2020	30	38.85	3	0	0	1	0	0	0	0	0	0	0	0	0	0	0	0	0	0		No	No	7.1	moderate	4800	leukopenia	241000	Normal	1	1	0	No	No	No	Yes	No		Yes	Azithromycin	No		No		No	No	No	Discharged alive
295	29-10-2020	20	38	3	0	0	1	0	0	0	0	0	0	0	0	0	0	0	0	0	0		No	No	9.7	moderate	7310	Normal	140000	mild	0	0	0	No	No	No	Yes	No		Yes	Azithromycin	No		No		No	No	No	Discharged alive
296	28-10-2020	28	39.14	3	0	0	0	0	0	0	0	0	0	0	0	0	0	0	0	0	0		No	No	13.4	Normal	19080	Leucocytosis	113000	mild	0	0	0	No	No	No	Yes	No		Yes	Azithromycin	Yes	Tab. HCQ	No		No	No	No	Discharged alive
297	28-10-2020	24			0	0	0	0	0	0	0	0	0	0	0	0	0	0	0	0	0		No	No	14.4	Normal	13900	Normal			1	1	0	No	No	No	Yes	No		Yes	Others	No		No		No	No	No
298	27-10-2020	18	26.57	2	0	0	1	0	0	0	0	1	0	0	0	0	0	0	0	0	1	1	No	No	9.1	moderate	12100	Normal	209000	Normal	0	0	0	No	No	No	Yes	No		Yes	Others	No		No		No	No	No	Discharged alive
299	07-11-2020	32	36.85	3	0	0	0	1	1	0	0	0	0	0	0	0	0	0	0	0	1	1	No	No	12.6	Normal	10000	Normal	120000	mild	1	0	1	No	No	No	Yes	No		Yes	Others	No		No		No	No	No	Discharged alive
300	02-11-2020	20	39.14	3	0	0	0	1	1	0	0	0	0	0	0	0	0	0	0	0	1	1	No	No	12.7	Normal	11300	Normal	194000	Normal				No	No	No	Yes	No		Yes	Azithromycin	No		No		No	No	No	Discharged alive
301	11-11-2020	23	27.14	2	0	1	1	0	0	0	0	0	0	0	0	0	0	0	0	0	0		No	No	6.4	severe	6900	Normal	352000	Normal	1	1	0	No	No	No	Yes	No		Yes	Azithromycin	Yes	Tab. HCQ	No		No	No	No	Discharged alive
302	09-11-2020	21	37.57	3	0	0	0	0	0	0	0	0	0	0	0	0	0	0	0	0	0		No	No	14.1	Normal	15000	Normal	80000	Moderate	0	0	0	No	No	No	Yes	No		Yes	Azithromycin	No		No		No	No	No	Discharged alive
303	05-11-2020	21	20	2	0	0	0	0	0	0	0	0	0	0	0	0	0	0	0	0	0		No	No	12.3	Normal	9440	Normal	303000	Normal	0	0	0	No	No	No	Yes	No		Yes	Others	No		No		No	No	No	Discharged alive
304	07-11-2020	29			0	0	1	0	0	0	0	0	0	0	0	0	0	0	0	0	0		No	No	10	mild_anemia	7410	Normal	114000	mild	1	1	0	No	No	No	Yes	No		Yes	Others	No		No		No	No	No	Discharged alive
305	04-11-2020	32			0	0	0	0	0	0	0	0	0	0	0	0	0	0	0	0	0		No	No	12.5	Normal	9890	Normal	150000	Normal	1	1	0	No	No	No	Yes	No		Yes	Azithromycin	No		No		No	No	No	Discharged alive
306	14-11-2020	25	37.14	3	0	0	1	0	1	1	0	1	0	0	0	0	0	1	0	0	1	1	Yes	Yes	9.8	moderate	6700	Normal	209000	Normal				No	No	No	Yes	No		Yes	Azithromycin	No		No		No	No	No	Discharged alive
307	16-11-2020	21	38.28	3	0	0	0	0	0	0	0	0	0	0	0	0	0	0	0	0	1	1	No	No	11.5	Normal	9000	Normal	207000	Normal				No	No	No	Yes	No		Yes	Others	No		No		No	No	No	Discharged alive
308	44138	24	38.71	3	0	0	0	1	0	0	0	0	0	0	0	0	0	0	0	0	1	1	No	No	11.5	Normal	8600	Normal	206000	Normal				No	No	No	Yes	No		Yes	Azithromycin	No		No		No	No	No	Discharged alive
309	44140	26	36.28	3	1	0	1	0	0	0	0	0	0	0	0	0	0	0	0	0	0		No	No	10.5	mild_anemia	7700	Normal	296000	Normal	1		1	No	No	No	Yes	No		Yes	Others	No		No		No	No	No	Discharged alive
310	44137	33	39.85	3	0	0	1	0	0	0	0	0	0	0	0	0	0	0	0	0	0		No	No	10.4	mild_anemia	9600	Normal	134000	mild	2	1	1	No	No	No	Yes	No		Yes	Azithromycin	No		No		No	No	No	Discharged alive
311	03-11-2020	22	38.14	3	0	0	1	0	1	1	1	0	0	0	0	0	0	0	0	0	1	1	No	No	9.2	moderate	6700	Normal	180000	Normal	0	0	0	No	No	No	Yes	No		Yes	Azithromycin	No		No		No	No	No	Discharged alive
312	44141	25	39.57	3	0	0	0	0	1	1	0	0	0	0	0	0	0	0	0	0	1	1	No	No	11	Normal	8200	Normal	183000	Normal	1	1		No	No	No	Yes	No		Yes	Azithromycin	No		No		No	No	No	Discharged alive
313	44150	38	34.57	3	0	0	0	0	0	0	0	0	0	0	0	0	0	0	0	0	1	1	No	No	11.3	Normal	8350	Normal	296000	Normal	1	1		No	No	No	Yes	No		Yes	Azithromycin	No		No		No	No	No	Discharged alive
314	44137	25	39	3	0	0	0	0	0	0	0	0	0	0	0	0	0	0	0	0	0		No	No	11.5	Normal	7600	Normal	290000	Normal	1	1		No	No	No	Yes	No		Yes	Azithromycin	No		No		No	No	No	Discharged alive
315	44139	33	39.14	3	0	0	0	0	0	0	0	0	0	0	0	0	0	0	0	0	0		No	No	12.4	Normal	9430	Normal	115000	mild				No	No	No	Yes	No		Yes	Others	No		No		No	No	No	Discharged alive
316	44147	30	38	3	1	0	1	0	0	0	0	0	0	0	0	0	0	0	0	0	0		No	No	11.5	Normal	8670	Normal	209000	Normal	1		1	No	No	No	Yes	No		Yes	Others	No		No		No	No	No	Discharged alive
317	44145	29	36.14	3	0	0	1	0	0	0	0	0	0	0	0	0	0	0	0	0	0		No	No	10.5	mild_anemia	8600	Normal	299000	Normal				No	No	No	Yes	No		Yes	Azithromycin	No		No		No	No	No	Discharged alive
318	44140	24	37.42	3	0	0	0	0	0	0	1	1	0	0	0	0	0	0	0	0	1	1	No	No	11.5	Normal	7600	Normal	292000	Normal				No	No	No	Yes	No		Yes	Others	No		No		No	No	No	Discharged alive
319	44151	29	39	3	0	0	0	0	0	0	0	0	0	0	0	0	0	0	0	0	0		No	No	12.5	Normal	9600	Normal	196000	Normal	2	2		No	No	No	Yes	No		Yes	Others	No		No		No	No	No	Discharged alive
320	44149	33	39.42	3	0	0	0	0	0	0	1	0	0	0	0	0	0	0	0	0	1	1	No	No	11.5	Normal	8600	Normal	216000	Normal				No	No	No	Yes	No		Yes	Azithromycin	No		No		No	No	No	Discharged alive
321	44163	26	39.28	3	0	0	0	0	0	0	1	0	0	0	0	0	0	0	0	0	1	1	No	No	12	Normal	9600	Normal	290000	Normal				No	No	No	Yes	No		Yes	Others	No		No		No	No	No	Discharged alive
322	44146	23	39.28	3	0	0	0	0	0	0	0	0	0	0	0	0	0	0	0	0	0		No	No	11	Normal	7670	Normal	216000	Normal				No	No	No	Yes	No		Yes	Azithromycin	No		No		No	No	No	Discharged alive
323	44151	35	38.57	3	0	0	1	0	0	0	0	0	0	0	0	0	0	0	0	0	1	1	No	No	10.5	mild_anemia	9600	Normal	33000	Severe				No	No	No	Yes	No		Yes	Azithromycin	No		No		No	No	No	Discharged alive
324	44145	22	36.57	3	0	0	0	0	0	0	0	0	0	0	0	0	0	0	0	0	1	3	No	No	11	Normal	8640	Normal	206000	Normal				No	No	No	Yes	No		Yes	Azithromycin	No		No		No	No	No	Discharged alive
325	44147	29	39.71	3	0	0	1	1	0	0	0	0	0	0	0	0	0	0	0	0	1	1	No	No	10.5	mild_anemia	7670	Normal	216000	Normal				No	No	No	Yes	No		Yes	Azithromycin	No		No		No	No	No	Discharged alive
326	44160	31	38.85	3	0	0	0	0	0	0	0	0	0	0	0	0	0	0	0	0	0		No	No	11.5	Normal	8670	Normal	290000	Normal				No	No	No	Yes	Yes	1	Yes	Others	No		No		No	No	No	Discharged alive
327	44158	32	39	3	0	0	1	0	0	0	0	0	0	0	0	0	0	0	0	0	1	1	No	No	12.7	Normal	7730	Normal	206000	Normal	1	1		No	No	No	Yes	No		Yes	Azithromycin	No		No		No	No	No	Discharged alive
328	19-11-2020	27	33.57	3	1	0	1	0	1	1	0	0	0	0	0	0	0	0	0	0	1	1	No	No	9.7	moderate	7200	Normal	203000	Normal	1	0	1	No	No	No	Yes	No		Yes	Azithromycin	No		No		No	No	No	Discharged alive
329	44159	30	39.57	3	0	0	0	0	0	0	0	0	0	0	0	0	0	0	0	0	1	1	No	No	11.8	Normal	9700	Normal	85000	Moderate				No	No	No	Yes	No		Yes	Azithromycin	No		No		No	No	No	Discharged alive
330	44163	26	33.14	3	0	0	1	0	0	0	1	0	0	0	0	0	0	0	0	0	1	1	Yes	Yes	8.7	moderate	6600	Normal	135000	mild				No	No	No	Yes	No		Yes	Azithromycin	No		No		No	No	No	Discharged alive
331	28-11-2020	26	25.71	2	0	0	1	0	0	0	0	0	0	0	0	0	0	0	0	0	0		No	No	9.9	moderate	7600	Normal	214000	Normal	2	2	0	No	No	No	Yes	No		Yes	Azithromycin	No		No		No	No	No	Discharged alive
332	22-11-2020	26			0	0	1	0	0	0	0	0	0	0	0	0	0	0	0	0	0		No	No	12.9	Normal	6500	Normal	165000	Normal	2	2	0	No	No	No	Yes	No		Yes	Azithromycin	No		No		No	No	No	Discharged alive
333	13-11-2020	26	38.42	3	0	0	0	0	1	1	1	0	0	0	0	1	1	0	0	0	1	1	No	No	12.8	Normal	8700	Normal	214000	Normal	0	0	0	No	No	No	Yes	No		Yes	Azithromycin	No		No		No	No	No	Discharged alive
334	20-11-2020	26	7.71	1	1	0	1	0	1	0	0	0	0	0	0	0	0	0	0	0	1	1	No	No	12.2	Normal	5200	leukopenia	164000	Normal	0	0	0	No	No	No	Yes	Yes	2	Yes	Azithromycin	No		No		Yes	No	No	Discharged alive
335	22-11-2020	18			0	0	0	0	0	0	0	0	0	0	0	0	0	0	0	0	0		No	No	13.1	Normal	7100	Normal	170000	Normal	1	0	1	No	No	No	Yes	No		Yes	Others	No		No		No	No	No	Discharged alive
336	44149	27	37.85	3	0	0	1	1	1	0	0	0	0	0	0	0	0	0	0	0	1	1	No	No	9	moderate	6740	Normal	152000	Normal				No	No	No	Yes	No		Yes	Azithromycin	No		No		No	No	No	Discharged alive
337	07-11-2020	28	39.28	3	0	0	0	0	0	0	0	0	0	0	0	0	0	0	0	0	1	1	No	No	11	Normal	7600	Normal	219000	Normal	1	1	0	No	No	No	Yes	No		Yes	Azithromycin	No		No		No	No	No	Discharged alive
338	29-09-2020	30	39.14	3	0	0	0	0	0	0	0	0	0	0	0	0	0	0	0	0	1	1	No	No	11	Normal	8310	Normal	134000	mild	1	1		No	No	No	Yes	No		Yes	Azithromycin	No		No		No	No	No	Discharged alive
339	44085	26	38.85	3	0	0	1	0	0	0	1	1	0	0	0	0	0	0	0	0	1	1	No	No	8.5	moderate	7100	Normal	233000	Normal	1	1		No	No	No	Yes	No		Yes	Azithromycin	No		No		No	No	No	Discharged alive
340	19-11-2020	28	33.57	3	0	0	1	1	1	0	0	0	0	0	0	1	1	0	0	0	1	1	No	No	7.8	moderate	15730	Normal	103000	mild	0	0	0	No	No	No	Yes	No		Yes	Others	No		No		No	No	No	Discharged alive
341	44143	24	35.28	3	0	0	0	1	1	0	0	0	0	0	0	0	0	0	0	0	1	1	No	No	12.6	Normal	4990	leukopenia	102000	mild				No	No	No	Yes	No		Yes	Azithromycin	No		No		No	No	No	Discharged alive
342	04-11-2020	27	38.57	3	1	0	1	0	0	0	0	0	0	0	0	0	0	0	0	0	0		No	No	11.8	Normal	9890	Normal	150000	Normal	0	0	0	No	No	No	Yes	No		Yes	Azithromycin	No		No		No	No	No	Discharged alive
343	44146	23	39.42	3	0	0	0	0	0	0	0	0	0	0	0	0	0	0	0	0	1	1	No	No	12.6	Normal	9080	Normal	147000	mild	1	1		No	No	No	Yes	No		Yes	Azithromycin	No		No		No	No	No	Discharged alive
344	44139	26	32.28	3	0	0	0	0	0	0	0	0	0	0	0	0	0	0	0	0	0		No	No	13.2	Normal	9200	Normal	208000	Normal				No	No	No	Yes	No		Yes	Azithromycin	No		No		No	No	No	Discharged alive
345	44158	28	39.28	3	0	0	1	0	0	0	0	0	0	0	0	0	0	0	0	0	0		No	No	10.9	mild_anemia	8600	Normal	108000	mild	1	1		No	No	No	Yes	No		Yes	Azithromycin	No		No		No	No	No	Discharged alive
346	44149	27	37.71	3	0	0	1	0	0	0	0	0	0	0	0	0	0	0	0	0	1	1	No	No	10.5	mild_anemia	7640	Normal	216000	Normal				No	No	No	Yes	No		Yes	Others	No		No		No	No	No	Discharged alive
347	44146	20	36.14	3	0	0	0	0	0	0	0	0	0	0	0	0	0	0	0	0	0		No	No	11	Normal	7640	Normal	209000	Normal				No	No	No	Yes	No		Yes	Others	No		No		No	No	No	Discharged alive
348	44161	20	37.85	3	0	0	0	0	0	0	0	0	0	0	0	0	0	0	0	0	0		No	No	11.5	Normal	8600	Normal	208000	Normal	1	1		No	No	No	Yes	No		Yes	Azithromycin	No		No		No	No	No	Discharged alive
349	44150	33	39.57	3	0	0	0	0	0	0	0	0	0	0	0	0	0	0	0	0	0		No	No	11.4	Normal	8640	Normal	216000	Normal	1		1	No	No	No	Yes	No		Yes	Azithromycin	No		No		No	No	No	Discharged alive
350	19-11-2020	26			0	0	1	0	0	0	0	0	0	0	0	0	0	0	0	0	0		No	No	11.9	Normal	9050	Normal	257000	Normal	1	1	0	No	No	No	Yes	No		Yes	Azithromycin	No		No		No	No	No	Discharged alive
351	06-11-2020	23	39.71	3	0	0	0	0	1	0	0	0	0	0	0	0	0	0	0	0	1	1	No	No	14.4	Normal	4600	leukopenia	181000	Normal	0	0	0	No	No	No	Yes	No		Yes	Others	No		No		No	No	No	Discharged alive
352	17-11-2020	21	22.57	2	0	0	1	0	1	0	0	0	0	0	0	0	0	0	0	0	1	1	No	No	7.6	moderate	4500	leukopenia	176000	Normal	0	0	0	No	No	No	Yes
353	17-11-2020	28	38.85	3	0	0	0	0	0	0	0	0	0	0	0	0	0	0	0	0	0		No	No	12.8	Normal	8790	Normal	132000	mild	1	0	1	No	No	No	Yes	No		Yes	Azithromycin	No		No		No	No	No	Discharged alive
355	44154	22	40	3	0	0	0	0	1	0	0	0	0	0	0	0	0	0	0	0	1	1	No		11.8	Normal	9890	Normal	132000	mild				No	No	No	Yes	No		Yes	Azithromycin	No		No		No	No	No	Discharged alive
356	24-11-2020	27	37.14	3	1	1	1	0	1	0	0	0	0	0	0	0	0	0	0	0	1	1	No	No	12.3	Normal	12000	Normal	158000	Normal	1	0	1	No	No	No	Yes	No		Yes	Azithromycin	No		No		No	No	No	Discharged alive
357	44164	24	39.14	3	0	0	0	0	0	0	0	0	0	0	0	0	0	0	0	0	0		No		12.8	Normal	9870	Normal	130000	mild	1	1		No	No	No	Yes	No		Yes	Azithromycin	No		No		No	No	No	Discharged alive
358	27-11-2020	27	38.85	3	0	0	0	0	0	0	0	0	0	0	0	0	0	0	0	0	0		No	No	11.8	Normal	7680	Normal	178000	Normal	0	0	0	No	No	No	Yes	No		Yes	Azithromycin	No		No		No	No	No	Discharged alive
359	44163	28	38.14	3	0	0	0	0	0	0	0	0	0	0	0	0	0	0	0	0	0		No		13.3	Normal	8400	Normal	199000	Normal				No	No	No	Yes	No		Yes	Azithromycin	No		No		No	No	No	Discharged alive
360	12-11-2020	30	36.85	3	0	0	0	0	0	0	0	0	0	0	0	0	0	0	0	0	0		No	No	11.4	Normal	8860	Normal	290000	Normal	0	0	0	No	No	No	Yes	No		Yes	Others	No		No		No	No	No	Discharged alive
361	10-11-2020	28	39.14	3	0	0	1	0	0	0	0	0	0	0	0	0	0	0	0	0	1	1	No	No	10.4	mild_anemia	7670	Normal	75000	Moderate	0	0	0	No	No	No	Yes	No		Yes	Azithromycin	No		No		No	No	No	Discharged alive
362	10-11-2020	35	34.57	3	0	1	1	0	0	0	0	0	0	0	0	0	0	0	0	0	0		No	No	11	Normal	8740	Normal	209000	Normal	0	0	0	No	No	No	Yes	No		Yes	Azithromycin	No		No		No	No	No	Discharged alive
363	06-11-2020	26	36.28	3	1	0	1	0	0	0	0	0	0	0	0	0	0	0	0	0	0		No	No	12.8	Normal	9860	Normal	130000	mild	0	0	0	No	No	No	Yes
364	08-11-2020	29	38.14	3	0	0	0	0	0	0	0	0	0	0	0	0	0	0	0	0	0		No	No	11.8	Normal	9890	Normal	152000	Normal	0	0	0	No	No	No	Yes
8	01-09-2020	35			0	0	1	0	0	0	0	0	0	0	0	0	0	1	0	0	1	1	No	No	8.6	moderate	9170	Normal	240000	Normal				No	No	No	Yes	No		Yes	Azithromycin	No		No		No	No	No	Discharged alive
169A	10-08-2020	35	36.85	3	0	0	1	0	0	0	0	0	0	0	0	0		0	0	0	0		No	No	10.6	mild_anemia	8700	Normal	223000	Normal				No	No	No	Yes	No		Yes	Azithromycin	No		No		Yes	No	No	Discharged alive
174	06-09-2020	32			0	0	1	1	0	0	0	0	0	0	0	0	0	0	0	0	1	1	No	No	8.5	moderate	5806	Normal	130000	mild	2	2		No	No	No	Yes	No		Yes	Azithromycin	No		No		No	No	No	Discharged alive
1	25-08-2020	28	36.57	3	0	1	1	0	0	0	0	0	1	1	0	0	0	0	0	0	1	1	No	No	12.8	Normal	9600	Normal	113000	mild	1		1	No	No	No	Yes	No		Yes	Azithromycin	No		No		No	No	No	Discharged alive
2	24-08-2020	24	38	3	0	0	1	1	0	0	0	0	0	0	0	0	0	0	0	0	1	2	No	Yes	9.9	moderate	9670	Normal	160000	Normal	1	0	1	No	No	No	Yes	No		Yes	Others	No		No		No	No	No	Discharged alive
3	30-08-2020	23	41	3	1	0	1	0	0	0	0	0	0	0	0	0	0	0	0	0	0		No	No	9.4	moderate	14180	Normal	212000	Normal	1	1	0	No	No	No	Yes	No		Yes	Others	No		No		No	No	No	Discharged alive
4	24-08-2020	27	38	3	0	0	1	0	0	0	0	0	0	0	0	0	0	0	0	0	0		No	No	12.4	Normal	8680	Normal	56000	Moderate				No	No	No	Yes	No		Yes	Others	No		No		No	No	No	Discharged alive
5	27-08-2020	20	40.42	3	0	0	1	0	0	0	0	0	0	0	1	0	0	0	0	0	1	1	No	No	10.4	mild_anemia	9460	Normal	120000	mild	0	0	0	No	No	No	Yes	No		Yes	Azithromycin	No		No		No	No	No	Discharged alive
6	27-08-2020	27	38	3	0	0	1	1	0	0	0	0	0	0	0	0	0	0	1	0	1	1	No	No	7.3	moderate	6560	Normal	236000	Normal	1	1		No	No	No	Yes	No		Yes	Azithromycin	No		No		No	No	No	Discharged alive
7	30-08-2020	25			0	0	1	0	0	0	0	0	0	0	0	0	0	0	0	0	1	1	No	No	8.3	moderate	12460	Normal			2	2	0	No	No	No	Yes	No		Yes	Azithromycin	No		No		No	No	No	Discharged alive
9	24-08-2020	33	36.71	3	1	1	1	0	0	0	0	0	0	0	0	0	0	0	0	0	0		No	No	14.2	Normal	9860	Normal	164000	Normal	0	0	0	No	No	No	Yes	No		Yes	Others	No		No		No	No	No	Discharged alive
10	26-08-2020	32	37	3	1	1	1	0	0	0	0	0	0	0	0	0	0	0	0	0	0		No	No	11.5	Normal			81000	Moderate	2	0	2	No	No		Yes	No		Yes	Others	No		No		No	No	No	Discharged alive
11	31-08-2020	24			0	0	0	1	1	1	0	0	0	0	1	0	0	0	0	0	1	1	No	No	11.4	Normal	8890	Normal	160000	Normal	2	1	1	No	No	No	Yes	No		Yes	Others	No		No		No	No	No	Discharged alive
13	27-08-2020	36	38	3	0	0	0	0	0	0	0	0	0	0	0	0	0	1	0	0	1	1	No	No	11.4	Normal	8430	Normal	296000	Normal				No	No	No	Yes	No		Yes	Azithromycin	No		No		No	No	No	Discharged alive
14	25-08-2020	24	32	3	1	1	1	0	0	0	0	0	0	0	0	0	0	0	1	0	1	1	No	No	10.2	mild_anemia	9870	Normal	348000	Normal	0	0	0	No	No	No	Yes	No		Yes	Azithromycin	No		No		No	No	No	Discharged alive
21	01-06-2020	18	13.42	2	0	0	0	0	0	0	0	0	0	0	0	0	0	0	0	0	1	1	No	No	12.4	Normal	9400	Normal	112000	mild	0	0	0	No	No	No	No	No		Yes	Azithromycin	No		No		No	No	No	Discharged alive
25	30-06-2020	21	8	1	0	0	0	1	1	1	1	0	0	0	0	0	0	0	0	0	1	1	No	No	11.3	Normal	6900	Normal	158000	Normal	1	1	0	No	No	No	Yes	No		Yes	Azithromycin	No		No		No	No	No	Discharged alive
26	08-06-2020	32	34.42	3	0	0	0	1	1	1	0	0	0	0	0	0	0	0	0	0	1	1	No	No	12.5	Normal	6700	Normal	180000	Normal	0	0	0	No	No	No	Yes	No		Yes	Azithromycin	Yes	Tab. HCQ	No		No	No	No	Discharged alive
27	01-06-2020	29	33	3	0	0	1	0	0	0	0	0	0	0	0	0	0	0	0	0	1	1	No	No	5.5	severe	6600	Normal	125000	mild	2	1	1	No	No	No	Yes	No		Yes	Others	No		No		No	No	No	Discharged alive
28	10-06-2020	32	30	3	0	0	0	1	1	1	0	0	0	0	0	0	0	1	0	0	1	1	No	No	12	Normal	8600	Normal	296000	Normal	2	2	0	No	No	No	Yes	No		Yes	Azithromycin	No		No		No	No	No	Discharged alive
29	26-05-2020	26	37	3	1	0	1	1	0	0	0	0	0	0	0	0	0	0	0	0	1	1	No	No	14	Normal	7300	Normal	180000	Normal	1	1	0	No	No	No	Yes	No		Yes	Others	No		No		No	No	No	Discharged alive
30	28-05-2020	42	34	3	1	0	1	0	0	0	0	0	0	0	0	0	0	0	0	0	1	1	No	No	10.1	mild_anemia	6600	Normal	53000	Moderate	1		1	No	No	No	Yes	No		Yes	Azithromycin	No		No		No	No	No	Discharged alive
31	09-06-2020	32	36	3	0	0	0	0	0	0	0	0	0	0	0	0	0	0	0	0	1	1	No	No	11.1	Normal	8760	Normal	118000	mild	2		2	No	No	No	Yes	No		Yes	Azithromycin	No		No		No	No	No	Discharged alive
32	30-06-2020	31	39.14	3	0	0	0	0	0	0	0	0	0	0	0	0	0	0	0	0	0		No	No	11.9	Normal	9800	Normal	296000	Normal	1	1		No	No	No	Yes	No		Yes	Azithromycin	Yes	Tab. HCQ	No		No	No	No	Discharged alive
33	23-08-2020	24	13	2	0	0	0	1	0	0	0	0	0	0	0	0	0	0	0	0	1	1	No	No	11.5	Normal	7900	Normal	237000	Normal				No	No	No	Yes	No		Yes	Azithromycin	Yes	Tab. HCQ	No		No	No	No	Discharged alive
34	29-05-2020	27	35.42	3	0	0	1	0	0	0	0	0	0	0	0	0	0	0	0	0	0		No	No	11.8	Normal	9700	Normal	107000	mild	1		1	No	No	No	Yes	No		Yes	Azithromycin	No		No		No	No	No	Discharged alive
35	30-06-2020	33	39.14	3	0	0	0	1	0	0	0	0	0	0	0	0	0	0	0	0	1	1	No	No	11.7	Normal	7890	Normal	170000	Normal				No	No	No	Yes	No		Yes	Azithromycin	No		No		No	No	No	Discharged alive
36	03-06-2020	29	35.14	3	0	1	1	1	0	0	0	0	0	0	0	0	0	0	0	0	1	1	No	No	9.6	moderate	5900	Normal	151000	Normal	1	1		No	No	No	Yes	No		Yes	Azithromycin	No		No		No	No	No	Discharged alive
37	16-07-2020	30	37.57	3	0	0	1	0	0	0	0	0	0	0	0	0	0	0	0	0	0		No	No	10.7	mild_anemia	9740	Normal	182000	Normal	2		2	No	No	No	Yes	No		Yes	Azithromycin	No		No		No	No	No	Transfer to other facility
38	12-07-2020	26	18.42	2	0	0	1	0	0	0	0	0	0	0	0	0	0	1	0	0	1	1	No	No	9.7	moderate	8890	Normal	154000	Normal	1	1		No	No	No	Yes	No		Yes	Azithromycin	No		No		No	No	No	Discharged alive
39	01-06-2020	30	33.71	3	0	0	1	0	0	0	0	0	0	0	0	0	0	0	0	0	0		No	No	10.1	mild_anemia	9600	Normal	184000	Normal				No	No	No	Yes	Yes	1	Yes	Azithromycin	Yes	Tab. HCQ	No		No	No	No	Discharged alive
40	30-05-2020	22			0	0	0	0	0	0	0	0	0	0	0	0	0	0	0	0	0		No	No	11.9	Normal	9500	Normal	94000	Moderate	1	1		No	No	No	Yes	No		Yes	Azithromycin	No		No		No	No	No	Discharged alive
41	19-07-2020	20			0	0	1	0	0	0	0	0	0	0	0	0	0	0	0	0	1	1	No	No	8.8	moderate	9500	Normal	235000	Normal	1	1		No	No	No	Yes	No		Yes	Others	No		No		No	No	No	Discharged alive
42	25-06-2020	24	36	3	0	0	0	0	1	0	0	0	0	0	0	0	0	0	0	0	1	1	No	No	11.8	Normal	9270	Normal	293000	Normal	1	1		No	No	No	Yes	No		Yes	Azithromycin	No		No		No	No	No	Discharged alive
44	23-05-2020	22	35.57	3	0	0	1	1	0	0	0	0	0	0	0	0	0	0	0	0	1	1	No	No	10.5	mild_anemia	5400	leukopenia	95000	Moderate	1	1		No	No	No	Yes	No		Yes	Azithromycin	No		No		No	No	No	Discharged alive
45	30-05-2020	22	33	3	0	0	1	1	1	1	0	0	0	0	0	0	0	0	0	0	1	1	No	No	7.3	moderate	5700	Normal	230000	Normal	2		2	No	No	No	Yes	No		Yes	Azithromycin	Yes	Tab. HCQ	No		No	No	No	Discharged alive
46	27-05-2020	32	10.42	1	0	0	0	0	0	0	0	0	0	0	0	0	0	0	0	0	0		No	No	12.5	Normal	9708	Normal	217000	Normal				No	No	No	Yes	No		Yes	Azithromycin	No		No		No	No	No	Discharged alive
47	10-06-2020	25	36	3	1	0	1	0	0	0	0	0	0	0	0	0	0	0	0	0	1	1	No	No	10.6	mild_anemia	9270	Normal	230000	Normal				No	No	No	Yes	No		Yes	Azithromycin	No		No		No	No	No	Discharged alive
48	02-06-2020	36	23.85	2	0	0	1	0	0	0	0	0	0	0	0	0	0	1	0	0	1	1	No	Yes	10.3	mild_anemia	8000	Normal	161000	Normal	1	0	1	No	No	No	Yes	No		Yes	Azithromycin	No		No		No	No	No	Discharged alive
49	16-06-2020	39	34	3	0	1	1	0	0	0	0	0	0	0	0	0	0	0	0	0	0		No	No	12	Normal	9400	Normal	208000	Normal	3	3	0	No	No	No	Yes	No		Yes	Azithromycin	No		No		No	No	No	Discharged alive
50	01-07-2020	22	32.28	3	0	0	1	1	0	0	0	1	0	0	0	0	0	0	0	0	1	1	No	No	8.6	moderate	4030	leukopenia	90000	Moderate				No	No	No	Yes	No		Yes	Azithromycin	No		No		No	No	No	Discharged alive
51	28-05-2020	30	35	3	0	0	1	0	0	0	0	0	0	0	0	0	0	0	0	0	1	1	No	No	8.8	moderate	7600	Normal	196000	Normal	2	2		No	No	No	Yes	No		Yes	Azithromycin	No		No		No	No	No	Discharged alive
52	13-06-2020	26	25	2	0	0	1	1	0	0	0	0	0	0	0	0	0	1	0	0	1	1	No	No	11.8	Normal	9600	Normal	169000	Normal	1		1	No	No	No	Yes	No		Yes	Azithromycin	No		No		No	No	No	Discharged alive
53	23-06-2020	28	34.85	3	0	0	1	0	0	0	0	0	0	0	0	0	0	0	0	0	0		No	No	10.6	mild_anemia	8180	Normal	228000	Normal	1	1		No	No	No	Yes	No		Yes	Azithromycin	Yes	Tab. HCQ	No		No	No	No	Discharged alive
54	30-05-2020	23	26.42	2	0	0	1	1	1	0	0	0	0	0	0	0	0	0	0	0	1	1	No	No	9.8	moderate	7000	Normal	261000	Normal				No	No	No	Yes	No		Yes	Azithromycin	No		No		No	No	No	Discharged alive
55	17-07-2020	37	37	3	0	1	1	0	0	0	0	0	0	0	0	0	0	1	0	0	1	1	No	No	11.7	Normal	9670	Normal	109000	mild	1		1	No	No	No	Yes	Yes	1	Yes	Azithromycin	No		No		No	No	No	Discharged alive
56	19-05-2020	27			0	0	0	0	0	0	0	0	0	0	0	0	0	0	0	0	0		No	No	13.2	Normal	11000	Normal	195000	Normal	3	3		No	No	Yes	Yes	No		Yes	Azithromycin	No		No		No	No	No	Discharged alive
57	23-07-2020	19	28.28	3	0	0	0	0	0	0	0	0	0	0	0	0	0	0	0	0	0		No	No	11.5	Normal	9670	Normal	219000	Normal				No	No	No	Yes	No		Yes	Azithromycin	No		No		No	No	No	Discharged alive
56	21-06-2020	34			1	0	1	1	1	0	0	0	0	0	0	0	0	0	0	0	1	1	No	No	10.8	mild_anemia	11500	Normal	163000	Normal	2	0	2	Yes	No	No	Yes	No		Yes	Azithromycin	Yes	Tab. HCQ	No		No	No	No	Discharged alive
57	28-05-2020	24	24.28	2	0	0	1	0	0	0	0	0	0	0	0	0	0	0	0	0	0		No	No	9.2	moderate	9800	Normal	189000	Normal				No	No	No	Yes	No		Yes	Azithromycin	No		No		No	No	No	Discharged alive
58	24-06-2020	26			0	0	0	0	0	0	0	0	0	0	0	0	0	0	0	0	0		No	No	12.4	Normal	9871	Normal	155000	Normal	1	1	0	No	No	No	Yes	No		Yes	Azithromycin	No		No		No	No	No	Discharged alive
59	18-07-2020	24			0	0	1	0	0	0	0	0	0	0	0	0	0	0	0	0	1	1	No	No	8.7	moderate	41300	Leucocytosis	113000	mild	1	1	0	No	No	No	Yes	No		Yes	Azithromycin	No		No		No	No	No	Discharged alive
60	16-06-2020	21	30.71	3	0	0	1	0	0	0	0	0	0	0	0	0	0	0	0	0	0		No	No	9.8	moderate	9700	Normal	196000	Normal	1	1		No	No	No	Yes	No		Yes	Azithromycin	Yes	Tab. HCQ	No		No	No	No	Discharged alive
59	03-06-2020	23			0	0	1	0	0	0	0	0	0	0	0	0	0	0	0	0	0		No	No	11.2	Normal	10780	Normal	215000	Normal	1	0	1	No	No	No	Yes	No		Yes	Others	No		No		No	No	No	Discharged alive
60	05-07-2020				0	0	1	0	0	0	0	0	0	0	0	0	0	0	0	0	1	1	No	No	6.9	severe	5000	leukopenia	100000	Moderate	3	0	3	No	No	No	Yes	No		Yes	Others	No		No		No	No	No	Discharged alive
61	17-06-2020	34			0	0	0	1	1	0	0	0	0	0	0	0	0	0	0	0	1	1	No	No	12.4	Normal	6600	Normal	347000	Normal	2	2	0	No	No	No	Yes	No		Yes	Others	Yes	Tab. HCQ	No		Yes	No	No	Discharged alive
62	18-05-2020	21			0	0	0	0	0	0	0	0	0	0	0	0	0	0	0	0	0		No	No	12	Normal	9810	Normal	270000	Normal	1	0	1	No	No	No	Yes	No		Yes	Azithromycin	No		No		No	No	No	Discharged alive
63	30-07-2020	28			0	0	0	0	0	0	0	0	0	0	0	0	0	0	0	0	0		No	No	12.6	Normal	16700	Normal	128000	mild	2	2	0	No	No	No	Yes	No		Yes	Azithromycin	No		No		No	No	No	Discharged alive
64	09-06-2020	30			0	0	0	1	0	0	0	0	0	0	0	0	0	0	0	0	1	1	No	No	12.4	Normal	9900	Normal	120000	mild	3	3	0	No	No	No	Yes	No		Yes	Azithromycin	No		No		No	No	No	Discharged alive
65	03-06-2020	28			0	0	1	1	1	0	0	0	0	0	0	0	0	0	0	0	1	1	No	No	8.8	moderate	5500	leukopenia	374000	Normal	1	0	1	No	No	No	Yes	No		Yes	Azithromycin	No		No		No	No	No	Discharged alive
66	03-06-2020	28			0	0	0	0	0	0	0	0	0	0	0	0	0	0	0	0	0		No	No	12.9	Normal	10800	Normal	223000	Normal	1	1	0	No	No	No	Yes	No		Yes	Azithromycin	No		No		No	No	No	Discharged alive
67	28-05-2020	25			0	0	1	1	1	0	0	0	0	0	0	0	0	0	0	0	1	1	No	No	10.1	mild_anemia	10680	Normal	120000	mild	2	1	1	No	No	No	Yes	No		Yes	Azithromycin	Yes	Tab. HCQ	No		No	No	No	Discharged alive
68	10-05-2020	29			0	0	0	0	0	0	0	0	0	0	0	0	0	0	0	0	0		No	No	11.8	Normal	9990	Normal	170000	Normal	2	0	2	No	No	No	Yes	No		Yes	Azithromycin	No		No		No	No	No	Discharged alive
69	21-06-2020	28			0	0	1	1	0	0	0	0	0	0	0	0	0	0	0	0	1	1	No	No	10.9	mild_anemia	20000	Leucocytosis	165000	Normal	3	1	2	No	No	No	Yes	No		Yes	Azithromycin	No		No		No	No	No	Discharged alive
70	02-07-2020	23			0	0	1	0	0	0	0	0	0	0	0	0	0	0	0	0	0		No	No	9.8	moderate	9830	Normal	171000	Normal	2	0	2	No	No	No	Yes	No		Yes	Others	No		No		No	No	No	Discharged alive
71	08-05-2020	26			0	0	1	0	1	0	0	0	0	0	0	0	0	0	0	0	1	1	No	No	10.8	mild_anemia	9870	Normal	150000	Normal	1	1	0	No	No	No	Yes	No		Yes	Azithromycin	No		No		No	No	No	Discharged alive
72	18-07-2020	22			0	0	1	0	0	0	0	0	0	0	0	0	0	0	0	0	0		No	No	6.1	severe	7300	Normal	134000	mild	2	2	0	No	No	No	Yes	No		Yes	Azithromycin	No		No		No	No	No	Discharged alive
73	02-07-2020	30			1	0	1	0	0	0	0	0	0	0	0	0	0	0	0	0	0		No	No	9.7	moderate	14000	Normal	136000	mild	3	3	0	No	No	No	Yes	No		Yes	Others	No		No		No	No	No	Discharged alive
74	14-07-2020	38			0	0	1	1	0	0	0	0	0	0	0	0	0	0	0	0	1	2	No	No	6.8	severe	12300	Normal	305000	Normal	2	2	0	No	No	No	Yes	Yes	2	Yes	Azithromycin	No		No		No	No	No	Discharged alive
75	12-07-2020	28			0	0	0	0	1	0	0	0	0	0	0	0	0	0	0	0	1	1	No	No	14.7	Normal	9590	Normal	207000	Normal	2	2	0	No	No	No	Yes	No		Yes	Azithromycin	No		No		No	No	No	Discharged alive
76	29-05-2020	19			0	0	0	0	0	0	0	0	0	0	0	0	0	0	0	0	0		No	No	11.7	Normal	8800	Normal	161000	Normal	1	1	0	No	No	No	Yes	No		Yes	Azithromycin	No		No		No	No	No	Discharged alive
77	12-07-2020	23			0	0	0	0	0	0	0	0	0	0	0	0	0	0	0	0	0		No	No	11.3	Normal	24610	Leucocytosis	311000	Normal	1	1	0	No	No	No	Yes	No		Yes	Others	No		No		No	No	No	Discharged alive
78	10-07-2020	30			0	0	1	0	0	0	0	0	0	0	0	0	0	0	0	0	0		No	No	9.5	moderate	9200	Normal	217000	Normal	1	0	1	No	No	No	Yes	No		Yes	Azithromycin	No		No		No	No	No	Discharged alive
79	19-05-2020	22	28.14	3	0	0	0	1	1	1	0	0	0	0	0	0	0	0	0	0	1	1	No	No	13.3	Normal	9670	Normal	220000	Normal				No	No	No	Yes	Yes	1	Yes	Azithromycin	No		No		No	No	No	Discharged alive
80	14-07-2020	23	21	2	0	0	1	0	1	1	0	0	0	0	0	0	0	1	0	0	1	1	No	No	8.9	moderate	7120	Normal	190000	Normal				No	No	No	Yes	No		Yes	Azithromycin	No		No		No	No	No	Discharged alive
81	19-06-2020	25	36.28	3	0	0	0	0	1	1	0	0	0	0	0	0	0	0	0	0	1	1	No	No	12.8	Normal	9860	Normal	145000	mild	1	1	0	No	No	No	Yes	No		Yes	Azithromycin	No		No		No	No	No	Discharged alive
82	26-06-2020	25	37.71	3	0	0	1	0	1	1	0	0	0	0	0	0	0	0	0	0	1	1	No	No	8.6	moderate	5600	Normal	90000	Moderate	1	1	0	No	No	No	Yes	No		Yes	Azithromycin	No		No		No	No	No	Discharged alive
83	26-06-2020	30	35.14	3	0	0	1	1	0	0	0	0	0	0	0	0	0	0	0	0	1	1	No	Yes	7.2	moderate	2600	leukopenia	269000	Normal	2	2	0	No	No	No	Yes	No		Yes	Azithromycin	No		No		No	No	No	Discharged alive
84	19-07-2020	29	36.57	3	0	0	0	0	0	0	0	0	0	0	0	0	0	0	0	0	1	1	No	No	11.6	Normal	11900	Normal	409000	Normal	3	3	0	Yes	No	Yes	Yes	Yes	1	Yes	Others	No		No		No	No	No	Discharged alive
85	15-07-2020	26	40.14	3	0	0	1	0	0	0	0	0	0	0	0	0	0	0	0	0	0		No	No	5.2	severe	6000	Normal	110000	mild	1	1	0	No	No	No	Yes	No		Yes	Others	No		No		No	No	No	Discharged alive
86	22-07-2020				1	0	1	0	0	0	0	0	0	0	0	0	0	0	0	0	1	1	No	No	10.9	mild_anemia	20000	Leucocytosis	165000	Normal	3	1	2	No	No	No	Yes	No		Yes	Others	No		No		No	No	No	Discharged alive
87	14-07-2020	22			0	0	1	0	0	0	0	0	0	0	0	0	0	0	0	0	0		No	No	9.3	moderate			213000	Normal	1	0	1	No	No	No	Yes	No		Yes	Azithromycin	No		No		No	No	No	Discharged alive
88	10-07-2020	26			0	0	0	0	0	0	0	0	0	0	0	0	0	0	0	0	0		No	No	13	Normal	14960	Normal	129000	mild	1	0	1	No	No	No	Yes	No		Yes	Azithromycin	No		No		No	No	No	Discharged alive
89	15-07-2020	30			0	0	0	1	1	0	0	0	1	0	0	0	0	1	0	0	1	1	No	No	11.8	Normal	9880	Normal	120000	mild	0	0	0	No	No	No	Yes	No		Yes	Azithromycin	No		No		Yes	No	No	Discharged alive
90	17-07-2020		6.85	1	0	0	0	0	0	0	0	0	0	0	0	0	0	0	0	0	1	1	No	No	11.8	Normal	9899	Normal	150000	Normal	2	2	0	No	No	No	No	No		Yes	Azithromycin	No		No		No	No	No	Discharged alive
91	19-07-2020	30	40.14	3	0	0	0	1	0	0	0	0	0	0	0	0	0	0	0	0	1	1	No	No	12.3	Normal	8750	Normal	283000	Normal	1	1	0	No	No	No	Yes	No		Yes	Azithromycin	No		No		No	No	No	Discharged alive
92	24-07-2020	27	37.85	3	1	0	1	0	0	0	0	0	0	0	0	0	0	0	0	0	0		No	No	12.4	Normal	7570	Normal	135000	mild	0	0	0	No	No	No	Yes	No		Yes	Others	No		No		Yes	No	No	Discharged alive
100	19-05-2020	31			0	0	1	1	0	0	0	0	0	0	0	0	0	0	0	0	1	1	No	No	6.5	severe	5200	leukopenia	159000	Normal	2	1	1	No	No	No	Yes	No		Yes	Azithromycin	No		No		No	No	No	Discharged alive
101	12-07-2020	30	40.14	3	0	0	0	0	0	0	0	0	0	0	0	0	0	0	0	0	0		No	No	11.2	Normal	8710	Normal	216000	Normal	1	1	0	No	No	No	Yes	No		Yes	Azithromycin	No		No		No	No	No	Discharged alive
102	25-07-2020	25	38.71	3	0	0	1	0	0	0	0	0	0	0	0	0	0	0	0	0	1	1	No	No	12.4	Normal	6400	Normal	150000	Normal	2	2		No	No	No	Yes	No		Yes	Others	No		No		No	No	No	Discharged alive
103	28-07-2020	25	39.57	3	0	0	1	0	0	0	0	0	0	0	0	0	0	0	0	0	0		No	No	9.3	moderate	5640	Normal	129000	mild	1	0	1	No	No	No	Yes	No		Yes	Azithromycin	No		No		No	No	No	Discharged alive
104	20-07-2020	26	39.42	3	0	0	1	0	0	0	0	0	0	0	0	0	0	0	0	0	1	1	No	No	10.9	mild_anemia	6700	Normal	140000	mild				No	No	No	Yes	No		Yes	Azithromycin	No		No		No	No	No	Discharged alive
105	04-07-2020	26			0	0	0	1	0	0	0	0	0	0	0	0	0	0	0	0	1	1	No	No	12.8	Normal	9600	Normal	241000	Normal	2	1	1	No	No	No	Yes	No		Yes	Others	No		No		Yes	No	No	Discharged alive
106	27-07-2020	20	16.28	2	0	0	1	1	0	0	0	0	0	0	0	0	0	0	0	0	1	1	No	No	9.9	moderate	7640	Normal	133000	mild				No	No	No	Yes	No		Yes	Others	No		No		No	No	No	Discharged alive
107	21-07-2020	24	34.57	3	0	0	0	0	0	0	0	0	0	0	0	0	0	0	0	0	1	1	No	No	12.3	Normal	6300	Normal	137000	mild				No	No	No	Yes	Yes	1	Yes	Azithromycin	No		No		No	No	No	Discharged alive
108	27-07-2020	32	37.85	3	0	0	1	0	0	0	0	0	0	0	0	0	0	0	0	0	0		No	Yes	11.6	Normal	8300	Normal	224000	Normal	2	2	0	No	No	No	Yes	No		Yes	Azithromycin	No		No		No	No	No	Discharged alive
109	03-08-2020	24			0	0	0	0	0	0	0	0	0	0	0	0	0	0	0	0	0		No	No	11.2	Normal	9670	Normal	269000	Normal	1	1		No	No	No	Yes	No		Yes	Azithromycin	No		No		No	No	No	Discharged alive
110	04-08-2020	24			0	0	1	0	0	0	0	0	0	0	0	0	0	0	0	0	0		No	No	10.6	mild_anemia	8400	Normal	179000	Normal	2	1	1	No	No	No	Yes	No		Yes	Others	No		No		Yes	No	No	Discharged alive
111	05-08-2020	29	41.42	3	1	0	1	0	0	0	0	0	0	0	0	0	0	0	0	0	0		No	No	12.4	Normal	8300	Normal	360000	Normal				No	No	No	Yes	No		Yes	Azithromycin	No		No		No	No	No	Discharged alive
112	03-08-2020	27	33.57	3	0	0	1	1	0	0	0	0	0	0	0	0	0	0	0	0	1	1	No	No	8.4	moderate	6500	Normal	89000	Moderate				No	No	No	Yes	Yes	1	Yes	Others	No		No		No	No	No	Discharged alive
113	31-07-2020	20	37.85	3	1	0	1	1	1	1	0	0	0	0	0	0	0	1	0	0	1	1	No	No	8.1	moderate	6700	Normal	236000	Normal				No	No	No	Yes	No		Yes	Azithromycin	No		No		No	No	No	Discharged alive
114	30-07-2020	35	40	3	1	0	1	0	0	0	0	0	0	0	0	0	0	0	0	0	1	1	No	No	11.2	Normal	6700	Normal	160000	Normal				No	No	No	Yes	No		Yes	Others	No		No		No	No	No	Discharged alive
115	29-07-2020	27	39.85	3	0	0	0	1	0	0	0	0	0	0	0	0	0	0	0	0	1	1	No	No	12.3	Normal	8300	Normal	190000	Normal				No	No	No	Yes	No		Yes	Others	No		No		No	No	No	Discharged alive
116	02-08-2020	28	40.28	3	0	0	0	0	0	0	0	0	0	0	0	0	0	0	0	0	1	1	No	No	12.9	Normal	9670	Normal	260000	Normal	1	1		No	No	No	Yes	No		Yes	Azithromycin	No		No		No	No	No	Discharged alive
117	24-07-2020	29	37.85	3	1	0	1	0	0	0	0	0	0	0	0	0	0	0	0	0	0		No	No	12.4	Normal	7570	Normal	135000	mild				No	No	No	Yes	No		Yes	Others	No		No		Yes	No	No	Discharged alive
118	26-07-2020	20	38	3	0	0	1	1	0	0	0	0	0	0	0	0	0	0	0	0	1	1	No	No	9.4	moderate	6700	Normal	261000	Normal				No	No	No	Yes	No		Yes	Others	No		No		No	No	No	Discharged alive
119	29-05-2020	26			0	0	1	0	0	0	0	0	0	0	0	0	0	0	0	0	0		No	No	10	mild_anemia	12200	Normal	432000	Normal	2	1	0	No	No	No	Yes	No		Yes	Azithromycin	No		No		No	No	No	Discharged alive
121	07-08-2020	32			0	0	0	0	0	0	0	0	0	0	0	0	0	0	0	0	0		No	No	11.4	Normal	10500	Normal			1	1	0	No	No	No	Yes	No		Yes	Azithromycin	No		No		No	No	No	Discharged alive
122	07-08-2020	30	24.42	2	0	0	1	1	0	0	0	0	0	0	0	0	0	0	0	0	1	1	No	No	10.24	mild_anemia	9240	Normal	159000	Normal	2	1	1	No	No	No	Yes	No		Yes	Azithromycin	No		No		No	No	No	Discharged alive
123	07-08-2020	27	40	3	1	0	1	0	0	0	0	0	0	0	0	0	0	0	0	0	0		No	No	10.9	mild_anemia	9400	Normal	288000	Normal	0	0	0	No	No	No	Yes	No		Yes	Azithromycin	No		No		No	No	No	Discharged alive
124	20-08-2020	22	39.85	3	0	0	1	0	0	0	0	0	0	0	0	0	0	0	0	0	0		No	No	7.4	moderate	14200	Normal	136000	mild	2	2	0	No	No	No	Yes	No		Yes	Azithromycin	No		No		No	No	No	Discharged alive
125	10-08-2020	26	36	3	0	1	1	0	0	0	0	0	0	0	0	0	0	0	0	0	0		No	No	11.1	Normal	6300	Normal	150000	Normal	0	0	0	No	No	No	Yes	Yes	1	Yes	Azithromycin	No		No		No	No	No	Discharged alive
126	25-08-2020	35	36.85	3	0	0	0	0	0	0	0	0	0	0	0	0	0	0	0	0	0		No	No	12.2	Normal	4350	leukopenia	113000	mild	1	0	1	No	No	No	Yes	No		Yes	Azithromycin	No		No		No	No	No	Discharged alive
127	12-07-2020	26	38.42	3	0	0	0	0	0	0	0	0	0	0	0	0	0	0	0	0	0		No	No	12.8	Normal	9870	Normal	122000	mild	2	2	0	No	No	No	Yes	No		Yes	Others	No		No		No	No	No	Discharged alive
128	27-07-2020	21	39.28	3	0	0	1	0	0	0	0	0	0	0	0	0	0	0	0	0	0		No	No	5.8	severe	5200	leukopenia	91000	Moderate	1	1	0	No	No	No	Yes	Yes	2	Yes	Others	No		No		Yes	No	No	Discharged alive
129	26-05-2020	34			0	0	1	0	0	0	0	0	0	0	0	0	0	0	0	0	0		No	No	10.7	mild_anemia	11110	Normal	96000	Moderate	3	3	0	No	No	No	Yes	No		Yes	Azithromycin	No		No		No	No	No	Discharged alive
130	22-06-2020	27			0	0	0	1	0	0	0	0	0	0	0	0	0	0	0	0	1	1	No	No	12.4	Normal	9980	Normal	120000	mild	2	1	1	No	No	No	Yes	No		Yes	Azithromycin	No		No		No	No	No	Discharged alive
131	21-07-2020	24	40.85	3	0	0	0	1	0	0	0	0	0	0	0	0	0	0	0	0	1	1	No	No	11.8	Normal	53200	Leucocytosis	138000	mild		0	0	No	No	No	Yes	No		Yes	Azithromycin	No		No		No	No	No	Discharged alive
132	21-07-2020	24	36.57	3	0	0	0	0	0	0	0	0	0	0	0	0	0	0	0	0	0		No	No	12	Normal	9400	Normal	209000	Normal	0	0	0	No	No	No	Yes	Yes	1	Yes	Azithromycin	No		No		No	No	No	Discharged alive
133	31-07-2020	32			0	0	1	0	0	0	0	0	0	0	0	0	0	0	0	0	0		No	Yes	10.2	mild_anemia	12000	Normal	150000	Normal	3	3	0	Yes	No	Yes	Yes	No		Yes	Others	No		No		No	No	No	Discharged alive
134	13-07-2020	25	34.28	3	0	0	0	0	0	0	0	0	0	0	0	0	0	0	0	0	1	1	No	No	12.7	Normal	10700	Normal	168000	Normal	0	0	0	No	No	No	Yes	No		Yes	Others	No		No		Yes	No	No	Discharged alive
135	09-07-2020	28	28	2	0	0	1	0	0	0	0	0	0	0	0	0	0	0	0	0	0		No	No	4.9	severe	16500	Normal	370000	Normal	1	1	0	No	No	No	Yes	Yes	1	Yes	Others	No		No		No	No	No	Discharged alive
136	15-07-2020	28	33	3	0	1	1	1	0	0	0	0	0	0	0	0	0	0	0	0	1	1	No	No	10.7	mild_anemia	11710	Normal	238000	Normal	2	1	1	No	No	No	Yes	No		Yes	Others	No		No		No	No	No	Discharged alive
137	10-06-2020	32			1	0	1	0	0	0	0	0	0	0	0	0	0	0	0	0	0		No	Yes	8.1	moderate	6500	Normal	166000	Normal	0	0	0	No	No	No	Yes	No		Yes	Others	No		No		No	No	No	Discharged alive
138	28-07-2020	26			0	0	1	1	1	0	0	0	0	0	0	0	0	0	0	0	1	1	No	No	10	mild_anemia	5700	Normal	140000	mild	0	0	0	No	No	No	Yes	No		Yes	Others	No		No		No	No	No	Discharged alive
139	01-07-2020	21	33.14	3	0	0	1	0	0	0	0	0	0	0	0	0	0	0	0	0	0		No	Yes	3.9	severe	11700	Normal	97000	Moderate	0	0	0	No	No	No	Yes	No		Yes	Others	No		No		No	No	No	Discharged alive
140	27-07-2020	29	37.28	3	0	1	1	0	0	0	0	0	0	0	0	0	0	0	0	0	0		No	No	13.1	Normal	15000	Normal	147000	mild	1	0	1	No	No	No	Yes	No		Yes	Others	No		No		No	No	No	Transfer to other facility
141	06-08-2020	27			0	0	1	0	0	0	0	0	0	0	0	0	0	0	0	0	1	1	No	No	6.4	severe	7800	Normal	127000	mild	2	2	0	No	No	No	Yes	No		Yes	Others	No		No		No	No	No	Discharged alive
142	01-08-2020	28	38.57	3	0	0	1	0	0	0	0	0	0	0	0	0	0	0	0	0	0		No	No	8.8	moderate	15100	Normal	237000	Normal	0	0	0	No	No	No	Yes	No		Yes	Others	No		No		No	No	No	Discharged alive
143	28-08-2020	22	38.28	3	1	0	1	0	0	0	0	0	0	0	0	0	0	0	0	0	0		No	No	6.1	severe	2900	leukopenia	23000	Severe	1	1	0	No	No	No	Yes	Yes	1	Yes	Azithromycin	No		No		No	No	No	Discharged alive
144	27-07-2020	26	24	2	0	0	0	1	1	1	0	0	0	0	0	0	0	0	0	0	1	1	No	No	12.5	Normal	6600	Normal	111000	mild				No	No	No	Yes	No		Yes	Azithromycin	No		No		No	No	No	Discharged alive
145	21-07-2020	24	40.85	3	0	0	0	0	0	0	0	0	0	0	0	0	0	0	0	0	1	1	No	No	11.8	Normal	7860	Normal	106000	mild				No	No	No	Yes	No		Yes	Azithromycin	No		No		No	No	No	Discharged alive
146	21-07-2020	35	11.42	1	0	0	0	0	0	0	0	0	0	0	0	0	0	0	0	0	0		No	No	12.2	Normal	8400	Normal	198000	Normal	1	1	0	No	No	No	No	No		Yes	Azithromycin	No		No		No	No	No	Discharged alive
147	15-07-2020	30	34.28	3	1	0	1	0	1	1	0	0	0	0	0	0	0	0	0	0	1	1	No	No	9.1	moderate	9130	Normal	298000	Normal	3		0	No	No	No	Yes	No		Yes	Azithromycin	No		No		No	No	No	Discharged alive
148	24-07-2020	22	40.28	3	0	0	0	0	0	0	0	0	0	0	0	0	0	0	0	0	1	1	No	No	13	Normal	9960	Normal	269000	Normal				No	No	No	Yes	No		Yes	Azithromycin	No		No		No	No	No	Discharged alive
149	24-07-2020	21	38.14	3	0	0	0	1	0	0	1	0	0	0	0	0	0	1	0	0	1	1	No	No	12	Normal	9760	Normal	296000	Normal	2	2	0	No	No	No	Yes	No		Yes	Azithromycin	No		No		No	No	No	Discharged alive
150	10-07-2020	30			0	0	1	0	0	0	0	0	0	0	0	0	0	0	0	0	0		No	No	8.5	moderate	6740	Normal	217000	Normal	1		1	No	No	No	Yes	No		Yes	Azithromycin	No		No		No	No	No	Discharged alive
151	23-07-2020	33			0	0	1	1	0	0	0	0	0	0	0	0	0	0	0	0	1	1	No	No	10.1	mild_anemia	5400	leukopenia	390000	Normal	3	3		No	No	No	Yes	No		Yes	Others	No		No		No	No	No	Discharged alive
152	19-07-2020	29	37.57	3	0	0	1	0	0	0	0	0	0	0	0	0	0	0	0	0	0		No	No	11.6	Normal	9600	Normal	328000	Normal	1	1		No	No	No	Yes	No		Yes	Others	No		No		No	No	No	Discharged alive
153	01-08-2020	28			1	0	1	0	0	0	0	0	0	0	0	0	0	0	0	0	1	1	No	No	11.1	Normal	8960	Normal	184000	Normal	1	1		No	No	No	Yes	No		Yes	Others	No		No		Yes	No	No	Discharged alive
154	09-08-2020	25	37.85	3	0	0	1	0	0	0	0	0	0	0	0	0	0	1	0	0	1	2	Yes	Yes	10.6	mild_anemia	6700	Normal	308000	Normal	1		1	No	No	No	Yes	Yes	1	Yes	Others	No		No		No	No	Yes	Discharged alive
155	09-08-2020	19	39.57	3	0	0	0	0	0	0	0	0	0	0	0	0	0	0	0	0	1	1	No	No	11.5	Normal	9670	Normal	269000	Normal				No	No	No	Yes	No		Yes	Azithromycin	No		No		No	No	No	Discharged alive
156	02-08-2020	35	9.57	1	0	0	1	0	0	0	0	0	0	0	0	0	0	0	0	0	0		No	No	7.6	moderate	6700	Normal	136000	mild	1	1		No	No	No	Yes	No		Yes	Azithromycin	No		No		No	No	No	Discharged alive
157	26-07-2020				0	0	1	1	0	0	0	0	0	0	0	0	0	0	0	0	1	1	No	No	10.5	mild_anemia	9600	Normal	218000	Normal	1	1		No	No	No	Yes	No		Yes	Others	No		No		No	No	No	Discharged alive
158	20-07-2020	26	36.85	3	0	0	1	0	0	0	0	0	0	0	0	0	0	0	0	0	0		No	No	11.6	Normal	9800	Normal	139000	mild				No	No	No	Yes	No		Yes	Azithromycin	No		No		No	No	No	Discharged alive
159	30-07-2020	34	36	3	0	0	0	0	0	0	0	0	0	0	0	0	0	0	0	0	1	1	No	No	12.2	Normal	8990	Normal	170000	Normal	1		1	No	No	No	Yes	No		Yes	Others	No		No		No	No	No	Discharged alive
160	29-07-2020	25	20	2	0	0	1	0	0	0	0	0	0	0	0	0	0	0	0	0	1	1	No	No	9.5	moderate	7280	Normal	171000	Normal	3	3		No	No	No	Yes	No		Yes	Azithromycin	No		No		No	No	No	Discharged alive
161	25-07-2020	25	34.85	3	0	0	0	1	1	1	1	0	0	0	0	0	0	0	0	0	1	1	No	No	12.4	Normal	9520	Normal	94000	Moderate				No	No	No	Yes	No		Yes	Azithromycin	No		No		No	No	No	Discharged alive
162	30-07-2020	31	34.57	3	0	1	1	0	0	0	0	0	0	0	0	0	0	0	0	0	0		No	No	11.7	Normal	9340	Normal	178000	Normal				No	No	No	Yes	No		Yes	Azithromycin	No		No		No	No	No	Discharged alive
163	30-07-2020	33	39.28	3	0	0	0	0	1	1	0	0	0	0	0	0	0	0	0	0	1	1	No	No	12	Normal	9050	Normal	120000	mild	2		2	No	No	No	Yes	No		Yes	Azithromycin	No		No		No	No	No	Discharged alive
164	31-07-2020	24	17.42	2	0	0	0	1	1	1	0	0	0	0	0	0	0	1	1	0	1	1	No	No	12	Normal	7560	Normal	186000	Normal	3	3		No	No	Yes	Yes	No		Yes	Azithromycin	No		No		No	No	No	Discharged alive
165	07-08-2020	27	35.42	3	1	0	1	0	0	0	0	0	0	0	0	0	0	0	0	0	1	1	No	No	9.6	moderate	8600	Normal	156000	Normal	1		1	No	No	No	Yes	No		Yes	Azithromycin	No		No		No	No	No	Discharged alive
166	05-08-2020	28	34.28	3	1	0	1	0	0	0	0	0	0	0	0	0	0	0	0	0	0		No	No	10.7	mild_anemia	8300	Normal	150000	Normal	1		1	No	No	No	Yes	Yes	1	Yes	Azithromycin	No		No		No	No	No	Transfer to other facility
167	05-08-2020	30	31.42	3	0	0	1	0	0	0	0	0	0	0	0	0	0	0	0	0	0		No	No	12.1	Normal	8600	Normal	134000	mild	1	1		No	No	No	Yes	No		Yes	Azithromycin	No		No		No	No	No	Discharged alive
168	17-08-2020	24	35.42	3	0	0	0	0	0	0	0	0	0	0	0	0	0	0	0	0	0		No	No	12.7	Normal	9100	Normal	131000	mild				No	No	No	Yes	No		Yes	Azithromycin	No		No		No	No	No	Discharged alive
169	19-10-2020	32	36.57	3	0	0	1	0	0	0	0	0	0	0	0	0	0	0	0	0	0		No	No	9.8	moderate	8400	Normal	300000	Normal	1	1	0	No	No	No	Yes	No		Yes	Azithromycin	No		No		No	No	No	Discharged alive
170	24-07-2020	37			1	1	1	0	0	0	0	0	0	0	0	0	0	0	0	0	0		No	No	11.3	Normal	7350	Normal	120000	mild	2		2	No	No	No	Yes	No		Yes	Azithromycin	No		No		No	No	No	Discharged alive
171	30-07-2020	20	35.28	3	0	0	1	0	0	0	0	0	0	0	0	0	0	0	0	0	1	1	No	No	10	mild_anemia	6440	Normal	185000	Normal				No	No	No	Yes	Yes	1	Yes	Azithromycin	No		No		No	No	No	Discharged alive
172	13-08-2020	28			1	0	1	0	0	0	0	0	0	0	0	0	0	0	0	0	1	2	No	Yes	6.6	severe	8200	Normal	64000	Moderate	3	3		Yes	No	Yes	Yes	No		Yes	Azithromycin	No		No		No	No	No	Discharged alive
173	11-08-2020	24	19.28	2	0	0	0	1	0	0	1	0	0	0	0	0	0	1	0	0	1	1	No	No	11.8	Normal	9600	Normal	296000	Normal				No	No	No	Yes	No		Yes	Azithromycin	No		No		No	No	No	Discharged alive
174	31-07-2020	26	33.71	3	0	1	1	0	0	0	0	0	0	0	0	0	0	0	0	0	0		No	No	7.9	moderate	2100	leukopenia	40000	Severe	1	1		No	No	No	Yes	No		Yes	Azithromycin	No		No		No	No	No	Discharged alive
175	30-07-2020	20	8	1	0	0	1	1	0	0	0	0	0	0	0	0	0	0	0	0	1	1	No	No	9.4	moderate	9620	Normal	170000	Normal				No	No	No	Yes	No		Yes	Azithromycin	No		No		No	No	No	Discharged alive
176	23-08-2020	24	38	3	0	0	1	0	0	0	0	0	0	0	0	0	0	0	0	0	1	1	No	No	9.4	moderate	8600	Normal	296000	Normal	1	1		No	No	No	Yes	No		Yes	Others	No		No		No	No	No	Discharged alive
177	28-08-2020	20	34.85	3	0	0	1	1	1	1	0	0	0	0	0	0	0	0	0	0	1	1	No	No	10.4	mild_anemia	9510	Normal	83000	Moderate	0	0	0	No	No	No	Yes	No		Yes	Azithromycin	No		No		No	No	No	Discharged alive
178	17-08-2020	23			0	0	1	1	1	1	0	0	0	0	0	0	0	0	1	0	1	1	No	No	6.3	severe	2640	leukopenia	204000	Normal	1	1		No	No	No	Yes	No		Yes	Azithromycin	No		No		No	No	No	Discharged alive
179	10-08-2020	33	38.85	3	0	0	1	1	1	1	0	0	0	0	0	0	0	0	0	0	1	1	No	No	10.2	mild_anemia	6240	Normal	50000	Moderate	2		2	No	No	No	Yes	No		Yes	Azithromycin	No		No		No	No	No	Discharged alive
180	17-08-2020	25	35.71	3	0	0	0	0	0	0	0	0	0	0	0	0	0	0	0	0	0		No	No	11.7	Normal	8830	Normal	215000	Normal	1		1	No	No	No	Yes	No		Yes	Azithromycin	No		No		No	No	No	Discharged alive
181	07-08-2020	27	36.71	3	0	1	1	0	0	0	0	0	0	0	0	0	0	0	0	0	0		No	No	9.8	moderate	7600	Normal	169000	Normal	2		2	No	No	No	Yes	No		Yes	Azithromycin	No		No		Yes	No	No	Discharged alive
182	16-08-2020	35	26.85	2	0	1	1	1	0	0	0	0	0	0	0	0	0	0	0	0	1	1	No	No	10.4	mild_anemia	7800	Normal	118000	mild	2	2		No	No	Yes	Yes	No		Yes	Azithromycin	No		No		No	No	No	Discharged alive
183	15-08-2020	28	37.71	3	1	0	1	0	0	0	0	0	0	0	0	0	0	0	0	0	0		No	No	14.2	Normal	9000	Normal	164000	Normal				No	No	No	Yes	Yes	1	Yes	Others	No		No		Yes	No	No	Discharged alive
184	19-08-2020	30	30.557	3	0	0	0	0	0	0	0	0	0	0	0	0	0	0	0	0	0		No	No	12.2	Normal	7800	Normal	106000	mild	2	1	1	No	No	No	Yes	No		Yes	Others	No		No		Yes	No	No	Discharged alive
185	13-08-2020	26	34	3	0	0	1	0	0	0	0	0	0	0	0	0	0	0	0	0	0		No	No	9.2	moderate	8600	Normal			1	1		No	No	No	Yes	No		Yes	Azithromycin	No		No		No	No	No	Transfer to other facility
186	18-08-2020	23	37.85	3	0	0	1	0	0	0	0	0	0	0	0	0	0	0	0	0	0		No	No	13.3	Normal	16590	Normal	127000	mild				No	No	No	Yes	No		Yes	Azithromycin	No		No		No	No	No	Discharged alive
187	27-08-2020	23	37	3	1	0	1	0	0	0	0	0	0	0	0	0	0	0	0	0	0		No	No	13.2	Normal	9870	Normal	133000	mild				No	No	No	Yes	No		Yes	Azithromycin	No		No		No	No	No	Discharged alive
188	01-08-2020	26			0	0	1	0	0	0	0	0	0	0	0	0	0	0	0	0	0		No	No	8.6	moderate	7690	Normal	221000	Normal	1	1		No	No	No	Yes	No		Yes	Others	No		No		No	No	No	Discharged alive
189	24-07-2020	29			0	0	0	1	0	0	0	0	0	0	0	0	0	0	0	0	1	1	No	No	12.2	Normal	9950	Normal	207000	Normal	3		3	No	No	No	Yes	No		Yes	Azithromycin	No		No		No	No	No	Discharged alive
190	13-08-2020	28	8.14	1	0	0	0	1	0	0	0	0	0	0	0	0	0	0	0	0	1	1	No	No							2	2		No	No	No	Yes	No		Yes	Others	No		No		No	No	No	Discharged alive
191	12-08-2020	22	40.14	3	0	0	0	0	0	0	0	0	0	0	0	0	0	0	0	0	0		No	No	13.8	Normal	9580	Normal	225000	Normal	0	0	0	No	No	No	Yes	No		Yes	Azithromycin	No		No		No	No	No
192	08-08-2020	25	39	3	0	0	1	0	0	0	0	1	0	0	0	0	0	0	0	0	1	1	No	No	10.7	mild_anemia	7100	Normal	230000	Normal				No	No	No	Yes	No		Yes	Azithromycin	No		No		No	No	No	Discharged alive
193	10-08-2020	30	41	3	0	0	1	0	0	0	0	0	0	0	0	0	0	0	0	0	0		No	No	11.9	Normal	9200	Normal	169000	Normal	2	2		No	No	No	Yes	No		Yes	Azithromycin	No		No		No	No	No	Transfer to other facility
194	26-04-2020	26	38.42	3	0	0	1	0	0	0	0	0	0	0	0	0	0	0	0	0	0		No	No	11.4	Normal	7600	Normal	198000	Normal	1		1	No	No	No	Yes	No		Yes	Others	No		No		No	No	No	Discharged alive
195	28-04-2020	33	35.85	3	0	0	0	0	0	0	0	0	0	0	0	0	0	0	0	0	1	1	No	No	11.5	Normal	6380	Normal	197000	Normal				No	No	No	Yes	No		Yes	Azithromycin	No		No		No	No	No	Discharged alive
196	28-04-2020	23	39.71	3	0	0	1	0	1	0	0	0	0	0	0	0	0	1	0	0	1	1	No	No	10.5	mild_anemia	9600	Normal	296000	Normal	1	1		No	No	No	Yes	No		Yes	Azithromycin	No		No		No	No	No	Discharged alive
197	27-04-2020	25	39.71	3	0	0	0	0	0	0	0	0	0	0	0	0	0	0	0	0	0		No	No	11.4	Normal	6700	Normal	206000	Normal				No	No	No	Yes	No		Yes	Others	No		No		No	No	No	Discharged alive
198	24-04-2020	28			0	0	0	0	0	0	1	0	0	0	0	0	0	0	0	0	1	1	No	No	11.2	Normal	7600	Normal	196000	Normal	1		1	No	No	No	Yes	No		Yes	Others	No		No		No	No	No	Discharged alive
199	22-04-2020	26	39.71	3	0	0	0	0	0	0	0	0	0	0	0	0	0	0	0	0	1	1	No	No	12.4	Normal	11900	Normal	239000	Normal	1		1	No	No	No	Yes	No		Yes	Azithromycin	No		No		No	No	No	Discharged alive
200	21-04-2020	34			0	0	0	1	1	1	1	0	0	0	0	0	0	0	0	0	1	1	No	No	11.5	Normal	8760	Normal	296000	Normal	2	2		No	No	No	Yes	No		Yes	Azithromycin	No		No		No	No	No	Discharged alive
201	28-04-2020	26	39.85	3	0	0	0	0	0	0	0	0	0	0	0	0	0	0	0	0	1	1	No	No	13.4	Normal	8200	Normal	178000	Normal				No	No	No	Yes	No		Yes	Others	No		No		No	No	No	Discharged alive
202	30-04-2020	39	39	3	0	0	0	1	0	0	0	0	0	0	0	0	0	0	0	0	1	1	No	No	11.4	Normal	9600	Normal	233000	Normal	2	1	2	No	No	No	Yes	No		Yes	Azithromycin	No		No		No	No	No	Discharged alive
203	29-04-2020	21	38.14	3	0	0	0	0	0	0	0	0	0	0	0	0	0	0	0	0	1	1	No	No	11.5	Normal	8670	Normal	218000	Normal				No	No	No	Yes	No		Yes	Azithromycin	No		No		No	No	No	Discharged alive
204	28-04-2020	34	37.42	3	1	0	1	0	1	0	0	0	0	0	0	0	0	0	0	0	1	1	No	No	11.3	Normal	7600	Normal	120000	mild	1	1		No	No	No	Yes	No		Yes	Azithromycin	No		No		No	No	No	Discharged alive
206	28-04-2020	25	35.42	3	0	0	1	0	0	0	0	0	0	0	0	0	0	0	0	0	1	1	No	No	11.2	Normal	8200	Normal	231000	Normal				No	No	No	Yes	No		Yes	Azithromycin	No		No		No	No	No	Discharged alive
207	02-05-2020	23	39	3	0	0	0	0	0	0	0	0	0	0	0	0	0	0	0	0	1	1	No	No	11.4	Normal	8320	Normal	206000	Normal				No	No	No	Yes	No		Yes	Others	No		No		No	No	No	Discharged alive
208	30-04-2020	35	39	3	0	0	1	0	0	0	0	0	0	0	0	0	0	0	0	0	1	1	No	No	11.4	Normal	7640	Normal	216000	Normal				No	No	No	Yes	No		Yes	Azithromycin	No		No		No	No	No	Discharged alive
209	17-05-2020	23	37.71	3	0	0	0	0	0	0	0	0	0	0	0	0	0	0	0	0	0		No	No	11	Normal	8600	Normal	296000	Normal	1	1		No	No	No	Yes	No		Yes	Azithromycin	No		No		No	No	No	Discharged alive
210	16-05-2020	33			0	0	1	0	0	0	1	0	0	0	0	0	0	0	0	0	1	1	No	No	11.8	Normal	8600	Normal	216000	Normal	2	2		No	No	No	Yes	No		Yes	Azithromycin	No		No		No	No	No	Discharged alive
211	17-05-2020	30	29.71	3	0	0	1	0	0	0	0	0	0	0	0	0	0	0	0	0	1	1	No	No	10	mild_anemia	6400	Normal	158000	Normal				No	No	No	Yes	Yes	2	Yes	Azithromycin	No		No		No	No	No	Discharged alive
212	22-05-2020	22	37.42	3	0	1	1	0	0	0	0	0	0	0	0	0	0	0	0	0	1	1	No	No	11.5	Normal	8640	Normal	296000	Normal				No	No	No	Yes	No		Yes	Others	No		No		No	No	No	Discharged alive
213	16-05-2020	35	38	3	0	0	1	0	0	0	0	0	0	0	0	0	0	0	0	0	1	1	No	No	13.1	Normal	10500	Normal	173000	Normal	2	2		No	No	No	Yes	No		Yes	Others	No		No		No	No	No	Discharged alive
214	20-04-2020	33			0	0	1	1	0	0	0	0	0	0	0	0	0	0	0	0	1	1	No	No	8.8	moderate	6300	Normal	321000	Normal	1		1	No	No	No	Yes	No		Yes	Azithromycin	No		No		No	No	No	Discharged alive
216	15-05-2020	28	40	3	0	0	0	0	0	0	0	0	0	0	0	0	0	0	0	0	0		No	No	11.2	Normal	9360	Normal	150000	Normal				No	No	No	Yes	No		Yes	Azithromycin	No		No		No	No	No	Discharged alive
217	15-05-2020	29	39.14	3	0	1	1	0	0	0	0	0	0	0	0	0	0	0	0	0	0		No	No	11.4	Normal	8640	Normal	216000	Normal	2	2		No	No	No	Yes	No		Yes	Others	No		No		No	No	No	Discharged alive
218	12-05-2020	26	38.85	3	0	0	1	0	1	1	0	0	0	0	0	0	0	0	0	0	1	1	No	No	11.4	Normal	8600	Normal	216000	Normal				No	No	No	Yes	No		Yes	Azithromycin	No		No		No	No	No	Discharged alive
219	14-07-2020	20	36.57	3	0	0	0	0	0	0	0	0	0	0	0	0	0	0	0	0	0		No	No	13.4	Normal	8960	Normal	215000	Normal	1		1	No	No	No	Yes	No		Yes	Azithromycin	No		No		No	No	No
219A	24-04-2020	20	37.14	3	0	0	0	0	0	0	0	0	0	0	0	0	0	0	0	0	1	1	No	No	13.3	Normal	9070	Normal	150000	Normal	1		1	No	No	No	Yes	No		Yes	Azithromycin	No		No		No	No	No	Discharged alive
220	30-04-2020	40	30.42	3	0	1	1	0	0	0	0	0	0	0	0	0	0	0	0	0	1	1	No	No	11.4	Normal	7640	Normal	204000	Normal	1		1	No	No	No	Yes	Yes	1	Yes	Azithromycin	No		No		No	No	No	Transfer to other facility
221	04-05-2020	38			0	0	0	0	1	0	0	0	0	0	0	0	0	0	0	0	1	1	No	No	12.6	Normal	10100	Normal	180000	Normal	2	1	1	No	No	No	Yes	No		Yes	Azithromycin	No		No		No	No	No	Discharged alive
222	21-05-2020	26	25.85	2	0	0	1	1	0	0	0	0	0	0	0	0	0	0	0	0	1	1	No	No	8.8	moderate	7150	Normal	160000	Normal	2		2	No	No	No	Yes	No		Yes	Azithromycin	No		No		No	No	No	Discharged alive
223	19-05-2020	36	38	3	0	0	0	0	0	0	0	0	0	0	0	0	0	0	0	0	0		No	No	11.8	Normal	8640	Normal	290000	Normal	2	2		No	No	No	Yes	No		Yes	Azithromycin	No		No		No	No	No	Discharged alive
224	06-05-2020	22			0	0	0	0	0	0	0	0	0	0	0	0	0	0	0	0	0		No	No	11.8	Normal	8640	Normal	206000	Normal	1	1		No	No	No	Yes	No		Yes	Azithromycin	No		No		No	No	No	Discharged alive
225	12-05-2020	25	37.71	3	0	0	0	1	0	0	0	0	0	0	0	0	0	0	0	0	1	1	No	No	12.2	Normal	9200	Normal	124000	mild				No	No	No	Yes	No		Yes	Azithromycin	No		No		No	No	No	Discharged alive
226	15-05-2020	30	31.14	3	0	0	1	1	1	1	0	0	0	0	0	0	0	0	0	0	1	1	No	No	9.8	moderate	8670	Normal	216000	Normal				No	No	No	Yes	No		Yes	Azithromycin	No		No		No	No	No	Discharged alive
227	08-05-2020	27			0	0	0	0	0	0	0	0	0	0	0	0	0	0	0	0	0		No	No	11.4	Normal	8670	Normal	209000	Normal				No	No	No	Yes	No		Yes	Azithromycin	No		No		No	No	No	Discharged alive
228	08-05-2020	21			0	0	0	1	0	0	1	0	0	0	0	0	0	0	0	0	1	1	No	No	11.5	Normal	9700	Normal	216000	Normal				No	No	No	Yes	No		Yes	Azithromycin	No		No		No	No	No	Discharged alive
229	11-05-2020	28	20	2	0	0	0	1	0	0	1	0	0	0	0	0	0	0	0	0	1	1	No	No	11.2	Normal	7400	Normal	216000	Normal				No	No	No	Yes	No		Yes	Azithromycin	No		No		No	No	No	Transfer to other facility
230	30-04-2020	32	37.14	3	1	0	1	1	0	0	0	0	0	0	0	0	0	0	0	0	1	1	No	No	11	Normal	7400	Normal	206000	Normal	1		1	No	No	No	Yes	No		Yes	Azithromycin	No		No		No	No	No	Discharged alive
231	20-05-2020	35			1	0	1	0	1	1	0	0	0	0	0	0	0	0	0	0	1	1	No	No	11.1	Normal	6600	Normal	168000	Normal	2	1	1	No	No	No	Yes	No		Yes	Azithromycin	No		No		No	No	No	Discharged alive
233	10-05-2020	29			0	0	0	0	1	1	0	0	0	0	0	0	0	0	0	0	1	1	No	No	11.6	Normal	8700	Normal	245000	Normal	1		1	No	No	No	Yes	No		Yes	Azithromycin	No		No		No	No	No	Discharged alive
247	29-05-2020	27	38.71	3	0	0	0	0	0	0	0	0	0	0	0	0	0	0	0	0	1	1	No	No	12	Normal	8650	Normal	214000	Normal	2	2		No	No	No	Yes	No		Yes	Azithromycin	No		No		No	No	No	Discharged alive
248	27-05-2020	31	15.28	2	0	0	1	1	1	1	0	0	0	0	0	0	0	0	0	0	1	1	No	No	11.5	Normal	9640	Normal	242000	Normal				No	No	No	Yes	No		Yes	Azithromycin	No		No		No	No	No	Discharged alive
249	28-05-2020	19			0	0	0	0	0	0	0	0	0	0	0	0	0	0	0	0	0		No	No	11.5	Normal	8420	Normal	212000	Normal	1	1		No	No	No	Yes	No		Yes	Azithromycin	No		No		No	No	No	Discharged alive
250	28-05-2020	24	28	2	0	0	0	0	1	1	1	1	0	0	0	0	0	0	0	0	1	1	No	No	11.4	Normal	8670	Normal	350000	Normal				No	No	No	Yes	No		Yes	Azithromycin	No		No		No	No	No	Discharged alive
251	29-05-2020	19			0	0	0	1	0	0	0	0	0	0	0	0	0	0	0	0	1	1	No	No	11.5	Normal	8800	Normal	161000	Normal	1	1		No	No	No	Yes
252	25-05-2020	26	41.14	3	0	0	0	0	0	0	0	0	0	0	0	0	0	0	0	0	0		No	No	11.4	Normal	7640	Normal	217000	Normal				No	No	No	Yes	No		Yes	Azithromycin	No		No		No	No	No	Discharged alive
253	26-05-2020	24			0	0	1	0	0	0	0	0	0	0	0	0	0	0	0	0	0		No	No	10.7	mild_anemia	6400	Normal	98000	Moderate	2	2		No	No	No	Yes	No		Yes	Azithromycin	No		No		No	No	No	Discharged alive
254	26-06-2020	30	26	2	0	0	0	0	0	1	1	0	0	0	0	0	0	1	0	0	1	1	No	No	11	Normal	8640	Normal	242000	Normal	2	2		No	No	No	Yes	No		Yes	Azithromycin	No		No		No	No	No	Discharged alive
255	27-05-2020	25	36.14	3	0	1	1	1	0	0	0	0	0	0	0	0	0	0	0	0	1	1	No	No	11.5	Normal	7460	Normal	242000	Normal	2	2		No	No	No	Yes	No		Yes	Azithromycin	No		No		No	No	No	Discharged alive
256	27-05-2020	32	10.43	1	0	0	0	0	0	0	0	0	0	0	0	0	0	0	0	1	1	1	No	No	11.5	Normal	8640	Normal	219000	Normal				No	No	No	No	No		Yes	Azithromycin	No		No		No	No	No	Discharged alive
257	29-05-2020	28	37.43	3	0	0	1	0	0	0	0	0	0	0	0	0	0	0	0	0	0		No	No	11.4	Normal	7840	Normal	218000	Normal	1		1	No	No	No	Yes	No		Yes	Azithromycin	No		No		No	No	No	Transfer to other facility
258	28-05-2020	30	38.28	3	0	0	0	1	0	0	0	0	0	0	0	0	0	0	0	0	1	1	No	No	11	Normal	8760	Normal	219000	Normal	1	1		No	No	No	Yes	No		Yes	Azithromycin	No		No		No	No	No	Discharged alive
1	31-08-2020	27	40	3	0	0	0	0	0	0	0	0	0	0	0	0	0	0	0	0	0		No	No	11.8	Normal	7960	Normal	108000	mild	1	0	1	No	No	No	Yes	No		Yes	Others	No		No		No	No	No	Discharged alive
4	30-08-2020	28	36	3	0	0	1	0	0	0	0	0	0	0	0	0	0	0	0	0	1	1	No	No	9.7	moderate	8870	Normal	127000	mild	1	0	1	No	No	No	Yes	No		Yes	Azithromycin	No		No		No	No	No	Discharged alive
50	03-06-2020	23			0	0	1	0	0	0	0	0	0	0	0	0	0	0	0	0	0		No	No	8.3	moderate	18000	Leucocytosis	183000	Normal	1	1	0	No	No	No	Yes	No		Yes	Others	No		No		No	No	No	Discharged alive
51	31-05-2020	30			0	0	1	1	0	0	0	0	0	0	0	0	0	0	0	0	1	1	No	No	8.2	moderate	19600	Leucocytosis	250000	Normal	2	0	2	No	No	No	Yes	No		Yes	Azithromycin	No		No		No	No	No	Discharged alive
52	28-05-2020	19			0	0	0	0	0	0	0	0	0	0	0	0	0	0	0	0	0		No	No	13	Normal	24200	Leucocytosis	175000	Normal	1	1	0	No	No	No	Yes	No		Yes	Azithromycin	No		No		No	No	No	Discharged alive
53	22-06-2020	28			0	0	0	0	0	0	0	0	0	0	0	0	0	0	0	0	0		No	No	12.4	Normal	9940	Normal	155000	Normal	1	1	0	No	No	No	Yes	No		Yes	Azithromycin	Yes	Tab. HCQ	No		No	No	No	Discharged alive
54	16-07-2020	23			0	0	0	0	0	0	0	0	0	0	0	0	0	1	0	0	1	1	No	No	11.6	Normal	10000	Normal	152000	Normal	3	0	3	No	No	No	Yes	No		Yes	Others	No		No		No	No	No	Discharged alive
70	23-07-2020	33			1	0	1	0	0	0	0	0	0	0	0	0	0	0	0	0	0		No	No	10.1	mild_anemia	15800	Normal	309000	Normal	4	3	1	No	No	No	Yes	No		Yes	Others	No		No		No	No	No	Discharged alive
1	2020-07-05	27.83	38	3	0	0	0	0	0	0	0	0	0	0	0	0	0	0	0	0	0		No	No	11	Normal	10000	Normal	214000	Normal	1	0	1	No			Yes	No		Yes	Azithromycin	No		No		No	No	No	Discharged alive
2	2020-07-06	23.08	35	3	0	0	1	0	0	0	0	0	0	0	0	0	0	0	0	0	0		No	No	10	mild_anemia	8672	Normal	352000	Normal	0	0	0				Yes	No		Yes	Azithromycin	No		No		No	No	No	Discharged alive
3	2020-07-21	28.08	36.86	3	0	0	1	0	0	0	0	0	0	0	0	0	0	0	0	0	0		No	No	9	moderate	6548	Normal	165000	Normal	0	0	0				Yes	No		No		No		No		No	No	No	Discharged alive
4	2020-07-05	32.08	37.28	3	0	0	1	0	0	0	0	0	0	0	0	0	0	0	0	0	0		No	No	9.7	moderate	9237	Normal	195000	Normal	0	0	0				Yes	No		Yes	Azithromycin	No		No		No	No	No	Discharged alive
5	2020-07-21	34	36.14	3	0	0	1	0	0	0	0	0	0	0	0	0	0	0	0	0	0		No	No	9.8	moderate	11267	Normal	354000	Normal	0	0	0				Yes	No		Yes	Azithromycin	No		No		No	No	No	Discharged alive
6	2020-07-05	24.08	37.86	3	0	0	1	0	0	0	1	0	0	0	0	0	0	0	0	0	1	1	No	No	10.5	mild_anemia	4562	leukopenia	265000	Normal	1	1	0				Yes	No		Yes	Azithromycin	No		No		No	No	No	Discharged alive
7	2020-07-04	19.08	37.14	3	0	0	0	0	0	0	0	0	0	0	0	0	0	0	0	0	0		No	No	11	Normal	8526	Normal	248000	Normal	0	0	0				Yes	No		No		No		No		No	No	No	Discharged alive
8	2020-07-03	23.16	35.14	3	0	0	1	0	0	0	0	0	0	0	0	0	0	0	0	0	0		No	No	10.8	mild_anemia	4569	leukopenia	245000	Normal	0	0	0				Yes	No		Yes	Azithromycin	No		No		No	No	No	Discharged alive
9	2020-07-22	26.25	37	3	0	0	1	0	0	0	0	0	0	0	0	0	0	0	0	0	0		No	No	9.8	moderate	4256	leukopenia	269000	Normal	1	0	1				Yes	No		Yes	Azithromycin	No		No		No	No	No	Discharged alive
10	2020-07-22	19.92	34.86	3	0	0	1	0	0	0	0	0	0	0	0	0	0	0	0	0	0		No	No	10	mild_anemia	6589	Normal	348000	Normal	1	0	1				Yes	No		Yes	Azithromycin	No		No		No	No	No	Discharged alive
11	2020-07-22	20.16	38	3	0	0	1	0	0	0	0	0	0	0	0	0	0	0	0	0	0		No	No	10.7	mild_anemia	3654	leukopenia	287000	Normal	1	1	0				Yes	No		No		No		No		No	No	No	Discharged alive
12	2020-07-22	25.33	38.14	3	0	0	1	0	0	0	0	0	0	0	0	0	0	0	0	0	0		No	No	10.6	mild_anemia	9512	Normal	198000	Normal	1	0	1				Yes	No		No		No		No		No	No	No	Discharged alive
13	2020-07-22	23.42	37.14	3	0	0	0	0	0	0	0	0	0	0	0	0	0	0	0	0	0		No	No	11	Normal	4569	leukopenia	180000	Normal	2	2	0				Yes	No		No		No		No		No	No	No	Discharged alive
14	2020-07-20	24.92	36	3	0	0	0	0	0	0	0	0	0	0	0	0	0	0	0	0	0		No	No	12	Normal	7548	Normal	206587	Normal	2	1	1				Yes	No		Yes	Azithromycin	No		No		No	No	No	Discharged alive
15	2020-07-20	27	36.71	3	0	0	0	0	0	0	0	0	0	0	0	0	0	0	0	0	0		No	No	12.6	Normal	9452	Normal	199000	Normal	1	0	1				Yes	No		Yes	Others	No		No		No	No	No	Discharged alive
16	2020-07-20	25.08	37.14	3	0	0	0	0	0	0	0	0	0	0	0	0	0	0	0	0	0		No	No	11.8	Normal	11787	Normal	185000	Normal	1	1	0				Yes	No		Yes	Azithromycin	No		No		No	No	No	Discharged alive
17	2020-07-18	21.25	35.42	3	0	0	0	0	1	0	0	0	0	0	0	0	0	0	0	1	1	1	No	No	11	Normal	12377	Normal	215600	Normal	0	0	0				Yes	No		Yes	Azithromycin	No		No		No	No	No	Discharged alive
18	2020-04-07	26.92	37.14	3	0	0	0	0	0	0	0	1	0	0	0	0	0	0	0	0	1	1	No	No	12	Normal	15986	Normal	222400	Normal	0	0	0				Yes	No		Yes	Azithromycin	No		No		No	No	No	Discharged alive
19	2020-05-07	25.08	39.14	3	0	0	1	0	0	0	0	1	0	0	0	0	0	0	0	0	1	1	No	No	10	mild_anemia	11754	Normal	268900	Normal	0	0	0				Yes	No		Yes	Azithromycin	No		No		No	No	No	Discharged alive
20	2020-07-18	24.08	39.57	3	0	0	1	0	0	0	0	0	0	0	0	0	0	0	0	0	0		No	No	10.7	mild_anemia	13589	Normal	302000	Normal	1	1	0				Yes	No		Yes	Azithromycin	No		No		No	No	No	Discharged alive
21	2020-07-07	22.08	39.14	3	0	0	1	0	0	0	0	0	0	0	0	0	0	0	0	0	0		No	No	10.7	mild_anemia	14593	Normal	360000	Normal	1	1	0				Yes
22	2020-07-19	20.25	36	3	0	0	1	0	1	0	0	1	0	0	0	0	0	0	0	0	1	1	No	No	9.8	moderate	8652	Normal	246000	Normal	2	2	0				Yes	No		Yes	Azithromycin	No		No		No	No	No	Discharged alive
23	2020-07-06	25.08	37.71	3	0	0	1	0	0	0	0	0	0	0	0	0	0	0	0	0	0		No	No	9.9	moderate	14578	Normal	158000	Normal	2	0	2				Yes	No		No		No		No		No	No	No	Discharged alive
24	2020-07-20	24.08	36.42	3	0	0	1	0	0	0	0	0	0	0	0	0	0	0	0	0	0		No	No	10.6	mild_anemia	15698	Normal	303500	Normal	1	1	0				Yes	No		Yes	Azithromycin	No		No		No	No	No	Discharged alive
25	2020-07-20	29.75	37.42	3	0	0	0	0	0	0	0	0	0	0	0	0	0	0	0	0	0		No	No	11.6	Normal	12456	Normal	209000	Normal	1	1	0				Yes	No		Yes	Azithromycin	No		No		No	No	No	Discharged alive
26	2020-04-07	20.33	38.42	3	0	0	0	0	0	0	0	0	0	0	0	0	0	0	0	0	0		No	No	12	Normal	13548	Normal	289000	Normal	0	0	0				Yes	No		Yes	Azithromycin	No		No		No	No	No	Discharged alive
27	2020-07-04	28.75	38.28	3	0	0	1		1	0	0	0	0	0	0	0	0	0	0	0	1	1	No	No	10.8	mild_anemia	16547	Normal	268000	Normal	0	0	0				Yes	No		Yes	Azithromycin	No		No		No	No	No	Discharged alive
28	2020-07-07	19.83	37.42	3	0	0	0	0		0	0	0	0	0	0	0	0	0	0	0	0		No	Yes	11.5	Normal	19865	Leucocytosis	278000	Normal	0	0	0				Yes	No		Yes	Azithromycin	No		No		No	No	No	Discharged alive
29	2020-04-07	33.33	36.71	3	0	0	1		1	0	0	0	0	0	0	0	0	0	0	0	1	2	Yes	Yes	10.7	mild_anemia	7584	Normal	265000	Normal	0	0	0				Yes	No		Yes	Azithromycin	No		No		No	No	No	Discharged alive
30	2020-07-22	24.83	37.43	3	0	0	1	1		0	0	0	0	0	0	0	0	0	0	0	1	1	No	No	10.2	mild_anemia	16594	Normal	158000	Normal	1	0	1				Yes	No		Yes	Azithromycin	No		No		No	No	No	Discharged alive
31	2020-07-21	24.08	38.14	3	0	0	0	1	1	0	0	0	0	0	0	0	0	0	0	0	1	1	No	No	11.5	Normal	7854	Normal	356000	Normal	1	0	1				Yes	No		Yes	Azithromycin	No		No		No	No	No	Discharged alive
32	2020-07-01	29.16	38.42	3	0	0	1	0	0	0	0	0	0	0	0	0	0	0	0	0	0		No	No	9.8	moderate	11458	Normal	344000	Normal	1	1	0				Yes	No		No		No		No		No	No	No	Discharged alive
33	2020-07-21	24	39.42	3	0	0	1	0	0	0	0	0	0	0	0	0	0	0	0	0	1	1	No	No	9.9	moderate	14698	Normal	286000	Normal	1	1	0				Yes	No		Yes	Azithromycin	No		No		No	No	No	Discharged alive
100	2020-05-06	25.66	38.57	3	0	0	0	0	0	0	0	0	0	0	0	0	0	0	0	0	0		No	No	11	Normal	10000	Normal	214000	Normal	0	0	0				Yes	No		Yes	Azithromycin	No		No		No	No	No	Discharged alive
101	2020-06-06	26.92	34.86	3	0	0	1	0	0	0	0	0	0	0	0	0	0	0	0	0	0		Yes	Yes	10	mild_anemia	8672	Normal	352000	Normal	1	1	0				Yes	No		Yes	Azithromycin	No		No		No	No	No	Discharged alive
102	2020-08-06	25.16	38	3	0	0	1	0	0	0	0	0	0	0	0	0	0	0	0	0	0		No	No	9	moderate	6548	Normal	165000	Normal	1	0	1					Yes	2	No		No		No		No	No	No	Discharged alive
103	2020-12-06	37.33	35	3	0	0	1	0	0	0	0	0	0	0	0	0	0	0	0	0	0		No	No	9.7	moderate	9237	Normal	195000	Normal	0	0	0					No		Yes	Azithromycin	No		No		No	No	No	Discharged alive
104	2020-08-06	21	36.86	3	0	0	1	0	0	0	0	0	0	0	0	0	0	0	0	0	0		No	No	9.8	moderate	11267	Normal	354000	Normal	0	0	0					No		No		No		No		No	No	No	Discharged alive
105	2020-06-15	23.08	37.28	3	0	0	1	0	0	0	1	0	0	0	0	0	0	0	0	0	1	1	No	No	10.5	mild_anemia	4562	leukopenia	265000	Normal	0	0	0					No		Yes	Azithromycin	No		No		No	No	No	Discharged alive
106	2020-06-25	23.16	36.14	3	0	0	0	0	0	0	0	0	0	0	0	0	0	0	0	0	0		No	No	11	Normal	8526	Normal	248000	Normal	0	0	0					No		Yes	Azithromycin	No		No		No	No	No	Discharged alive
107	2020-06-20	27.16	37.86	3	0	0	1	0	0	0	0	0	0	0	0	0	0	0	0	0	0		No	No	10.8	mild_anemia	4569	leukopenia	245000	Normal	1	1	0					No		Yes	Azithromycin	No		No		No	No	No	Discharged alive
108	2020-06-13	25.75	37.14	3	0	0	1	0	0	0	0	0	0	0	0	0	0	0	0	0	0		No	No	9.8	moderate	4256	leukopenia	269000	Normal	0	0	0					No		Yes	Azithromycin	No		No		No	No	No	Discharged alive
109	2020-07-23	20.83	35.14	3	0	0	1	0	0	0	0	0	0	0	0	0	0	0	0	0	0		No	No	10	mild_anemia	6589	Normal	348000	Normal	0	0	0					No		Yes	Azithromycin	No		No		No	No	No	Discharged alive
110	2020-07-25	37	37	3	0	0	1	0	0	0	0	0	0	0	0	0	0	0	0	0	0		No	No	10.7	mild_anemia	3654	leukopenia	287000	Normal	1	0	1					Yes	2	No		No		No		No	No	No	Discharged alive
111	2020-07-25	19.75	34.86	3	0	0	1	0	0	0	0	0	0	0	0	0	0	0	0	0	0		No	No	10.6	mild_anemia	9512	Normal	198000	Normal	1	0	1					No		No		No		No		No	No	No	Discharged alive
112	2020-07-23	28.08	38	3	0	0	0	0	0	0	0	0	0	0	0	0	0	0	0	0	0		No	No	11	Normal	4569	leukopenia	180000	Normal	1	1	0					No		Yes	Azithromycin	No		No		No	No	No	Discharged alive
113	2020-07-24	26.33	38.14	3	0	0	0	0	0	0	0	0	0	0	0	0	0	0	0	0	0		No	No	12	Normal	7548	Normal	206587	Normal	1	0	1					No		Yes	Azithromycin	No		No		No	No	No	Discharged alive
114	2020-07-23	20.25	37.14	3	0	0	0	0	0	0	0	0	0	0	0	0	0	0	0	0	0		No	No	12.6	Normal	9452	Normal	199000	Normal	2	2	0					No		Yes	Azithromycin	No		No		No	No	No	Discharged alive
115	2020-07-22	20.92	36	3	0	0	0	0	0	0	0	0	0	0	0	0	0	0	0	0	0		No	No	11.8	Normal	11787	Normal	185000	Normal	2	1	1					No		Yes	Azithromycin	No		No		No	No	No	Discharged alive
116	2020-07-24	29	36.71	3	0	0	0	0	1	0	0	0	0	0	0	0	0	0	0	1	1	1	No	No	11	Normal	12377	Normal	215600	Normal	1	0	1					Yes	2	No		No		No		No	No	No	Discharged alive
117	2020-07-27	25.16	37.14	3	0	0	0	0	0	0	0	1	0	0	0	0	0	0	0	0	1	1	No	No	12	Normal	15986	Normal	222400	Normal	1	1	0					No		Yes	Azithromycin	No		No		No	No	No	Discharged alive
118	2020-07-27	36.5	35.43	3	0	0	1	0	0	0	0	1	0	0	0	0	0	0	0	0	1	1	No	No	10	mild_anemia	11754	Normal	268900	Normal	0	0	0					No		No		No		No		No	No	No	Discharged alive
119	2020-07-26	21	37.14	3	0	0	1	0	0	0	0	0	0	0	0	0	0	0	0	0	0		No	No	10.7	mild_anemia	13589	Normal	302000	Normal	0	0	0					No		Yes	Azithromycin	No		No		No	No	No	Discharged alive
120	2020-07-27	24.16	39.14	3	0	0	1	0	0	0	0	0	0	0	0	0	0	0	0	0	0		No	No	10.7	mild_anemia	14593	Normal	360000	Normal	0	0	0					No		Yes	Azithromycin	No		No		No	No	No	Discharged alive
121	2020-07-28	28.25	39.57	3	0	0	1	0	1	0	0	1	0	0	0	0	0	0	0	0	1	1	No	No	9.8	moderate	8652	Normal	246000	Normal	1	1	0					No		Yes	Azithromycin	No		No		No	No	No	Discharged alive
122	2020-07-26	20.5	39.14	3	0	0	1	0	0	0	0	0	0	0	0	0	0	0	0	0	0		No	No	9.9	moderate	14578	Normal	158000	Normal	1	1	0					No		No		No		No		No	No	No	Discharged alive
123	2020-07-28	21.92	36	3	0	0	1	0	0	0	0	0	0	0	0	0	0	0	0	0	0		No	No	10.6	mild_anemia	15698	Normal	303500	Normal	2	2	0					No		No		No		No		No	No	No	Discharged alive
124	2020-07-28	27.08	37.71	3	0	0	0	0	0	0	0	0	0	0	0	0	0	0	0	0	0		No	No	11.6	Normal	12456	Normal	209000	Normal	2	0	2					No		No		No		No		No	No	No	Discharged alive
125	2020-07-28	23.16	36.43	3	0	0	0	0	0	0	0	0	0	0	0	0	0	0	0	0	0		No	No	12	Normal	13548	Normal	289000	Normal	1	1	0					No		Yes	Azithromycin	No		No		No	No	No	Discharged alive
126	2020-07-23	35.92	37.43	3	0	0	1		1	0	0	0	0	0	0	0	0	0	0	0	1	1	No	No	10.8	mild_anemia	16547	Normal	268000	Normal	1	1	0					No		Yes	Azithromycin	No		No		No	No	No	Discharged alive
127	2020-07-23	26	38.43	3	0	0	0	0		0	0	0	0	0	0	0	0	0	0	0	0		No	No	11.5	Normal	19865	Leucocytosis	278000	Normal	0	0	0					No		Yes	Azithromycin	No		No		No	No	No	Discharged alive
128	2020-07-24	32.33	38.28	3	0	0	1		1	0	0	0	0	0	0	0	0	0	0	0	1	1	No	No	10.7	mild_anemia	7584	Normal	265000	Normal	0	0	0					No		Yes	Azithromycin	No		No		No	No	No	Discharged alive
129	2020-07-24	22.83	37.43	3	0	0	0	0	0	0	0	0	0	0	0	0	0	0	0	0	0		No	No	11	Normal	8526	Normal	248000	Normal	0	0	0					No		Yes	Azithromycin	No		No		No	No	No	Discharged alive
130	2020-07-24	31.83	36.71	3	0	0	1	0	0	0	0	0	0	0	0	0	0	0	0	0	0		No	No	10.8	mild_anemia	4569	leukopenia	245000	Normal	0	0	0					No		Yes	Azithromycin	No		No		No	No	No	Discharged alive
131	2020-07-24	22.25	37.43	3	0	0	1	0	0	0	0	0	0	0	0	0	0	0	0	0	0		No	No	9.8	moderate	4256	leukopenia	269000	Normal	1	0	1					No		Yes	Azithromycin	No		No		No	No	No	Discharged alive
132	2020-07-23	23.92	38.14	3	0	0	1	0	0	0	0	0	0	0	0	0	0	0	0	0	0		No	No	10	mild_anemia	6589	Normal	348000	Normal	1	0	1					No		Yes	Azithromycin	No		No		No	No	No	Discharged alive
133	2020-07-28	24.25	38.43	3	0	0	1	0	0	0	0	0	0	0	0	0	0	0	0	0	0		No	No	10.7	mild_anemia	3654	leukopenia	287000	Normal	1	1	0					No		Yes	Azithromycin	No		No		No	No	No	Discharged alive
134	2020-07-27	30.08	39.43	3	0	0	1	0	0	0	0	0	0	0	0	0	0	0	0	0	0		No	No	10.6	mild_anemia	9512	Normal	198000	Normal	1	1	0					No		Yes	Azithromycin	No		No		No	No	No	Discharged alive
135	2020-07-24	29.16	39.71	3	0	0	0	0	0	0	0	0	0	0	0	0	0	0	0	0	0		No	No	11	Normal	4569	leukopenia	180000	Normal	2	2	0					No		Yes	Azithromycin	No		No		No	No	No	Discharged alive
136	2020-07-25	35.41	37.57	3	0	0	0	0	0	0	0	0	0	0	0	0	0	0	0	0	0		No	No	12	Normal	7548	Normal	206587	Normal	2	2	0					No		Yes	Azithromycin	No		No		No	No	No	Discharged alive
137	2020-07-22	21.41	38.43	3	0	0	0	0	0	0	0	0	0	0	0	0	0	0	0	0	0		No	No	12.6	Normal	9452	Normal	199000	Normal	1	0	1					No		Yes	Azithromycin	No		No		No	No	No	Discharged alive
139	2020-07-24	30.25	35.28	3	0	0	0	0	1	0	0	0	0	0	0	0	0	0	0	1	1	1	No	No	11	Normal	12377	Normal	215600	Normal	1	0	1					No		Yes	Azithromycin	No		No		No	No	No	Discharged alive
140	2020-07-24	28.16	38.57	3	0	0	0	0	0	0	0	1	0	0	0	0	0	0	0	0	1	1	No	No	12	Normal	15986	Normal	222400	Normal	1	1	0					No		Yes	Azithromycin	No		No		No	No	No	Discharged alive
414	2020-09-15	28.33	38	3	0	0	1	0	0	0	0	1	0	0	0	0	0	0	0	0	1	1	No	No	9.7	moderate	9237	Normal	195000	Normal	0	0	0				Yes	No		Yes	Azithromycin	No		No		No	No	No	Discharged alive
142	2020-07-23	22.92	39.43	3	0	0	1	0	0	0	0	0	0	0	0	0	0	0	0	0	0		No	No	10.7	mild_anemia	13589	Normal	302000	Normal	0	0	0					No		Yes	Azithromycin	No		No		No	No	No	Discharged alive
143	2020-07-26	25.16	38.57	3	0	0	1	0	0	0	0	0	0	0	0	0	0	0	0	0	0		No	No	10.7	mild_anemia	14593	Normal	360000	Normal	0	0	0					No		Yes	Azithromycin	No		No		No	No	No	Discharged alive
413	2020-09-16	22	34.86	3	0	0	1	0	0	0	0	1	0	0	0	0	0	0	0	0	1	1	No	No	9	moderate	6548	Normal	165000	Normal	0	0	0				Yes	No		Yes	Azithromycin	No		No		No	No	No	Discharged alive
144	2020-07-28	21.5	34.86	3	0	0	1	0	1	0	0	1	0	0	0	0	0	0	0	0	1	1	No	No	9.8	moderate	8652	Normal	246000	Normal	0	0	0					No		Yes	Azithromycin	No		No		No	No	No	Discharged alive
145	2020-07-28	30.5	38	3	0	0	1	0	0	0	0	0	0	0	0	0	0	0	0	0	0		No	No	9.9	moderate	14578	Normal	158000	Normal	0	0	0					No		Yes	Azithromycin	No		No		No	No	No	Discharged alive
146	2020-07-28	20.25	38.14	3	0	0	1	0	0	0	0	0	0	0	0	0	0	0	0	0	0		No	No	10.6	mild_anemia	15698	Normal	303500	Normal	1	1	0					No		Yes	Azithromycin	No		No		No	No	No	Discharged alive
147	2020-07-27	24	37.14	3	0	0	0	0	0	0	0	0	0	0	0	0	0	0	0	0	0		No	No	11.6	Normal	12456	Normal	209000	Normal	1	0	1					No		Yes	Azithromycin	No		No		No	No	No	Discharged alive
138	2020-07-24	25.16	39.14	3	0	0	0	0	0	0	0	0	0	0	0	0	0	0	0	0	0		No	No	11.8	Normal	11787	Normal	185000	Normal	1	0	1					No		Yes	Azithromycin	No		No		No	No	No	Discharged alive
148	2020-07-26	29.92	36	3	0	0	0	0	0	0	0	0	0	0	0	0	0	0	0	0	0		No	No	12	Normal	13548	Normal	289000	Normal	1	0	1					No		Yes	Azithromycin	No		No		No	No	No	Discharged alive
149	2020-07-23	26.92	36.71	3	0	0	1		1	0	0	0	0	0	0	0	0	0	0	0	1	1	No	No	10.8	mild_anemia	16547	Normal	268000	Normal	0	0	0					No		Yes	Azithromycin	No		No		No	No	No	Discharged alive
150	2020-07-22	30.25	37.14	3	0	0	0	0		0	0	0	0	0	0	0	0	0	0	0	0		No	No	11.5	Normal	19865	Leucocytosis	278000	Normal	1	0	1					No		Yes	Azithromycin	No		No		No	No	No	Discharged alive
151	2020-07-25	35.25	35.43	3	0	0	1		1	0	0	0	0	0	0	0	0	0	0	0	1	1	No	No	10.7	mild_anemia	7584	Normal	265000	Normal	1	0	1					No		Yes	Azithromycin	No		No		No	No	No	Discharged alive
152	2020-07-24	18.75	37.14	3	0	0	1	1		0	0	0	0	0	0	0	0	0	0	0	1	1	No	No	10.2	mild_anemia	16594	Normal	158000	Normal	0	0	0					No		Yes	Azithromycin	No		No		No	No	No	Discharged alive
153	2020-07-25	29.33	39.14	3	0	0	0	1	1	0	0	0	0	0	0	0	0	0	0	0	1	1	No	No	11.5	Normal	7854	Normal	356000	Normal	0	0	0					Yes		Yes	Azithromycin	No		No		No	No	No	Discharged alive
154	2020-07-25	26.25	39.57	3	0	0	1	0	0	0	0	0	0	0	0	0	0	0	0	0	0		Yes	Yes	9.8	moderate	11458	Normal	344000	Normal	1	1	0					No		Yes	Azithromycin	No		No		No	No	No	Discharged alive
155	2020-07-24	23	39.14	3	0	0	1	0	0	0	0	0	0	0	0	0	0	0	0	0	1	1	No	No	9.9	moderate	14698	Normal	286000	Normal	1	0	1					No		Yes	Azithromycin	No		No		No	No	No	Discharged alive
156	2020-07-23	22.25	36	3	0	0	1	0	1	0	0	0	0	0	0	0	0	0	0	0	1	1	No	No	8.9	moderate	11784	Normal	169000	Normal	1	0	1					No		Yes	Azithromycin	No		No		No	No	No	Discharged alive
157	2020-07-28	26.92	37.71	3	0	0	0	1	0	0	0	0	0	0	0	0	0	0	0	0	1	1	No	No	12	Normal	11185	Normal	215600	Normal	0	0	0					No		Yes	Azithromycin	No		No		No	No	No	Discharged alive
158	2020-07-22	28.92	36.43	3	0	0	1	1	1	0	0	0	0	0	0	0	0	0	0	0	1	1	No	No	10	mild_anemia	14587	Normal	222400	Normal	0	0	0					No		Yes	Azithromycin	No		No		No	No	No	Discharged alive
159	2020-08-21	30.08	37.43	3	0	0	1	1	0	0	0	0	0	0	0	0	0	0	0	0	1	1	No	No	10.7	mild_anemia	14579	Normal	268900	Normal	0	0	0					No		Yes	Azithromycin	No		No		No	No	No	Discharged alive
160	2020-08-23	31.08	38.43	3	0	0	1	0	0	0	0	0	0	0	0	0	0	0	0	0	0		No	No	10.7	mild_anemia	13548	Normal	302000	Normal	1	1	0					No		Yes	Azithromycin	No		No		No	No	No	Discharged alive
161	2020-08-23	32	38.28	3	0	0	1	1	0	0	0	0	0	0	0	0	0	0	0	0	1	1	No	No	9.8	moderate	16547	Normal	360000	Normal	1	0	1					No		Yes	Azithromycin	No		No		No	No	No	Discharged alive
162	2020-08-24	33.33	37.43	3	0	0	1	1	0	0	0	0	0	0	0	0	0	0	0	0	1	1	No	No	9.9	moderate	19865	Leucocytosis	246000	Normal	1	1	0					No		Yes	Azithromycin	No		No		No	No	No	Discharged alive
163	2020-08-23	34.16	36.71	3	0	0	1	1	0	0	0	0	0	0	0	0	0	0	0	0	1	1	No	No	10.6	mild_anemia	7584	Normal	158000	Normal	1	1	0					No		Yes	Azithromycin	No		No		No	No	No	Discharged alive
164	2020-08-22	24.92	37.43	3	0	0	0	1	0	0	0	0	0	0	0	0	0	0	0	0	1	1	No	No	11.6	Normal	16594	Normal	303500	Normal	2	2	0					No		Yes	Azithromycin	No		No		No	No	No	Discharged alive
165	2020-08-22	36.33	37.86	3	0	0	0	1	0	0	0	0	0	0	0	0	0	0	0	0	1	1	No	No	12	Normal	7854	Normal	209000	Normal	2	0	2					No		Yes	Azithromycin	No		No		No	No	No	Discharged alive
166	2020-08-22	33.5	37.14	3	0	0	1	1	0	0	0	0	0	0	0	0	0	0	0	0	1	1	No	No	10.8	mild_anemia	11458	Normal	289000	Normal	2	0	2					No		Yes	Azithromycin	No		No		No	No	No	Discharged alive
167	2020-08-22	30.16	35.14	3	0	0	0	0	0	0	0	0	0	0	0	0	0	0	0	0	0		No	No	11.5	Normal	14698	Normal	268000	Normal	3	3	0					No		Yes	Azithromycin	No		No		No	No	No	Discharged alive
168	2020-08-22	39.33	37	3	0	0	1	0	0	0	0	0	0	0	0	0	0	0	0	0	0		No	No	10.7	mild_anemia	11784	Normal	278000	Normal	1	1	0					No		Yes	Azithromycin	No		No		No	No	No	Discharged alive
169	2020-08-22	25.33	34.86	3	0	0	1	1	0	0	0	0	0	0	0	0	0	0	0	0	1	1	No	No	10.2	mild_anemia	16548	Normal	265000	Normal	1	1	0					No		Yes	Azithromycin	No		No		No	No	No	Discharged alive
170	2020-08-22	22.16	36	3	0	0	0	1	0	0	0	0	0	0	0	0	0	0	0	0	1	1	No	No	11.5	Normal	14785	Normal	158000	Normal	1	1	0					No		Yes	Azithromycin	No		No		No	No	No	Discharged alive
171	2020-08-22	21.08	38.14	3	0	0	1	0	0	0	0	0	0	0	0	0	0	0	0	0	0		No	No	9.8	moderate	16548	Normal	356000	Normal	1	0	1					No		Yes	Azithromycin	No		No		No	No	No	Discharged alive
172	2020-08-21	23.41	37.14	3	0	0	1	0	0	0	0	0	0	0	0	0	0	0	0	0	0		No	No	9.9	moderate	9874	Normal	344000	Normal	0	0	0					No		Yes	Azithromycin	No		No		No	No	No	Discharged alive
173	2020-08-22	25.25	36	3	0	0	1	1	0	0	0	0	0	0	0	0	0	0	0	0	1	1	No	No	8.9	moderate	9584	Normal	289000	Normal	1	0	1					No		Yes	Azithromycin	No		No		No	No	No	Discharged alive
174	2020-08-22	21.08	36.71	3	0	0	1	1	0	0	0	0	0	0	0	0	0	0	0	0	1	1	No	No	10.1	mild_anemia	15777	Normal	268000	Normal	1	0	1					No		Yes	Azithromycin	No		No		No	No	No	Discharged alive
175	2020-08-21	20.5	37.14	3	0	0	0	1	0	0	0	0	0	0	0	0	0	0	0	0	1	1	No	No	11.4	Normal	11754	Normal	278000	Normal	1	0	1					No		Yes	Azithromycin	No		No		No	No	No	Discharged alive
176	2020-08-21	22.58	35.43	3	0	0	1	1	0	0	0	0	0	0	0	0	0	0	0	0	1	1	No	No	10.7	mild_anemia	13589	Normal	265000	Normal	0	0	0					No		Yes	Azithromycin	No		No		No	No	No	Discharged alive
177	2020-08-21	24.41	37.14	3	0	0	0	1	0	0	0	0	0	0	0	0	0	0	0	0	1	1	No	No	12	Normal	14593	Normal	158000	Normal	0	0	0					No		Yes	Azithromycin	No		No		No	No	No	Discharged alive
178	2020-08-21	23.33	39.14	3	0	0	0	1	0	0	0	0	0	0	0	0	0	0	0	0	1	1	No	No	11.2	Normal	8652	Normal	356000	Normal	0	0	0					No		Yes	Azithromycin	No		No		No	No	No	Discharged alive
179	2020-08-02	19.33	39.57	3	0	0	0	1	0	0	0	0	0	0	0	0	0	0	0	0	1	1	No	No	11.6	Normal	14578	Normal	344000	Normal	0	0	0					No		Yes	Azithromycin	No		No		No	No	No	Discharged alive
180	2020-08-04	26.08	39.14	3	0	0	1	1	0	0	0	0	0	0	0	0	0	0	0	0	1	1	No	No	10	mild_anemia	15698	Normal	286000	Normal	1	0	1					No		Yes	Azithromycin	No		No		No	No	No	Discharged alive
181	2020-08-04	23.58	36	3	0	0	1	1	0	0	0	0	0	0	0	0	0	0	0	0	1	1	No	No	10.7	mild_anemia	12456	Normal	169000	Normal	0	0	0					No		Yes	Azithromycin	No		No		No	No	No	Discharged alive
182	2020-08-06	22.58	37.71	3	0	0	1	1	0	0	0	0	0	0	0	0	0	0	0	0	1	1	No	No	10.7	mild_anemia	13548	Normal	196000	Normal	1	0	1					No		Yes	Azithromycin	No		No		No	No	No	Discharged alive
183	2020-08-06	21.5	36.43	3	0	0	1	0	0	0	0	0	0	0	0	0	0	0	0	0	0		No	No	9.8	moderate	13548	Normal	184000	Normal	0	0	0					No		Yes	Azithromycin	No		No		No	No	No	Discharged alive
184	2020-08-06	28.25	37.43	3	0	0	1	0	0	0	0	0	0	0	0	0	0	0	0	0	0		No	No	9.9	moderate	16547	Normal	280000	Normal	1	1	0					No		Yes	Azithromycin	No		No		No	No	No	Discharged alive
185	2020-08-07	27.58	38.43	3	0	0	1	1	0	0	0	0	0	0	0	0	0	0	0	0	1	1	No	No	10.6	mild_anemia	19865	Leucocytosis	265000	Normal	1	1	0					No		Yes	Azithromycin	No		No		No	No	No	Discharged alive
186	2020-08-07	24.33	38.28	3	0	0	0	1	0	0	0	0	0	0	0	0	0	0	0	0	1	1	No	No	11.6	Normal	7584	Normal	241000	Normal	0	0	0					No		Yes	Azithromycin	No		No		No	No	No	Discharged alive
187	2020-08-07	22.58	37.43	3	0	0	0	1	0	0	0	0	0	0	0	0	0	0	0	0	1	1	No	No	12	Normal	16594	Normal	265000	Normal	0	0	0					No		Yes	Azithromycin	No		No		No	No	No	Discharged alive
188	2020-08-07	26.16	36.71	3	0	0	1	0	0	0	0	0	0	0	0	0	0	0	0	0	0		No	No	9.8	moderate	15487	Normal	245000	Normal	1	1	0					No		Yes	Azithromycin	No		No		No	No	No	Discharged alive
189	2020-08-07	28.08	37.43	3	0	0	1	1	0	0	0	0	0	0	0	0	0	0	0	0	1	1	No	No	10	mild_anemia	7751	Normal	269000	Normal	1	0	1					No		Yes	Azithromycin	No		No		No	No	No	Discharged alive
190	2020-08-09	21.41	38.14	3	0	0	1	1	1	0	0	0	0	0	0	0	0	0	0	0	1	1	No	No	10.7	mild_anemia	7458	Normal	348000	Normal	0	0	0					No		Yes	Azithromycin	No		No		No	No	No	Discharged alive
191	2020-08-09	23.33	38.43	3	0	0	1	1	1	0	0	0	0	0	0	0	0	0	0	0	1	1	No	No	10.6	mild_anemia	9999	Normal	287000	Normal	1	1	0					No		Yes	Azithromycin	No		No		No	No	No	Discharged alive
192	2020-08-09	19.33	39.43	3	0	0	0	0	0	0	0	0	0	0	0	0	0	0	0	0	0		No	No	11	Normal	9856	Normal	198000	Normal	1	0	1					No		Yes	Azithromycin	No		No		No	No	No	Discharged alive
193	2020-08-09	21.41	39.71	3	0	0	0	0	0	0	0	0	0	0	0	0	0	0	0	0	0		No	No	12	Normal	6587	Normal	180000	Normal	1	1	0					No		Yes	Azithromycin	No		No		No	No	No	Discharged alive
194	2020-08-10	23	37.57	3	0	0	0	1	0	0	0	0	0	0	0	0	1	0	0	0	1	1	No	No	12.6	Normal	11258	Normal	206587	Normal	0	0	0					No		Yes	Azithromycin	No		No		No	No	No	Discharged alive
195	2020-08-10	24.5	38.43	3	0	0	0	1	1	0	0	0	0	0	0	0	0	0	0	0	1	1	No	No	11.8	Normal	15489	Normal	199000	Normal	0	0	0					No		Yes	Azithromycin	No		No		No	No	No	Discharged alive
196	2020-08-12	26.58	39.14	3	0	0	0	0	0	0	0	0	0	0	0	0	0	0	0	0	0		No	No	11	Normal	19568	Leucocytosis	185000	Normal	1	0	1					No		Yes	Azithromycin	No		No		No	No	No	Discharged alive
197	2020-08-12	22.25	35.28	3	0	0	0	1	0	0	0	0	0	0	0	0	0	0	0	0	1	1	No	No	12	Normal	11185	Normal	215600	Normal	1	0	1					No		Yes	Azithromycin	No		No		No	No	No	Discharged alive
198	2020-08-12	21.5	38.57	3	0	0	1	1	1	0	0	0	0	0	0	0	0	0	0	0	1	1	No	No	10	mild_anemia	14587	Normal	222400	Normal	0	0	0					No		Yes	Azithromycin	No		No		No	No	No	Discharged alive
199	2020-08-12	28	39.14	3	0	0	1	1	0	0	0	0	0	0	0	0	0	0	0	0	1	1	No	No	10.7	mild_anemia	14579	Normal	268900	Normal	0	0	0					No		Yes	Azithromycin	No		No		No	No	No	Discharged alive
200	2020-08-13	26.33	39.43	3	0	0	1	0	0	0	0	0	0	0	0	0	0	0	0	0	0		No	No	10.7	mild_anemia	13548	Normal	302000	Normal	1	1	0					No		Yes	Azithromycin	No		No		No	No	No	Discharged alive
201	2020-08-13	22.41	38.57	3	0	0	1	1	0	0	0	0	0	0	0	0	0	0	0	0	1	1	No	No	9.8	moderate	16547	Normal	360000	Normal	0	0	0					No		Yes	Azithromycin	No		No		No	No	No	Discharged alive
202	2020-08-13	29.5	34.86	3	0	0	1	1	0	0	0	0	0	0	0	0	0	0	0	0	1	1	No	No	9.9	moderate	19865	Leucocytosis	246000	Normal	1	1	0					No		Yes	Azithromycin	No		No		No	No	No	Discharged alive
203	2020-08-13	20.25	38	3	0	0	1	1	0	0	0	0	0	0	0	0	0	0	0	0	1	1	No	No	10.6	mild_anemia	7584	Normal	158000	Normal	1	0	1					No		Yes	Azithromycin	No		No		No	No	No	Discharged alive
204	2020-08-05	29.5	35	3	0	0	0	1	0	0	0	0	0	0	0	0	0	0	0	0	1	1	No	No	11.6	Normal	16594	Normal	303500	Normal	0	0	0					No		Yes	Azithromycin	No		No		No	No	No	Discharged alive
205	2020-02-08	30.25	36.86	3	0	0	0	1	0	0	0	0	0	0	0	0	0	0	0	0	1	1	No	No	12	Normal	7854	Normal	209000	Normal	0	0	0					No		Yes	Azithromycin	No		No		No	No	No	Discharged alive
206	2020-02-08	25.16	37.28	3	0	0	1	1	0	0	0	0	0	0	0	0	0	0	0	0	1	1	No	No	10.8	mild_anemia	11458	Normal	289000	Normal	0	0	0					No		Yes	Azithromycin	No		No		No	No	No	Discharged alive
207	2020-07-08	29.41	36.14	3	0	0	0	0	0	0	0	0	0	0	0	0	0	0	0	0	0		No	No	11.5	Normal	14698	Normal	268000	Normal	0	0	0					No		Yes	Azithromycin	No		No		No	No	No	Discharged alive
208	2020-10-08	23.41	37.86	3	0	0	1	0	0	0	0	0	0	0	0	0	0	0	0	0	0		No	No	10.7	mild_anemia	11784	Normal	278000	Normal	1	1	0					No		Yes	Azithromycin	No		No		No	No	No	Discharged alive
209	2020-08-06	32.41	37.14	3	0	0	1	1	0	0	0	0	0	0	0	0	0	0	0	0	1	1	No	No	10.2	mild_anemia	16548	Normal	265000	Normal	0	0	0					No		Yes	Azithromycin	No		No		No	No	No	Discharged alive
210	2020-11-08	25.41	35.14	3	0	0	0	1	0	0	0	0	0	0	0	0	0	0	0	0	1	1	No	No	11.5	Normal	14785	Normal	158000	Normal	0	0	0					No		Yes	Azithromycin	No		No		No	No	No	Discharged alive
211	2020-10-08	24.58	37	3	0	0	1	0	0	0	0	0	0	0	0	0	0	0	0	0	0		No	No	9.8	moderate	16548	Normal	356000	Normal	1	0	1					No		Yes	Azithromycin	No		No		No	No	No	Discharged alive
212	2020-11-08	25.83	34.86	3	0	0	1	0	0	0	0	0	0	0	0	0	0	0	0	0	0		No	No	9.9	moderate	9874	Normal	344000	Normal	1	0	1					No		Yes	Azithromycin	No		No		No	No	No	Discharged alive
213	2020-10-08	31.66	38	3	0	0	1	1	0	0	0	0	0	0	0	0	0	0	0	0	1	1	No	No	8.9	moderate	9584	Normal	289000	Normal	1	1	0					No		Yes	Azithromycin	No		No		No	No	No	Discharged alive
214	2020-09-08	25.25	38.14	3	0	0	1	1	0	0	0	0	0	0	0	0	0	0	0	0	1	1	No	No	10.1	mild_anemia	15777	Normal	268000	Normal	1	0	1					No		Yes	Azithromycin	No		No		No	No	No	Discharged alive
215	2020-11-08	30.5	37.14	3	0	0	0	1	0	0	0	0	0	0	0	0	0	0	0	0	1	3	Yes	Yes	11.4	Normal	11754	Normal	278000	Normal	2	2	0					No		Yes	Azithromycin	No		No		No	No	No	Discharged alive
216	2020-08-10	30.25	36	3	0	0	1	1	0	0	0	0	0	0	0	0	0	0	0	0	1	1	No	No	10.7	mild_anemia	13589	Normal	265000	Normal	2	1	1					No		Yes	Azithromycin	No		No		No	No	No	Discharged alive
217	2020-07-08	18.5	36.71	3	0	0	0	1	0	0	0	0	0	0	0	0	0	0	0	0	1	1	No	No	12	Normal	14593	Normal	158000	Normal	1	0	1					No		Yes	Azithromycin	No		No		No	No	No	Discharged alive
218	2020-10-08	20.6	37.14	3	0	0	0	1	0	0	0	0	0	0	0	0	0	0	0	0	1	1	No	No	11.2	Normal	8652	Normal	356000	Normal	1	1	0					No		Yes	Azithromycin	No		No		No	No	No	Discharged alive
219	2020-08-08	22.08	35.43	3	0	0	0	1	0	0	0	0	0	0	0	0	0	0	0	0	1	1	No	No	11.6	Normal	14578	Normal	344000	Normal	0	0	0					No		Yes	Azithromycin	No		No		No	No	No	Discharged alive
220	2020-06-08	25.33	37.14	3	0	0	1	1	0	0	0	0	0	0	0	0	0	0	0	0	1	1	No	No	10	mild_anemia	15698	Normal	286000	Normal	0	0	0					No		Yes	Azithromycin	No		No		No	No	No	Discharged alive
221	2020-06-08	31.25	39.14	3	0	0	1	1	0	0	0	0	0	0	0	0	0	0	0	0	1	1	No	No	10.7	mild_anemia	12456	Normal	169000	Normal	0	0	0					No		Yes	Azithromycin	No		No		No	No	No	Discharged alive
222	2020-07-08	29	39.57	3	0	0	1	1	0	0	0	0	0	0	0	0	0	0	0	0	1	1	No	No	10.7	mild_anemia	13548	Normal	196000	Normal	1	1	0					No		Yes	Azithromycin	No		No		No	No	No	Discharged alive
223	2020-07-08	21.16	39.14	3	0	0	1	0	0	0	0	0	0	0	0	0	0	0	0	0	0		No	No	9.8	moderate	13548	Normal	184000	Normal	1	1	0					No		Yes	Azithromycin	No		No		No	No	No	Discharged alive
224	2020-05-08	20.25	36	3	0	0	1	0	0	0	0	0	0	0	0	0	0	0	0	0	0		No	No	9.9	moderate	16547	Normal	280000	Normal	2	2	0					No		Yes	Azithromycin	No		No		No	No	No	Discharged alive
225	2020-07-08	26.5	37.71	3	0	0	1	1	0	0	0	0	0	0	0	0	0	0	0	0	1	3	Yes	Yes	10.6	mild_anemia	19865	Leucocytosis	265000	Normal	2	0	2					No		Yes	Azithromycin	No		No		No	No	No	Discharged alive
226	2020-10-08	29.08	36.43	3	0	0	0	1	0	0	0	0	0	0	0	0	0	0	0	0	1	1	No	No	11.6	Normal	7584	Normal	241000	Normal	1	1	0					No		Yes	Azithromycin	No		No		No	No	No	Discharged alive
227	2020-01-08	19	37.43	3	0	0	0	1	0	0	0	0	0	0	0	0	0	0	0	0	1	1	No	No	12	Normal	16594	Normal	265000	Normal	1	1	0					No		Yes	Azithromycin	No		No		No	No	No	Discharged alive
228	2020-07-30	26.25	38.43	3	0	0	1	0	0	0	0	0	0	0	0	0	0	0	0	0	0		No	No	10.8	mild_anemia	7854	Normal	187000	Normal	0	0	0					No		Yes	Azithromycin	No		No		No	No	No	Discharged alive
229	2020-07-29	29.08	38.28	3	0	0	0	1	0	0	0	0	0	0	0	0	0	0	0	0	1	1	No	No	11.5	Normal	11458	Normal	268900	Normal	0	0	0					No		Yes	Azithromycin	No		No		No	No	No	Discharged alive
230	2020-07-29	25.41	37.43	3	0	0	1	1	0	0	0	0	0	0	0	0	0	0	0	0	1	1	No	No	10.7	mild_anemia	14698	Normal	265700	Normal	0	0	0					No		Yes	Azithromycin	No		No		No	No	No	Discharged alive
231	2020-07-30	25.33	36.71	3	0	0	1	0	0	0	0	0	0	0	0	0	0	0	0	0	0		No	No	10.2	mild_anemia	11784	Normal	165000	Normal	0	0	0					No		Yes	Azithromycin	No		No		No	No	No	Discharged alive
232	2020-07-30	22.41	37.44	3	0	0	0	1	0	0	0	0	0	0	0	0	0	0	0	0	1	1	No	No	11.5	Normal	16548	Normal	195000	Normal	1	0	1					No		Yes	Azithromycin	No		No		No	No	No	Discharged alive
233	2020-07-31	25.5	38.14	3	0	0	1	1	0	0	0	0	0	0	0	0	0	0	0	0	1	1	No	No	9.8	moderate	14785	Normal	354000	Normal	1	0	1					No		Yes	Azithromycin	No		No		No	No	No	Discharged alive
234	2020-07-29	21.25	38.43	3	0	0	1	1	0	0	0	0	0	0	0	0	0	0	0	0	1	1	No	No	9.9	moderate	3654	leukopenia	450000	Normal	1	1	0					No		Yes	Azithromycin	No		No		No	No	No	Discharged alive
235	2020-01-08	26.25	39.43	3	0	0	1	1	0	0	0	0	0	0	0	0	0	0	0	0	1	1	No	No	8.9	moderate	9512	Normal	160000	Normal	1	1	0					No		Yes	Azithromycin	No		No		No	No	No	Discharged alive
236	2020-01-08	18.75	39.71	3	0	0	1	1	0	0	0	0	0	0	0	0	0	0	0	0	1	1	No	No	10.1	mild_anemia	4569	leukopenia	256800	Normal	2	2	0					No		Yes	Azithromycin	No		No		No	No	No	Discharged alive
237	2020-07-29	30.41	37.57	3	0	0	1	1	0	0	0	0	0	0	0	0	0	0	0	0	1	1	No	No	9.8	moderate	7548	Normal	215000	Normal	2	2	0					No		Yes	Azithromycin	No		No		No	No	No	Discharged alive
238	2020-07-28	26.5	38.43	3	0	0	1	1	0	0	0	0	0	0	0	0	0	0	0	0	1	1	No	No	9.9	moderate	9452	Normal	350000	Normal	1	0	1					No		Yes	Azithromycin	No		No		No	No	No	Discharged alive
239	2020-07-31	40.33	39.14	3	0	0	0	0	0	0	0	0	0	0	0	0	0	0	0	0	0		No	No	11	Normal	10000	Normal	214000	Normal	1	0	1					No		Yes	Azithromycin	No		No		No	No	No	Discharged alive
264	2020-07-16	24.41	36.71	3	0	0	0	0	0	0	0	0	0	0	0	0	0	0	0	0	0		No	No	12	Normal	13548	Normal	289000	Normal	1	1	0					No		Yes	Azithromycin	No		No		No	No	No	Discharged alive
240	2020-07-29	30.16	35.28	3	0	0	1	0	0	0	0	0	0	0	0	0	0	0	0	0	0		No	No	10	mild_anemia	8672	Normal	352000	Normal	1	0	1					No		Yes	Azithromycin	No		No		No	No	No	Discharged alive
241	2020-07-30	23.41	38.57	3	0	0	1	0	0	0	0	0	0	0	0	0	0	0	0	0	0		No	No	9	moderate	6548	Normal	165000	Normal	1	1	0					No		Yes	Azithromycin	No		No		No	No	No	Discharged alive
242	2020-07-30	24.33	39.14	3	0	0	1	0	0	0	0	0	0	0	0	0	0	0	0	0	0		No	No	9.7	moderate	9237	Normal	195000	Normal	1	0	1					No		Yes	Azithromycin	No		No		No	No	No	Discharged alive
243	2020-07-29	24	39.43	3	0	0	1	0	0	0	0	0	0	0	0	0	0	0	0	0	0		No	No	9.8	moderate	11267	Normal	354000	Normal	0	0	0					No		Yes	Azithromycin	No		No		No	No	No	Discharged alive
244	2020-07-31	27.25	38.57	3	0	0	1	0	0	0	1	0	0	0	0	0	0	0	0	0	1	1	No	No	10.5	mild_anemia	4562	leukopenia	265000	Normal	0	0	0					No		Yes	Azithromycin	No		No		No	No	No	Discharged alive
245	2020-07-31	29.5	34.86	3	0	0	0	0	0	0	0	0	0	0	0	0	0	0	0	0	0		No	No	11	Normal	8526	Normal	248000	Normal	0	0	0					No		Yes	Azithromycin	No		No		No	No	No	Discharged alive
246	2020-07-31	25.41	38	3	0	0	1	0	0	0	0	0	0	0	0	0	0	0	0	0	0		No	No	10.8	mild_anemia	4569	leukopenia	245000	Normal	0	0	0					Yes	2	Yes	Azithromycin	No		No		No	No	No	Discharged alive
247	2020-07-07	21.08	38.14	3	0	0	1	0	0	0	0	0	0	0	0	0	0	0	0	0	0		No	No	9.8	moderate	4256	leukopenia	269000	Normal	1	1	0					No		Yes	Azithromycin	No		No		No	No	No	Discharged alive
248	2020-07-07	27.33	37.14	3	0	0	1	0	0	0	0	0	0	0	0	0	0	0	0	0	0		No	No	10	mild_anemia	6589	Normal	348000	Normal	1	0	1					No		Yes	Azithromycin	No		No		No	No	No	Discharged alive
249	2020-07-08	25.92	36	3	0	0	1	0	0	0	0	0	0	0	0	0	0	0	0	0	0		No	No	10.7	mild_anemia	3654	leukopenia	287000	Normal	1	0	1					No		Yes	Azithromycin	No		No		No	No	No	Discharged alive
250	2020-07-08	32.41	36.71	3	0	0	1	0	0	0	0	0	0	0	0	0	0	0	0	0	0		No	No	10.6	mild_anemia	9512	Normal	198000	Normal	0	0	0					No		Yes	Azithromycin	No		No		No	No	No	Discharged alive
251	2020-07-09	29.83	37.14	3	0	0	0	0	0	0	0	0	0	0	0	0	0	0	0	0	0		Yes	Yes	11	Normal	4569	leukopenia	180000	Normal	1	0	1					No		Yes	Azithromycin	No		No		No	No	No	Discharged alive
252	2020-07-09	28.41	35.43	3	0	0	0	0	0	0	0	0	0	0	0	0	0	0	0	0	0		No	No	12	Normal	7548	Normal	206587	Normal	1	0	1					No		Yes	Azithromycin	No		No		No	No	No	Discharged alive
253	2020-07-13	22.33	37.14	3	0	0	0	0	0	0	0	0	0	0	0	0	0	0	0	0	0		No	No	12.6	Normal	9452	Normal	199000	Normal	0	0	0					No		Yes	Azithromycin	No		No		No	No	No	Discharged alive
254	2020-07-09	20.5	39.14	3	0	0	0	0	0	0	0	0	0	0	0	0	0	0	0	0	0		No	No	11.8	Normal	11787	Normal	185000	Normal	0	0	0					No		Yes	Azithromycin	No		No		No	No	No	Discharged alive
255	2020-07-09	31.5	39.57	3	0	0	0	0	1	0	0	0	0	0	0	0	0	0	0	1	1	1	No	No	11	Normal	12377	Normal	215600	Normal	1	1	0					No		Yes	Azithromycin	No		No		No	No	No	Discharged alive
256	2020-07-10	25.25	39.14	3	0	0	0	0	0	0	0	1	0	0	0	0	0	0	0	0	1	1	No	No	12	Normal	15986	Normal	222400	Normal	1	0	1					Yes	2	Yes	Azithromycin	No		No		No	No	No	Discharged alive
257	2020-07-10	20.41	36	3	0	0	1	0	0	0	0	1	0	0	0	0	0	0	0	0	1	1	No	No	10	mild_anemia	11754	Normal	268900	Normal	1	0	1					No		Yes	Azithromycin	No		No		No	No	No	Discharged alive
258	2020-07-10	22.33	37.71	3	0	0	1	0	0	0	0	0	0	0	0	0	0	0	0	0	0		No	No	10.7	mild_anemia	13589	Normal	302000	Normal	0	0	0					No		Yes	Azithromycin	No		No		No	No	No	Discharged alive
259	2020-07-10	28.25	36.43	3	0	0	1	0	0	0	0	0	0	0	0	0	0	0	0	0	0		No	No	10.7	mild_anemia	14593	Normal	360000	Normal	0	0	0					No		Yes	Azithromycin	No		No		No	No	No	Discharged alive
260	2020-07-16	21.08	37.43	3	0	0	1	0	1	0	0	1	0	0	0	0	0	0	0	0	1	1	No	No	9.8	moderate	8652	Normal	246000	Normal	0	0	0					No		Yes	Azithromycin	No		No		No	No	No	Discharged alive
261	2020-07-15	25.16	38.43	3	0	0	1	0	0	0	0	0	0	0	0	0	0	0	0	0	0		No	No	9.9	moderate	14578	Normal	158000	Normal	1	1	0					No		Yes	Azithromycin	No		No		No	No	No	Discharged alive
262	2020-07-15	29.33	38.28	3	0	0	1	0	0	0	0	0	0	0	0	0	0	0	0	0	0		Yes	Yes	10.6	mild_anemia	15698	Normal	303500	Normal	1	0	1					No		Yes	Azithromycin	No		No		No	No	No	Discharged alive
263	2020-07-16	23.41	37.43	3	0	0	0	0	0	0	0	0	0	0	0	0	0	0	0	0	0		No	No	11.6	Normal	12456	Normal	209000	Normal	1	1	0					No		Yes	Azithromycin	No		No		No	No	No	Discharged alive
265	2020-07-16	23.33	37.43	3	0	0	1		1	0	0	0	0	0	0	0	0	0	0	0	1	1	No	No	10.8	mild_anemia	16547	Normal	268000	Normal	2	2	0					No		Yes	Azithromycin	No		No		No	No	No	Discharged alive
266	2020-07-16	24	37.86	3	0	0	0	0		0	0	0	0	0	0	0	0	0	0	0	0		No	No	11.5	Normal	19865	Leucocytosis	278000	Normal	2	0	2					No		Yes	Azithromycin	No		No		No	No	No	Discharged alive
267	2020-07-16	30.33	37.14	3	0	0	1		1	0	0	0	0	0	0	0	0	0	0	0	1	1	No	No	10.7	mild_anemia	7584	Normal	265000	Normal	2	0	2					No		Yes	Azithromycin	No		No		No	No	No	Discharged alive
268	2020-07-17	19.92	35.14	3	0	0	0	0	0	0	0	0	0	0	0	0	0	0	0	0	0		No	No	11	Normal	8526	Normal	248000	Normal	3	3	0					No		Yes	Azithromycin	No		No		No	No	No	Discharged alive
269	2020-07-17	21.92	37	3	0	0	1	0	0	0	0	0	0	0	0	0	0	0	0	0	0		No	No	10.8	mild_anemia	4569	leukopenia	245000	Normal	1	1	0					No		Yes	Azithromycin	No		No		No	No	No	Discharged alive
270	2020-07-17	25.41	34.86	3	0	0	1	0	0	0	0	0	0	0	0	0	0	0	0	0	0		No	No	9.8	moderate	4256	leukopenia	269000	Normal	1	1	0					No		Yes	Azithromycin	No		No		No	No	No	Discharged alive
271	2020-07-16	26.5	36	3	0	0	1	0	0	0	0	0	0	0	0	0	0	0	0	0	0		No	No	10	mild_anemia	6589	Normal	348000	Normal	1	1	0					No		Yes	Azithromycin	No		No		No	No	No	Discharged alive
272	2020-07-17	23.5	38.14	3	0	0	1	0	0	0	0	0	0	0	0	0	0	0	0	0	0		Yes	Yes	10.7	mild_anemia	3654	leukopenia	287000	Normal	1	0	1					No		Yes	Azithromycin	No		No		No	No	No	Discharged alive
273	2020-07-17	21.25	37.14	3	0	0	1	0	0	0	0	0	0	0	0	0	0	0	0	0	0		No	No	10.6	mild_anemia	9512	Normal	198000	Normal	0	0	0					No		Yes	Azithromycin	No		No		No	No	No	Discharged alive
274	2020-07-17	30.08	36	3	0	0	0	0	0	0	0	0	0	0	0	0	0	0	0	0	0		No	No	11	Normal	4569	leukopenia	180000	Normal	1	0	1					No		Yes	Azithromycin	No		No		No	No	No	Discharged alive
275	2020-07-18	24.5	36.71	3	0	0	0	0	0	0	0	0	0	0	0	0	0	0	0	0	0		No	No	12	Normal	7548	Normal	206587	Normal	1	0	1					No		Yes	Azithromycin	No		No		No	No	No	Discharged alive
276	2020-07-15	27.75	37.14	3	0	0	0	0	0	0	0	0	0	0	0	0	0	0	0	0	0		No	No	12.6	Normal	9452	Normal	199000	Normal	1	0	1					No		Yes	Azithromycin	No		No		No	No	No	Discharged alive
277	2020-07-08	27.33	35.43	3	0	0	0	0	0	0	0	0	0	0	0	0	0	0	0	0	0		No	No	11.8	Normal	11787	Normal	185000	Normal	0	0	0					No		Yes	Azithromycin	No		No		No	No	No	Discharged alive
278	2020-07-08	20.16	37.14	3	0	0	0	0	1	0	0	0	0	0	0	0	0	0	0	1	1	1	No	No	11	Normal	12377	Normal	215600	Normal	0	0	0					No		Yes	Azithromycin	No		No		No	No	No	Discharged alive
279	2020-07-09	31.25	39.14	3	0	0	0	0	0	0	0	1	0	0	0	0	0	0	0	0	1	1	No	No	12	Normal	15986	Normal	222400	Normal	0	0	0					No		Yes	Azithromycin	No		No		No	No	No	Discharged alive
280	2020-07-08	26.25	39.57	3	0	0	1	0	0	0	0	1	0	0	0	0	0	0	0	0	1	1	No	No	10	mild_anemia	11754	Normal	268900	Normal	0	0	0					No		Yes	Azithromycin	No		No		No	No	No	Discharged alive
281	2020-07-07	30.41	39.14	3	0	0	1	0	0	0	0	0	0	0	0	0	0	0	0	0	0		No	No	10.7	mild_anemia	13589	Normal	302000	Normal	1	0	1					No		Yes	Azithromycin	No		No		No	No	No	Discharged alive
282	2020-07-07	28.33	36	3	0	0	1	0	0	0	0	0	0	0	0	0	0	0	0	0	0		No	No	10.7	mild_anemia	14593	Normal	360000	Normal	0	0	0					Yes		Yes	Azithromycin	No		No		No	No	No	Discharged alive
283	2020-08-04	42.33	37.71	3	0	0	1	0	1	0	0	1	0	0	0	0	0	0	0	0	1	1	No	No	9.8	moderate	8652	Normal	246000	Normal	1	0	1					No		Yes	Azithromycin	No		No		No	No	No	Discharged alive
284	2020-08-05	19.16	36.43	3	0	0	1	0	0	0	0	0	0	0	0	0	0	0	0	0	0		No	No	9.9	moderate	14578	Normal	158000	Normal	0	0	0					No		Yes	Azithromycin	No		No		No	No	No	Discharged alive
285	2020-07-30	28.41	37.43	3	0	0	1	0	0	0	0	0	0	0	0	0	0	0	0	0	0		Yes	Yes	10.6	mild_anemia	15698	Normal	303500	Normal	1	1	0					No		Yes	Azithromycin	No		No		No	No	No	Discharged alive
286	2020-08-01	20.58	38.43	3	0	0	0	0	0	0	0	0	0	0	0	0	0	0	0	0	0		No	No	11.6	Normal	12456	Normal	209000	Normal	1	1	0					No		Yes	Azithromycin	No		No		No	No	No	Discharged alive
287	2020-08-04	21.25	38.28	3	0	0	0	0	0	0	0	0	0	0	0	0	0	0	0	0	0		No	No	12	Normal	13548	Normal	289000	Normal	0	0	0					No		Yes	Azithromycin	No		No		No	No	No	Discharged alive
288	2020-08-01	21.25	37.43	3	0	0	1		1	0	0	0	0	0	0	0	0	0	0	0	1	1	No	No	10.8	mild_anemia	16547	Normal	268000	Normal	0	0	0					No		Yes	Azithromycin	No		No		No	No	No	Discharged alive
289	2020-08-04	22.5	36.71	3	0	0	0	0		0	0	0	0	0	0	0	0	0	0	0	0		No	No	11.5	Normal	19865	Leucocytosis	278000	Normal	1	1	0					No		Yes	Azithromycin	No		No		No	No	No	Discharged alive
290	2020-08-03	21.5	37.43	3	0	0	1		1	0	0	0	0	0	0	0	0	0	0	0	1	1	No	No	10.7	mild_anemia	7584	Normal	265000	Normal	1	0	1					No		Yes	Azithromycin	No		No		No	No	No	Discharged alive
291	2020-08-04	26.33	38.14	3	0	0	1	1		0	0	0	0	0	0	0	0	0	0	0	1	1	No	No	10.2	mild_anemia	16594	Normal	158000	Normal	0	0	0					No		Yes	Azithromycin	No		No		No	No	No	Discharged alive
292	2020-04-08	30.25	38.43	3	0	0	0	1	1	0	0	0	0	0	0	0	0	0	0	0	1	1	No	No	11.5	Normal	7854	Normal	356000	Normal	1	1	0					No		Yes	Azithromycin	No		No		No	No	No	Discharged alive
293	2020-08-06	22.41	39.43	3	0	0	1	0	0	0	0	0	0	0	0	0	0	0	0	0	0		Yes	Yes	9.8	moderate	11458	Normal	344000	Normal	1	0	1					Yes	2	Yes	Azithromycin	No		No		No	No	No	Discharged alive
294	2020-08-02	23.41	39.71	3	0	0	1	0	0	0	0	0	0	0	0	0	0	0	0	0	1	2	No	No	9.9	moderate	14698	Normal	286000	Normal	1	1	0					No		Yes	Azithromycin	No		No		No	No	No	Discharged alive
295	2020-08-05	24.92	37.57	3	0	0	1	0	1	0	0	0	0	0	0	0	0	0	0	0	1	1	No	No	8.9	moderate	11784	Normal	169000	Normal	0	0	0					No		Yes	Azithromycin	No		No		No	No	No	Discharged alive
296	2020-08-05	24.41	38.43	3	0	0	0	1	0	0	0	0	0	0	0	0	0	0	0	0	1	1	No	No	12	Normal	11185	Normal	215600	Normal	0	0	0					No		Yes	Azithromycin	No		No		No	No	No	Discharged alive
297	2020-08-02	29.25	39.14	3	0	0	1	1	1	0	0	0	0	0	0	0	0	0	0	0	1	1	No	No	10	mild_anemia	14587	Normal	222400	Normal	1	0	1					No		Yes	Azithromycin	No		No		No	No	No	Discharged alive
298	2020-08-05	25.5	35.28	3	0	0	1	1	0	0	0	0	0	0	0	0	0	0	0	0	1	1	No	No	10.7	mild_anemia	14579	Normal	268900	Normal	1	0	1					No		Yes	Azithromycin	No		No		No	No	No	Discharged alive
299	2020-08-04	26.33	38.57	3	0	0	1	0	0	0	0	0	0	0	0	0	0	0	0	0	0		No	No	10.7	mild_anemia	13548	Normal	302000	Normal	0	0	0					No		Yes	Azithromycin	No		No		No	No	No	Discharged alive
300	2020-08-04	20.58	39.14	3	0	0	1	1	0	0	0	0	0	0	0	0	0	0	0	0	1	1	No	No	9.8	moderate	16547	Normal	360000	Normal	0	0	0					No		Yes	Azithromycin	No		No		No	No	No	Discharged alive
301	2020-08-01	22.41	39.43	3	0	0	1	1	0	0	0	0	0	0	0	0	0	0	0	0	1	1	No	No	9.9	moderate	19865	Leucocytosis	246000	Normal	1	1	0					No		Yes	Azithromycin	No		No		No	No	No	Discharged alive
302	2020-08-02	23.25	38.57	3	0	0	1	1	0	0	0	0	0	0	0	0	0	0	0	0	1	1	No	No	10.6	mild_anemia	7584	Normal	158000	Normal	0	0	0					No		Yes	Azithromycin	No		No		No	No	No	Discharged alive
303	2020-08-04	23.5	34.86	3	0	0	0	1	0	0	0	0	0	0	0	0	0	0	0	0	1	1	No	No	11.6	Normal	16594	Normal	303500	Normal	1	1	0					Yes	2	Yes	Azithromycin	No		No		No	No	No	Discharged alive
304	2020-08-05	22.5	38	3	0	0	0	1	0	0	0	0	0	0	0	0	0	0	0	0	1	1	No	No	12	Normal	7854	Normal	209000	Normal	1	0	1					No		Yes	Azithromycin	No		No		No	No	No	Discharged alive
305	2020-05-08	21.16	35	3	0	0	1	1	0	0	0	0	0	0	0	0	0	0	0	0	1	1	No	No	10.8	mild_anemia	11458	Normal	289000	Normal	0	0	0					No		Yes	Azithromycin	No		No		No	No	No	Discharged alive
306	2020-08-05	22.16	36.86	3	0	0	0	0	0	0	0	0	0	0	0	0	0	0	0	0	0		No	No	11.5	Normal	14698	Normal	268000	Normal	0	0	0					No		Yes	Azithromycin	No		No		No	No	No	Discharged alive
307	2020-08-10	23.5	37.28	3	0	0	1	0	0	0	0	0	0	0	0	0	0	0	0	0	0		No	No	10.7	mild_anemia	11784	Normal	278000	Normal	0	0	0					No		Yes	Azithromycin	No		No		No	No	No	Discharged alive
308	2020-08-11	25.41	36.14	3	0	0	1	1	0	0	0	0	0	0	0	0	0	0	0	0	1	1	No	No	10.2	mild_anemia	16548	Normal	265000	Normal	0	0	0					No		Yes	Azithromycin	No		No		No	No	No	Discharged alive
309	2020-08-11	25.16	37.86	3	0	0	0	1	0	0	0	0	0	0	0	0	0	0	0	0	1	1	No	No	11.5	Normal	14785	Normal	158000	Normal	1	1	0					No		Yes	Azithromycin	No		No		No	No	No	Discharged alive
309	2020-08-13	22.33	37.14	3	0	0	1	0	0	0	0	0	0	0	0	0	0	0	0	0	0		No	No	9.8	moderate	16548	Normal	356000	Normal	0	0	0					No		Yes	Azithromycin	No		No		No	No	No	Discharged alive
310	2020-08-12	25.41	35.14	3	0	0	1	0	0	0	0	0	0	0	0	0	0	0	0	0	0		No	No	9.9	moderate	9874	Normal	344000	Normal	0	0	0					No		Yes	Azithromycin	No		No		No	No	No	Discharged alive
311	2020-08-14	21.5	37	3	0	0	1	1	0	0	0	0	0	0	0	0	0	0	0	0	1	1	No	No	8.9	moderate	9584	Normal	289000	Normal	1	0	1					No		Yes	Azithromycin	No		No		No	No	No	Discharged alive
312	2020-08-14	26.08	34.86	3	0	0	1	1	0	0	0	0	0	0	0	0	0	0	0	0	1	1	No	No	10.1	mild_anemia	15777	Normal	268000	Normal	1	0	1					No		Yes	Azithromycin	No		No		No	No	No	Discharged alive
313	2020-08-15	19.25	38	3	0	0	0	1	0	0	0	0	0	0	0	0	0	0	0	0	1	1	No	No	11.4	Normal	11754	Normal	278000	Normal	1	1	0					No		Yes	Azithromycin	No		No		No	No	No	Discharged alive
314	2020-08-16	30.5	38.14	3	0	0	1	1	0	0	0	0	0	0	0	0	0	0	0	0	1	1	No	No	10.7	mild_anemia	13589	Normal	265000	Normal	1	0	1					No		Yes	Azithromycin	No		No		No	No	No	Discharged alive
315	2020-08-13	26.33	37.14	3	0	0	0	1	0	0	0	0	0	0	0	0	0	0	0	0	1	1	No	No	12	Normal	14593	Normal	158000	Normal	2	2	0					Yes	2	Yes	Azithromycin	No		No		No	No	No	Discharged alive
316	2020-08-14	40.33	36	3	0	0	0	1	0	0	0	0	0	0	0	0	0	0	0	0	1	1	No	No	11.2	Normal	8652	Normal	356000	Normal	2	1	1					No		Yes	Azithromycin	No		No		No	No	No	Discharged alive
317	2020-08-15	30.25	36.71	3	0	0	0	1	0	0	0	0	0	0	0	0	0	0	0	0	1	1	No	No	11.6	Normal	14578	Normal	344000	Normal	1	0	1					No		Yes	Azithromycin	No		No		No	No	No	Discharged alive
318	2020-08-16	23.33	37.14	3	0	0	1	1	0	0	0	0	0	0	0	0	0	0	0	0	1	1	No	No	10	mild_anemia	15698	Normal	286000	Normal	1	1	0					No		Yes	Azithromycin	No		No		No	No	No	Discharged alive
319	2020-08-13	24	35.43	3	0	0	1	1	0	0	0	0	0	0	0	0	0	0	0	0	1	1	No	No	10.7	mild_anemia	12456	Normal	169000	Normal	0	0	0					No		Yes	Azithromycin	No		No		No	No	No	Discharged alive
320	2020-08-16	24.41	37.14	3	0	0	1	1	0	0	0	0	0	0	0	0	0	0	0	0	1	1	No	No	10.7	mild_anemia	13548	Normal	196000	Normal	0	0	0					No		Yes	Azithromycin	No		No		No	No	No	Discharged alive
321	2020-08-17	27.41	39.14	3	0	0	1	0	0	0	0	0	0	0	0	0	0	0	0	0	0		No	No	9.8	moderate	13548	Normal	184000	Normal	0	0	0					No		Yes	Azithromycin	No		No		No	No	No	Discharged alive
322	2020-08-17	29	39.57	3	0	0	1	0	0	0	0	0	0	0	0	0	0	0	0	0	0		No	No	9.9	moderate	16547	Normal	280000	Normal	1	1	0					No		Yes	Azithromycin	No		No		No	No	No	Discharged alive
323	2020-08-17	25.41	39.14	3	0	0	1	1	0	0	0	0	0	0	0	0	0	0	0	0	1	1	No	No	10.6	mild_anemia	19865	Leucocytosis	265000	Normal	1	1	0					Yes		Yes	Azithromycin	No		No		No	No	No	Discharged alive
324	2020-08-15	21.58	36	3	0	0	0	1	0	0	0	0	0	0	0	0	0	0	0	0	1	2	Yes	Yes	11.6	Normal	7584	Normal	241000	Normal	2	2	0					No		Yes	Azithromycin	No		No		No	No	No	Discharged alive
325	2021-08-14	27.58	37.71	3	0	0	0	1	0	0	0	0	0	0	0	0	0	0	0	0	1	1	No	No	12	Normal	16594	Normal	265000	Normal	2	0	2					No		Yes	Azithromycin	No		No		No	No	No	Discharged alive
326	2021-08-14	26.33	36.43	3	0	0	1	0	0	0	0	0	0	0	0	0	0	0	0	0	0		No	No	10.8	mild_anemia	7854	Normal	187000	Normal	1	1	0					No		Yes	Azithromycin	No		No		No	No	No	Discharged alive
327	2021-08-13	32.58	37.43	3	0	0	0	1	0	0	0	0	0	0	0	0	0	0	0	0	1	1	No	No	11.5	Normal	11458	Normal	268900	Normal	1	1	0					No		Yes	Azithromycin	No		No		No	No	No	Discharged alive
328	2021-08-18	30.41	38.43	3	0	0	0	0	0	0	0	0	0	0	0	0	0	0	0	0	0		No	No	11	Normal	8526	Normal	248000	Normal	0	0	0					No		Yes	Azithromycin	No		No		No	No	No	Discharged alive
329	2021-08-19	28.41	38.28	3	0	0	1	0	0	0	0	0	0	0	0	0	0	0	0	0	0		No	No	10.8	mild_anemia	4569	leukopenia	245000	Normal	0	0	0					No		Yes	Azithromycin	No		No		No	No	No	Discharged alive
330	2021-08-20	22.5	37.43	3	0	0	1	0	0	0	0	0	0	0	0	0	0	0	0	0	0		No	No	9.8	moderate	4256	leukopenia	269000	Normal	0	0	0					No		Yes	Azithromycin	No		No		No	No	No	Discharged alive
331	2021-08-21	20.16	36.71	3	0	0	1	0	0	0	0	0	0	0	0	0	0	0	0	0	0		No	No	10	mild_anemia	6589	Normal	348000	Normal	0	0	0					No		Yes	Azithromycin	No		No		No	No	No	Discharged alive
333	2021-08-23	25	38.14	3	0	0	1	0	0	0	0	0	0	0	0	0	0	0	0	0	0		No	No	10.6	mild_anemia	9512	Normal	198000	Normal	1	0	1					No		Yes	Azithromycin	No		No		No	No	No	Discharged alive
334	2021-08-24	20.25	38.43	3	0	0	0	0	0	0	0	0	0	0	0	0	0	0	0	0	0		Yes	Yes	11	Normal	4569	leukopenia	180000	Normal	1	1	0					No		Yes	Azithromycin	No		No		No	No	No	Discharged alive
335	2021-08-24	22.58	39.43	3	0	0	0	0	0	0	0	0	0	0	0	0	0	0	0	0	0		No	No	12	Normal	7548	Normal	206587	Normal	1	1	0					No		Yes	Azithromycin	No		No		No	No	No	Discharged alive
336	2021-08-25	28.16	39.71	3	0	0	0	0	0	0	0	0	0	0	0	0	0	0	0	0	0		No	No	12.6	Normal	9452	Normal	199000	Normal	2	2	0					No		Yes	Azithromycin	No		No		No	No	No	Discharged alive
337	2021-08-25	21.08	37.57	3	0	0	0	0	0	0	0	0	0	0	0	0	0	0	0	0	0		No	No	11.8	Normal	11787	Normal	185000	Normal	2	2	0					No		Yes	Azithromycin	No		No		No	No	No	Discharged alive
338	2021-08-25	25.5	38.43	3	0	0	0	0	1	0	0	0	0	0	0	0	0	0	0	1	1	1	No	No	11	Normal	12377	Normal	215600	Normal	1	0	1					No		Yes	Azithromycin	No		No		No	No	No	Discharged alive
339	2021-08-24	29.25	39.14	3	0	0	0	0	0	0	0	1	0	0	0	0	0	0	0	0	1	1	No	No	12	Normal	15986	Normal	222400	Normal	1	0	1					No		Yes	Azithromycin	No		No		No	No	No	Discharged alive
34	2020-07-21	32.5	39.71	3	0	0	1	0	1	0	0	0	0	0	0	0	0	0	0	0	1	1	No	No	8.9	moderate	11784	Normal	169000	Normal	2	2	0				Yes	No		Yes	Azithromycin	No		No		No	No	No	Discharged alive
340	2021-08-27	23.33	35.28	3	0	0	1	0	0	0	0	1	0	0	0	0	0	0	0	0	1	1	No	No	10	mild_anemia	11754	Normal	268900	Normal	1	0	1					No		Yes	Azithromycin	No		No		No	No	No	Discharged alive
341	2021-08-30	24.25	38.57	3	0	0	1	0	0	0	0	0	0	0	0	0	0	0	0	0	0		No	No	10.7	mild_anemia	13589	Normal	302000	Normal	1	1	0					No		Yes	Azithromycin	No		No		No	No	No	Discharged alive
342	2021-08-28	23.25	39.14	3	0	0	1	0	0	0	0	0	0	0	0	0	0	0	0	0	0		No	No	10.7	mild_anemia	14593	Normal	360000	Normal	1	0	1					No		Yes	Azithromycin	No		No		No	No	No	Discharged alive
343	2021-08-26	24.5	39.43	3	0	0	1	0	1	0	0	1	0	0	0	0	0	0	0	0	1	1	No	No	9.8	moderate	8652	Normal	246000	Normal	0	0	0					No		Yes	Azithromycin	No		No		No	No	No	Discharged alive
344	2021-08-26	30.25	38.57	3	0	0	1	0	0	0	0	0	0	0	0	0	0	0	0	0	0		No	No	9.9	moderate	14578	Normal	158000	Normal	0	0	0					No		Yes	Azithromycin	No		No		No	No	No	Discharged alive
345	2021-08-31	20.58	34.86	3	0	0	1	0	0	0	0	0	0	0	0	0	0	0	0	0	0		No	No	10.6	mild_anemia	15698	Normal	303500	Normal	0	0	0					No		Yes	Azithromycin	No		No		No	No	No	Discharged alive
346	2021-09-01	22.08	38	3	0	0	0	0	0	0	0	0	0	0	0	0	0	0	0	0	0		No	No	11.6	Normal	12456	Normal	209000	Normal	0	0	0					No		Yes	Azithromycin	No		No		No	No	No	Discharged alive
347	2021-09-01	25.08	38.14	3	0	0	0	0	0	0	0	0	0	0	0	0	0	0	0	0	0		No	No	12	Normal	13548	Normal	289000	Normal	1	1	0					No		Yes	Azithromycin	No		No		No	No	No	Discharged alive
348	2021-09-02	26.41	37.14	3	0	0	1		1	0	0	0	0	0	0	0	0	0	0	0	1	1	No	No	10.8	mild_anemia	16547	Normal	268000	Normal	1	0	1					No		Yes	Azithromycin	No		No		No	No	No	Discharged alive
349	2021-09-02	23.58	36	3	0	0	0	0		0	0	0	0	0	0	0	0	0	0	0	0		No	No	11.5	Normal	19865	Leucocytosis	278000	Normal	1	0	1					No		Yes	Azithromycin	No		No		No	No	No	Discharged alive
35	2020-07-02	22.16	37.57	3	0	0	1	0	1	0	0	1	0	0	0	0	0	0	0	0	1	1	No	No	10.1	mild_anemia	16548	Normal	196000	Normal	2	2	0				Yes	No		No		No		No		No	No	No	Discharged alive
350	2021-09-02	21.5	36.71	3	0	0	1		1	0	0	0	0	0	0	0	0	0	0	0	1	1	No	No	10.7	mild_anemia	7584	Normal	265000	Normal	0	0	0					No		Yes	Azithromycin	No		No		No	No	No	Discharged alive
351	2021-09-03	29.92	37.14	3	0	0	0	0	0	0	0	0	0	0	0	0	0	0	0	0	0		No	No	11	Normal	8526	Normal	248000	Normal	1	0	1					No		Yes	Azithromycin	No		No		No	No	No	Discharged alive
352	2021-09-03	24	35.43	3	0	0	1	0	0	0	0	0	0	0	0	0	0	0	0	0	0		No	No	10.8	mild_anemia	4569	leukopenia	245000	Normal	1	0	1					No		Yes	Azithromycin	No		No		No	No	No	Discharged alive
353	2021-09-04	28.33	37.14	3	0	0	1	0	0	0	0	0	0	0	0	0	0	0	0	0	0		No	No	9.8	moderate	4256	leukopenia	269000	Normal	0	0	0					No		Yes	Azithromycin	No		No		No	No	No	Discharged alive
354	2021-09-04	27.08	39.14	3	0	0	1	0	0	0	0	0	0	0	0	0	0	0	0	0	0		No	No	10	mild_anemia	6589	Normal	348000	Normal	0	0	0					No		Yes	Azithromycin	No		No		No	No	No	Discharged alive
355	2021-09-05	20.33	39.57	3	0	0	1	0	0	0	0	0	0	0	0	0	0	0	0	0	0		No	No	10.7	mild_anemia	3654	leukopenia	287000	Normal	1	1	0					Yes		Yes	Azithromycin	No		No		No	No	No	Discharged alive
356	2021-09-03	30.92	39.14	3	0	0	1	0	0	0	0	0	0	0	0	0	0	0	0	0	0		Yes	Yes	10.6	mild_anemia	9512	Normal	198000	Normal	1	0	1					No		Yes	Azithromycin	No		No		No	No	No	Discharged alive
357	2020-09-04	26	36	3	0	0	0	0	0	0	0	0	0	0	0	0	0	0	0	0	0		No	No	11	Normal	4569	leukopenia	180000	Normal	1	0	1					No		Yes	Azithromycin	No		No		No	No	No	Discharged alive
358	2020-09-05	29.92	37.71	3	0	0	0	0	0	0	0	0	0	0	0	0	0	0	0	0	0		No	No	12	Normal	7548	Normal	206587	Normal	0	0	0					No		Yes	Azithromycin	No		No		No	No	No	Discharged alive
359	2020-09-06	27.25	36.43	3	0	0	0	0	0	0	0	0	0	0	0	0	0	0	0	0	0		No	No	12.6	Normal	9452	Normal	199000	Normal	0	0	0					No		Yes	Azithromycin	No		No		No	No	No	Discharged alive
36	2020-07-03	24.92	38.42	3	0	0	0	0	0	0	0	0	0	0	0		0	0	0	0	0		No	No	11.4	Normal	14785	Normal	184000	Normal	1	0	1				Yes	No		Yes	Azithromycin	No		No		No	No	No	Discharged alive
360	2020-09-06	41.16	37.43	3	0	0	0	0	0	0	0	0	0	0	0	0	0	0	0	0	0		No	No	11.8	Normal	11787	Normal	185000	Normal	0	0	0					No		Yes	Azithromycin	No		No		No	No	No	Discharged alive
361	2020-09-06	19.41	38.43	3	0	0	0	0	1	0	0	0	0	0	0	0	0	0	0	1	1	1	No	No	11	Normal	12377	Normal	215600	Normal	1	1	0					No		Yes	Azithromycin	No		No		No	No	No	Discharged alive
362	2020-09-06	28.08	38.28	3	0	0	0	0	0	0	0	1	0	0	0	0	0	0	0	0	1	1	No	No	12	Normal	15986	Normal	222400	Normal	1	0	1					No		Yes	Azithromycin	No		No		No	No	No	Discharged alive
363	2020-09-07	20.58	37.43	3	0	0	1	0	0	0	0	1	0	0	0	0	0	0	0	0	1	1	No	No	10	mild_anemia	11754	Normal	268900	Normal	1	1	0					No		Yes	Azithromycin	No		No		No	No	No	Discharged alive
364	2020-09-07	21.25	36.71	3	0	0	1	0	0	0	0	0	0	0	0	0	0	0	0	0	0		No	No	10.7	mild_anemia	13589	Normal	302000	Normal	1	1	0					No		Yes	Azithromycin	No		No		No	No	No	Discharged alive
365	2020-09-07	21.58	37.43	3	0	0	1	0	0	0	0	0	0	0	0	0	0	0	0	0	0		No	No	10.7	mild_anemia	14593	Normal	360000	Normal	2	2	0					No		Yes	Azithromycin	No		No		No	No	No	Discharged alive
366	2020-09-09	22.41	37.86	3	0	0	1	0	1	0	0	1	0	0	0	0	0	0	0	0	1	1	No	No	9.8	moderate	8652	Normal	246000	Normal	2	0	2					No		Yes	Azithromycin	No		No		No	No	No	Discharged alive
367	2020-09-09	21.41	37.14	3	0	0	1	0	0	0	0	0	0	0	0	0	0	0	0	0	0		No	No	9.9	moderate	14578	Normal	158000	Normal	2	0	2					No		Yes	Azithromycin	No		No		No	No	No	Discharged alive
368	2020-09-08	26.5	35.14	3	0	0	1	0	0	0	0	0	0	0	0	0	0	0	0	0	0		No	No	10.6	mild_anemia	15698	Normal	303500	Normal	3	3	0					No		Yes	Azithromycin	No		No		No	No	No	Discharged alive
369	2020-09-08	30.66	37	3	0	0	0	0	0	0	0	0	0	0	0	0	0	0	0	0	0		No	No	11.6	Normal	12456	Normal	209000	Normal	1	1	0					No		Yes	Azithromycin	No		No		No	No	No	Discharged alive
37	2020-05-07	29.66	39.14	3	0	0	1	0	1	0	0	1	0	0	0	0	0	0	0	0	1	1	No	No	10.7	mild_anemia	16548	Normal	280000	Normal	1	0	1				Yes	Yes	2	No		No		No		No	No	No	Discharged alive
370	2020-09-08	22.33	34.86	3	0	0	0	0	0	0	0	0	0	0	0	0	0	0	0	0	0		No	No	12	Normal	13548	Normal	289000	Normal	1	1	0					No		Yes	Azithromycin	No		No		No	No	No	Discharged alive
371	2020-09-09	23.5	36	3	0	0	1		1	0	0	0	0	0	0	0	0	0	0	0	1	1	No	No	10.8	mild_anemia	16547	Normal	268000	Normal	1	1	0					No		Yes	Azithromycin	No		No		No	No	No	Discharged alive
372	2020-09-09	25.66	38.14	3	0	0	0	0		0	0	0	0	0	0	0	0	0	0	0	0		No	No	11.5	Normal	19865	Leucocytosis	278000	Normal	1	0	1					No		Yes	Azithromycin	No		No		No	No	No	Discharged alive
373	2020-09-09	24	37.14	3	0	0	1		1	0	0	0	0	0	0	0	0	0	0	0	1	1	No	No	10.7	mild_anemia	7584	Normal	265000	Normal	0	0	0					No		Yes	Azithromycin	No		No		No	No	No	Discharged alive
374	2020-09-09	29	36	3	0	0	1	1		0	0	0	0	0	0	0	0	0	0	0	1	1	No	No	10.2	mild_anemia	16594	Normal	158000	Normal	1	0	1					No		Yes	Azithromycin	No		No		No	No	No	Discharged alive
375	2020-09-10	25.33	36.71	3	0	0	0	1	1	0	0	0	0	0	0	0	0	0	0	0	1	1	No	No	11.5	Normal	7854	Normal	356000	Normal	1	0	1					No		Yes	Azithromycin	No		No		No	No	No	Discharged alive
376	2020-09-10	25.92	37.14	3	0	0	1	0	0	0	0	0	0	0	0	0	0	0	0	0	0		No	No	9.8	moderate	11458	Normal	344000	Normal	1	0	1					No		Yes	Azithromycin	No		No		No	No	No	Discharged alive
377	2020-09-10	20.25	35.43	3	0	0	1	0	0	0	0	0	0	0	0	0	0	0	0	0	1	1	No	No	9.9	moderate	14698	Normal	286000	Normal	0	0	0					No		Yes	Azithromycin	No		No		No	No	No	Discharged alive
378	2020-09-11	22.25	37.14	3	0	0	1	0	1	0	0	0	0	0	0	0	0	0	0	0	1	3	Yes	Yes	8.9	moderate	11784	Normal	169000	Normal	0	0	0					No		Yes	Azithromycin	No		No		No	No	No	Discharged alive
379	2020-09-10	23.33	39.14	3	0	0	0	1	0	0	0	0	0	0	0	0	0	0	0	0	1	1	No	No	12	Normal	11185	Normal	215600	Normal	0	0	0					No		Yes	Azithromycin	No		No		No	No	No	Discharged alive
38	2020-07-22	23.83	35.28	3	0	0	0	0	0	0	0	0	0	0	0	0	0	0	0	0	0		No	No	12	Normal	9874	Normal	265000	Normal	1	0	1				Yes	No		Yes	Azithromycin	No		No		No	No	No	Discharged alive
380	2020-09-11	23.25	39.57	3	0	0	1	1	1	0	0	0	0	0	0	0	0	0	0	0	1	1	No	No	10	mild_anemia	14587	Normal	222400	Normal	0	0	0					No		Yes	Azithromycin	No		No		No	No	No	Discharged alive
381	2020-09-11	22.33	39.14	3	0	0	1	1	0	0	0	0	0	0	0	0	0	0	0	0	1	1	No	No	10.7	mild_anemia	14579	Normal	268900	Normal	1	0	1					No		Yes	Azithromycin	No		No		No	No	No	Discharged alive
382	2020-09-10	21.33	36	3	0	0	1	0	0	0	0	0	0	0	0	0	0	0	0	0	0		No	No	10.7	mild_anemia	13548	Normal	302000	Normal	0	0	0					No		Yes	Azithromycin	No		No		No	No	No	Discharged alive
383	2020-09-11	22.08	37.71	3	0	0	1	1	0	0	0	0	0	0	0	0	0	0	0	0	1	1	No	No	9.8	moderate	16547	Normal	360000	Normal	1	0	1					No		Yes	Azithromycin	No		No		No	No	No	Discharged alive
384	2020-09-11	23.41	36.43	3	0	0	1	1	0	0	0	0	0	0	0	0	0	0	0	0	1	1	No	No	9.9	moderate	19865	Leucocytosis	246000	Normal	0	0	0					No		Yes	Azithromycin	No		No		No	No	No	Discharged alive
385	2020-09-11	25.25	37.43	3	0	0	1	1	0	0	0	0	0	0	0	0	0	0	0	0	1	1	No	No	10.6	mild_anemia	7584	Normal	158000	Normal	1	1	0					No		Yes	Azithromycin	No		No		No	No	No	Discharged alive
386	2020-09-11	24.92	38.43	3	0	0	0	1	0	0	0	0	0	0	0	0	0	0	0	0	1	1	No	No	11.6	Normal	16594	Normal	303500	Normal	1	1	0					No		Yes	Azithromycin	No		No		No	No	No	Discharged alive
387	2020-09-12	22.5	38.28	3	0	0	0	1	0	0	0	0	0	0	0	0	0	0	0	0	1	1	No	No	12	Normal	7854	Normal	209000	Normal	0	0	0					Yes		Yes	Azithromycin	No		No		No	No	No	Discharged alive
388	2020-09-13	25.66	37.43	3	0	0	1	1	0	0	0	0	0	0	0	0	0	0	0	0	1	1	No	No	10.8	mild_anemia	11458	Normal	289000	Normal	0	0	0					No		Yes	Azithromycin	No		No		No	No	No	Discharged alive
389	2020-09-12	21.08	36.71	3	0	0	0	0	0	0	0	0	0	0	0	0	0	0	0	0	0		No	No	11.5	Normal	14698	Normal	268000	Normal	1	1	0					No		Yes	Azithromycin	No		No		No	No	No	Discharged alive
39	2020-07-03	29.92	38.57	3	0	0	0	0	0	0	0	0	0	0	0	0	0	0	0	0	0		No	No	11.2	Normal	9584	Normal	241000	Normal	1	1	0				Yes	No		Yes	Azithromycin	No		No		No	No	No	Discharged alive
390	2020-09-12	26.58	37.43	3	0	0	1	0	0	0	0	0	0	0	0	0	0	0	0	0	0		Yes	Yes	10.7	mild_anemia	11784	Normal	278000	Normal	1	0	1					No		Yes	Azithromycin	No		No		No	No	No	Discharged alive
391	2020-09-13	19.08	38.14	3	0	0	1	1	0	0	0	0	0	0	0	0	0	0	0	0	1	1	No	No	10.2	mild_anemia	16548	Normal	265000	Normal	0	0	0					No		Yes	Azithromycin	No		No		No	No	No	Discharged alive
392	2020-09-13	30.41	38.43	3	0	0	0	1	0	0	0	0	0	0	0	0	0	0	0	0	1	1	No	No	11.5	Normal	14785	Normal	158000	Normal	1	1	0					No		Yes	Azithromycin	No		No		No	No	No	Discharged alive
393	2020-09-14	26.25	39.43	3	0	0	1	0	0	0	0	0	0	0	0	0	0	0	0	0	0		No	No	9.8	moderate	16548	Normal	356000	Normal	1	0	1					No		Yes	Azithromycin	No		No		No	No	No	Discharged alive
394	2020-09-14	40.33	39.71	3	0	0	1	0	0	0	0	0	0	0	0	0	0	0	0	0	0		No	No	9.9	moderate	9874	Normal	344000	Normal	1	1	0					No		Yes	Azithromycin	No		No		No	No	No	Discharged alive
395	2020-09-14	30	37.57	3	0	0	1	1	0	0	0	0	0	0	0	0	0	0	0	0	1	1	No	No	8.9	moderate	9584	Normal	289000	Normal	0	0	0					No		Yes	Azithromycin	No		No		No	No	No	Discharged alive
396	2020-09-14	23.58	38.43	3	0	0	1	1	0	0	0	0	0	0	0	0	0	0	0	0	1	1	No	No	10.1	mild_anemia	15777	Normal	268000	Normal	0	0	0					No		Yes	Azithromycin	No		No		No	No	No	Discharged alive
397	2020-09-14	24.33	39.14	3	0	0	0	1	0	0	0	0	0	0	0	0	0	0	0	0	1	1	No	No	11.4	Normal	11754	Normal	278000	Normal	1	0	1					No		Yes	Azithromycin	No		No		No	No	No	Discharged alive
398	2020-09-14	24.25	35.28	3	0	0	1	1	0	0	0	0	0	0	0	0	0	0	0	0	1	1	No	No	10.7	mild_anemia	13589	Normal	265000	Normal	1	0	1					No		Yes	Azithromycin	No		No		No	No	No	Discharged alive
399	2020-09-14	27.33	38.57	3	0	0	0	1	0	0	0	0	0	0	0	0	0	0	0	0	1	1	No	No	12	Normal	14593	Normal	158000	Normal	0	0	0					No		Yes	Azithromycin	No		No		No	No	No	Discharged alive
40	2020-07-03	33	39.14	3	0	0	0	0	1	0	0	0	0	0	0	0	0	0	0	0	1	1	No	No	11.6	Normal	15777	Normal	265000	Normal	1	0	1				Yes	Yes	2	Yes	Azithromycin	No		No		No	No	No	Discharged alive
400	2020-09-15	29.58	39.14	3	0	0	0	1	0	0	0	0	0	0	0	0	0	0	0	0	1	2	Yes	Yes	11.2	Normal	8652	Normal	356000	Normal	0	0	0					No		Yes	Azithromycin	No		No		No	No	No	Discharged alive
401	2020-09-15	25.16	39.43	3	0	0	0	1	0	0	0	0	0	0	0	0	0	0	0	0	1	1	No	No	11.6	Normal	14578	Normal	344000	Normal	1	1	0					No		Yes	Azithromycin	No		No		No	No	No	Discharged alive
402	2020-09-15	21	38.57	3	0	0	1	1	0	0	0	0	0	0	0	0	0	0	0	0	1	1	No	No	10	mild_anemia	15698	Normal	286000	Normal	0	0	0					No		Yes	Azithromycin	No		No		No	No	No	Discharged alive
403	2020-09-15	27.58	34.86	3	0	0	1	1	0	0	0	0	0	0	0	0	0	0	0	0	1	1	No	No	10.7	mild_anemia	12456	Normal	169000	Normal	1	1	0					No		Yes	Azithromycin	No		No		No	No	No	Discharged alive
404	2020-09-15	26.25	38	3	0	0	1	1	0	0	0	0	0	0	0	0	0	0	0	0	1	1	No	No	10.7	mild_anemia	13548	Normal	196000	Normal								No		Yes	Azithromycin	No		No		No	No	No	Discharged alive
405	2020-09-14	32.5	35	3	0	0	1	0	0	0	0	0	0	0	0	0	0	0	0	0	0		No	No	9.8	moderate	13548	Normal	184000	Normal								No		Yes	Azithromycin	No		No		No	No	No	Discharged alive
406	2020-09-16	30.16	36.86	3	0	0	1	0	0	0	0	0	0	0	0	0	0	0	0	0	0		No	No	9.9	moderate	16547	Normal	280000	Normal								No		Yes	Azithromycin	No		No		No	No	No	Discharged alive
407	2020-09-16	28.08	37.28	3	0	0	1	1	0	0	0	0	0	0	0	0	0	0	0	0	1	1	No	No	10.6	mild_anemia	19865	Leucocytosis	265000	Normal								No		Yes	Azithromycin	No		No		No	No	No	Discharged alive
408	2020-09-16	22	36.14	3	0	0	0	1	0	0	0	0	0	0	0	0	0	0	0	0	1	1	No	No	11.6	Normal	7584	Normal	241000	Normal								No		Yes	Azithromycin	No		No		No	No	No	Discharged alive
409	2020-09-16	20.16	37.86	3	0	0	0	1	0	0	0	0	0	0	0	0	0	0	0	0	1	1	No	No	12	Normal	16594	Normal	265000	Normal								Yes	2	Yes	Azithromycin	No		No		No	No	No	Discharged alive
41	2020-07-02	28	39.43	3	0	0	0	0	0	0	0	0	0	0	0	0	0	0	0	0	0		No	No	11	Normal	6549	Normal	187000	Normal	0	0	0				Yes	No		Yes	Azithromycin	No		No		No	No	No	Discharged alive
410	2020-09-16	31.33	37.14	3	0	0	1	0	0	0	0	0	0	0	0	0	0	0	0	0	0		No	No	10.8	mild_anemia	7854	Normal	187000	Normal								No		Yes	Azithromycin	No		No		No	No	No	Discharged alive
411	2020-09-16	25.41	35.14	3	0	0	0	0	0	0	0	0	0	0	0	0	0	0	0	0	0		Yes	Yes	11	Normal	10000	Normal	214000	Normal	1	0	1				Yes	No		Yes	Azithromycin	No		No		No	No	No	Discharged alive
412	2020-09-16	20.25	37	3	0	0	1	0	1	0	0	0	0	0	0	0	0	0	0	1	1	1	No	No	10	mild_anemia	8672	Normal	352000	Normal	0	0	0				Yes	No		Yes	Azithromycin	No		No		No	No	No	Discharged alive
415	2020-09-17	21.33	38.14	3	0	0	1	0	0	0	0	0	0	0	0	0	0	0	0	0	0		No	No	9.8	moderate	11267	Normal	354000	Normal	0	0	0				Yes	No		Yes	Azithromycin	No		No		No	No	No	Discharged alive
416	2020-09-17	25.5	37.14	3	0	0	1	0	0	0	0	0	0	0	0	0	0	0	0	0	0		No	No	10.5	mild_anemia	4562	leukopenia	265000	Normal	1	1	0				Yes	No		Yes	Azithromycin	No		No		No	No	No	Discharged alive
417	2020-09-17	29.5	36	3	0	0	0	0	1	0	0	1	0	0	0	0	0	0	0	0	1	1	No	No	11	Normal	8526	Normal	248000	Normal	0	0	0				Yes	No		Yes	Azithromycin	No		No		No	No	No	Discharged alive
418	2020-09-18	23.25	36.71	3	0	0	1	0	0	0	0	0	0	0	0	0	0	0	0	0	0		No	No	10.8	mild_anemia	4569	leukopenia	245000	Normal	0	0	0				Yes	No		Yes	Azithromycin	No		No		No	No	No	Discharged alive
419	2020-09-17	24.58	37.14	3	0	0	1	0	0	0	0	0	0	0	0	0	0	0	0	0	0		No	No	9.8	moderate	4256	leukopenia	269000	Normal	1	0	1				Yes	No		Yes	Azithromycin	No		No		No	No	No	Discharged alive
42	2020-07-02	26.93	38.57	3	0	0	1	0	0	0	0	0	0	0	0	0	0	0	0	0	0		No	No	10	mild_anemia	8895	Normal	268900	Normal	0	0	0				Yes	No		Yes	Azithromycin	No		No		No	No	No	Discharged alive
420	2020-09-18	23.41	35.43	3	0	0	1	0	0	0	0	0	0	0	0	0	0	0	0	0	0		Yes	Yes	10	mild_anemia	6589	Normal	348000	Normal	1	0	1				Yes	No		Yes	Azithromycin	No		No		No	No	No	Discharged alive
421	2020-09-18	24.08	37.14	3	0	0	1	0	0	0	0	0	0	0	0	0	0	0	0	0	0		No	No	10.7	mild_anemia	3654	leukopenia	287000	Normal	1	1	0				Yes	Yes	2	Yes	Azithromycin	No		No		No	No	No	Discharged alive
422	2020-09-17	29.92	39.14	3	0	0	1		1	0	0	0	0	0	0	0	0	0	0	0	1	1	No	No	10.6	mild_anemia	9512	Normal	198000	Normal	1	0	1				Yes	No		Yes	Azithromycin	No		No		No	No	No	Discharged alive
423	2020-09-18	20.58	39.57	3	0	0	0	0		0	0	0	0	0	0	0	0	0	0	0	0		No	No	11	Normal	4569	leukopenia	180000	Normal	2	2	0				Yes	No		Yes	Azithromycin	No		No		No	No	No	Discharged alive
423	2020-09-18	22.33	39.14	3	0	0	0		1	0	0	0	0	0	0	0	0	0	0	0	1	1	No	No	12	Normal	7548	Normal	206587	Normal	2	1	1				Yes	No		Yes	Azithromycin	No		No		No	No	No	Discharged alive
424	2020-09-18	25.58	36	3	0	0	0	0	0	0	0	0	0	0	0	0	0	0	0	0	0		No	No	12.6	Normal	9452	Normal	199000	Normal	1	0	1				Yes	No		Yes	Azithromycin	No		No		No	No	No	Discharged alive
425	2020-09-16	26.41	37.71	3	0	0	0	0	0	0	0	0	0	0	0	0	0	0	0	0	0		No	No	11.8	Normal	11787	Normal	185000	Normal	1	1	0				Yes	No		Yes	Azithromycin	No		No		No	No	No	Discharged alive
426	2020-09-18	23.58	36.43	3	0	0	0	0	0	0	0	0	0	0	0	0	0	0	0	0	0		No	No	11	Normal	12377	Normal	215600	Normal	0	0	0				Yes	No		Yes	Azithromycin	No		No		No	No	No	Discharged alive
427	2020-09-19	21.5	37.43	3	0	0	0	0	0	0	0	0	0	0	0	0	0	0	0	0	0		No	No	12	Normal	15986	Normal	222400	Normal	0	0	0				Yes	No		Yes	Azithromycin	No		No		No	No	No	Discharged alive
428	2020-09-18	30.58	38.43	3	0	0	1	0	0	0	0	0	0	0	0	0	0	0	0	0	0		No	No	10	mild_anemia	11754	Normal	268900	Normal	0	0	0				Yes	No		Yes	Azithromycin	No		No		No	No	No	Discharged alive
429	2020-09-18	24.41	38.28	3	0	0	1	0	0	0	0	0	0	0	0	0	0	0	0	0	0		No	No	10.7	mild_anemia	13589	Normal	302000	Normal	1	1	0				Yes	No		Yes	Azithromycin	No		No		No	No	No	Discharged alive
43	2020-07-01	28	34.86	3	0	0	1	0	0	0	0	0	0	0	0	0	0	0	0	0	0		No	No	9	moderate	7854	Normal	265700	Normal	0	0	0				Yes	No		Yes	Azithromycin	No		No		No	No	No	Discharged alive
430	2020-09-18	28.08	37.43	3	0	0	1	0	0	0	0	0	0	0	0	0	0	0	0	0	0		Yes	Yes	10.7	mild_anemia	14593	Normal	360000	Normal	1	1	0				Yes	Yes	2	Yes	Azithromycin	No		No		No	No	No	Discharged alive
431	2020-09-19	26.92	36.71	3	0	0	1	0	0	0	0	0	0	0	0	0	0	0	0	0	0		No	No	9.8	moderate	8652	Normal	246000	Normal	2	2	0				Yes	No		Yes	Azithromycin	No		No		No	No	No	Discharged alive
432	2020-09-18	19.92	37.43	3	0	0	1	0	0	0	0	0	0	0	0	0	0	0	0	0	0		No	No	9.9	moderate	14578	Normal	158000	Normal	2	0	2				Yes	No		Yes	Azithromycin	No		No		No	No	No	Discharged alive
433	2020-09-19	31.5	38.14	3	0	0	1	0	0	0	0	0	0	0	0	0	0	0	0	0	0		No	No	10.6	mild_anemia	15698	Normal	303500	Normal	1	1	0				Yes	No		Yes	Azithromycin	No		No		No	No	No	Discharged alive
434	2020-09-19	26.16	38.43	3	0	0	0	0	1	0	0	0	0	0	0	0	0	0	0	1	1	1	No	No	11.6	Normal	12456	Normal	209000	Normal	1	1	0				Yes	No		Yes	Azithromycin	No		No		No	No	No	Discharged alive
435	2020-09-19	30.16	39.43	3	0	0	0	0	0	0	0	1	0	0	0	0	0	0	0	0	1	1	No	No	12	Normal	13548	Normal	289000	Normal	0	0	0				Yes	No		Yes	Azithromycin	No		No		No	No	No	Discharged alive
436	19nsep 20	28.08	39.71	3	0	0	1	0	0	0	0	1	0	0	0	0	0	0	0	0	1	1	No	No	10.8	mild_anemia	16547	Normal	268000	Normal	0	0	0				Yes	No		Yes	Azithromycin	No		No		No	No	No	Discharged alive
437	2020-09-19	25.58	37.57	3	0	0	0	0	0	0	0	0	0	0	0	0	0	0	0	0	0		No	No	11.5	Normal	19865	Leucocytosis	278000	Normal	0	0	0				Yes	No		Yes	Azithromycin	No		No		No	No	No	Discharged alive
438	2020-09-20	19.25	38.43	3	0	0	1	0	0	0	0	0	0	0	0	0	0	0	0	0	0		No	No	10.7	mild_anemia	7584	Normal	265000	Normal	0	0	0				Yes	No		Yes	Azithromycin	No		No		No	No	No	Discharged alive
439	2020-09-20	27.92	39.14	3	0	0	1	0	1	0	0	1	0	0	0	0	0	0	0	0	1	1	No	No	10.2	mild_anemia	16594	Normal	158000	Normal	1	0	1				Yes	No		Yes	Azithromycin	No		No		No	No	No	Discharged alive
44	2020-07-21	31	38	3	0	0	1	0	0	0	0	0	0	0	0	0	0	0	0	0	0		No	No	9.7	moderate	13458	Normal	165000	Normal	0	0	0				Yes	No		Yes	Azithromycin	No		No		No	No	No	Discharged alive
440	2020-09-21	20.25	35.28	3	0	0	0	0	0	0	0	0	0	0	0	0	0	0	0	0	0		No	No	11.5	Normal	7854	Normal	356000	Normal	1	0	1				Yes	No		Yes	Azithromycin	No		No		No	No	No	Discharged alive
441	2020-09-20	21.08	38.57	3	0	0	1	0	0	0	0	0	0	0	0	0	0	0	0	0	0		No	No	9.8	moderate	11458	Normal	344000	Normal	1	1	0				Yes	Yes	2	Yes	Azithromycin	No		No		No	No	No	Discharged alive
442	2020-09-21	21	39.14	3	0	0	1	0	0	0	0	0	0	0	0	0	0	0	0	0	0		No	No	9.9	moderate	14698	Normal	286000	Normal	1	1	0				Yes	No		Yes	Azithromycin	No		No		No	No	No	Discharged alive
443	2020-09-21	22.33	39.43	3	0	0	1	0	0	0	0	0	0	0	0	0	0	0	0	0	0		No	No	8.9	moderate	11784	Normal	169000	Normal	2	2	0				Yes	No		Yes	Azithromycin	No		No		No	No	No	Discharged alive
444	2020-09-20	21.33	38.57	3	0	0	1		1	0	0	0	0	0	0	0	0	0	0	0	1	1	No	No	10.1	mild_anemia	16548	Normal	196000	Normal	2	2	0				Yes	No		Yes	Azithromycin	No		No		No	No	No	Discharged alive
445	2020-09-21	26.33	34.86	3	0	0	0	0		0	0	0	0	0	0	0	0	0	0	0	0		No	No	11.4	Normal	14785	Normal	184000	Normal	1	0	1				Yes	No		Yes	Azithromycin	No		No		No	No	No	Discharged alive
446	2020-09-21	30.66	38	3	0	0	1		1	0	0	0	0	0	0	0	0	0	0	0	1	1	No	No	10.7	mild_anemia	16548	Normal	280000	Normal	1	0	1				Yes	No		Yes	Azithromycin	No		No		No	No	No	Discharged alive
447	2020-09-21	22.16	38.14	3	0	0	0	1		0	0	0	0	0	0	0	0	0	0	0	1	1	No	No	12	Normal	9874	Normal	265000	Normal	1	0	1				Yes	No		Yes	Azithromycin	No		No		No	No	No	Discharged alive
448	2020-09-22	23.58	37.14	3	0	0	0	1	1	0	0	0	0	0	0	0	0	0	0	0	1	1	No	No	11.2	Normal	9584	Normal	241000	Normal	1	1	0				Yes	No		Yes	Azithromycin	No		No		No	No	No	Discharged alive
449	2020-09-22	25.33	36	3	0	0	0	0	0	0	0	0	0	0	0	0	0	0	0	0	0		No	No	11.6	Normal	15777	Normal	265000	Normal	1	0	1				Yes	No		Yes	Azithromycin	No		No		No	No	No	Discharged alive
45	2020-07-02	22	38.14	3	0	0	1	0	0	0	0	0	0	0	0	0	0	0	0	0	0		No	No	9.8	moderate	14596	Normal	195000	Normal	1	1	0				Yes	No		Yes	Azithromycin	No		No		No	No	No	Discharged alive
450	2020-09-22	24.33	36.71	3	0	0	0	0	0	0	0	0	0	0	0	0	0	0	0	0	1	1	No	No	11	Normal	6549	Normal	187000	Normal	0	0	0				Yes	Yes	2	Yes	Azithromycin	No		No		No	No	No	Discharged alive
451	2020-09-23	29	37.14	3	0	0	1	0	1	0	0	0	0	0	0	0	0	0	0	0	1	1	No	No	10	mild_anemia	8895	Normal	268900	Normal	0	0	0				Yes	No		Yes	Azithromycin	No		No		No	No	No	Discharged alive
452	2020-09-23	25.33	35.43	3	0	0	1	1	0	0	0	0	0	0	0	0	0	0	0	0	1	1	No	No	9	moderate	7854	Normal	265700	Normal	0	0	0				Yes	No		Yes	Azithromycin	No		No		No	No	No	Discharged alive
453	2020-09-22	26.08	37.14	3	0	0	1	1	1	0	0	0	0	0	0	0	0	0	0	0	1	1	No	No	9.7	moderate	13458	Normal	165000	Normal	0	0	0				Yes	No		Yes	Azithromycin	No		No		No	No	No	Discharged alive
454	2020-09-23	20.5	39.14	3	0	0	1	1	0	0	0	0	0	0	0	0	0	0	0	0	1	1	No	No	9.8	moderate	14596	Normal	195000	Normal	1	1	0				Yes	No		Yes	Azithromycin	No		No		No	No	No	Discharged alive
455	2020-09-23	22	39.57	3	0	0	1	0	0	0	0	0	0	0	0	0	0	0	0	0	0		No	No	10.5	mild_anemia	12894	Normal	354000	Normal	1	0	1				Yes	No		Yes	Azithromycin	No		No		No	No	No	Discharged alive
456	2020-09-23	23.33	39.14	3	0	0	0	1	0	0	0	0	0	0	0	0	0	0	0	0	1	1	No	No	11	Normal	7854	Normal	265000	Normal	1	0	1				Yes	No		Yes	Azithromycin	No		No		No	No	No	Discharged alive
457	2020-09-24	23.41	36	3	0	0	1	1	0	0	0	0	0	0	0	0	0	0	0	0	1	1	No	No	10.8	mild_anemia	9658	Normal	248000	Normal	0	0	0				Yes	No		Yes	Azithromycin	No		No		No	No	No	Discharged alive
458	2020-09-24	22.58	37.71	3	0	0	1	1	0	0	0	0	0	0	0	0	0	0	0	0	1	1	No	No	9.8	moderate	15487	Normal	245000	Normal	1	0	1				Yes	No		Yes	Azithromycin	No		No		No	No	No	Discharged alive
459	2020-09-24	21.41	36.43	3	0	0	1	1	0	0	0	0	0	0	0	0	0	0	0	0	1	1	No	No	10	mild_anemia	7751	Normal	269000	Normal	1	0	1				Yes	No		Yes	Azithromycin	No		No		No	No	No	Discharged alive
46	2020-07-21	20.83	37.14	3	0	0	1	0	0	0	0	0	0	0	0	0	0	0	0	0	0		No	No	10.5	mild_anemia	12894	Normal	354000	Normal	1	0	1				Yes	No		No		No		No		No	No	No	Discharged alive
460	2020-09-25	22.33	37.43	3	0	0	1	1	0	0	0	0	0	0	0	0	0	0	0	0	1	1	No	No	10.7	mild_anemia	7458	Normal	348000	Normal	0	0	0				Yes	No		Yes	Azithromycin	No		No		No	No	No	Discharged alive
461	2020-09-25	23.33	38.43	3	0	0	1	1	0	0	0	0	0	0	0	0	0	0	0	0	1	1	No	No	10.6	mild_anemia	9999	Normal	287000	Normal	0	0	0				Yes	Yes	2	Yes	Azithromycin	No		No		No	No	No	Discharged alive
462	2020-09-24	21.58	38.28	3	0	0	0	0	0	0	0	0	0	0	0	0	0	0	0	0	0		No	No	11	Normal	9856	Normal	198000	Normal	1	1	0				Yes	No		Yes	Azithromycin	No		No		No	No	No	Discharged alive
463	2020-09-24	22.66	37.43	3	0	0	0	0	0	0	0	0	0	0	0	0	0	0	0	0	0		No	No	12	Normal	6587	Normal	180000	Normal	1	0	1				Yes	No		Yes	Azithromycin	No		No		No	No	No	Discharged alive
464	2020-09-25	22.92	36.71	3	0	0	0	1	0	0	0	0	0	0	0	0	0	0	0	0	1	1	No	No	12.6	Normal	11258	Normal	206587	Normal	1	0	1				Yes	No		Yes	Azithromycin	No		No		No	No	No	Discharged alive
465	2020-09-24	25.41	37.43	3	0	0	0	1	0	0	0	0	0	0	0	0	0	0	0	0	1	1	No	No	11.8	Normal	15489	Normal	199000	Normal	0	0	0				Yes	No		Yes	Azithromycin	No		No		No	No	No	Discharged alive
466	2020-09-25	20.25	37.86	3	0	0	0	0	0	0	0	0	0	0	0	0	0	0	0	0	0		No	No	11	Normal	19568	Leucocytosis	185000	Normal	0	0	0				Yes	No		Yes	Azithromycin	No		No		No	No	No	Discharged alive
467	2020-09-26	22.33	37.14	3	0	0	0	0	0	0	0	0	0	0	0	0	0	0	0	0	0		No	No	12	Normal	11185	Normal	215600	Normal	0	0	0				Yes	No		Yes	Azithromycin	No		No		No	No	No	Discharged alive
468	2020-09-26	28.25	35.14	3	0	0	1	1	0	0	0	0	0	0	0	0	0	0	0	0	1	1	No	No	10	mild_anemia	14587	Normal	222400	Normal	1	1	0				Yes	No		Yes	Azithromycin	No		No		No	No	No	Discharged alive
469	2020-09-26	21.25	37	3	0	0	1	1	0	0	0	0	0	0	0	0	0	0	0	0	1	1	No	No	10.7	mild_anemia	14579	Normal	268900	Normal	1	0	1				Yes	No		Yes	Azithromycin	No		No		No	No	No	Discharged alive
47	2020-07-20	29.5	36	3	0	0	0	0	0	0	0	0	0	0	0	0	0	0	0	0	0		No	No	11	Normal	7854	Normal	265000	Normal	1	0	1				Yes	No		Yes	Azithromycin	No		No		No	No	No	Discharged alive
470	2020-09-27	25.33	34.86	3	0	0	1	1	0	0	0	0	0	0	0	0	0	0	0	0	1	1	No	No	10.7	mild_anemia	13548	Normal	302000	Normal	1	1	0				Yes	No		Yes	Azithromycin	No		No		No	No	No	Discharged alive
471	2020-09-27	29	36	3	0	0	1	1	0	0	0	0	0	0	0	0	0	0	0	0	1	1	No	No	9.8	moderate	16547	Normal	360000	Normal	1	1	0				Yes	No		Yes	Azithromycin	No		No		No	No	No	Discharged alive
472	2002-09-28	23.25	38.14	3	0	0	1	1	0	0	0	0	0	0	0	0	0	0	0	0	1	1	No	No	9.9	moderate	19865	Leucocytosis	246000	Normal	2	2	0				Yes	No		Yes	Azithromycin	No		No		No	No	No	Discharged alive
473	2020-09-28	24.41	37.14	3	0	0	1	1	0	0	0	0	0	0	0	0	0	0	0	0	1	1	No	No	10.6	mild_anemia	7584	Normal	158000	Normal	2	0	2				Yes	No		Yes	Azithromycin	No		No		No	No	No	Discharged alive
474	2020-09-29	23.25	36	3	0	0	0	1	0	0	0	0	0	0	0	0	0	0	0	0	1	1	No	No	11.6	Normal	16594	Normal	303500	Normal	2	0	2				Yes	No		Yes	Azithromycin	No		No		No	No	No	Discharged alive
475	2020-09-29	24.08	36.71	3	0	0	0	1	0	0	0	0	0	0	0	0	0	0	0	0	1	1	No	No	12	Normal	7854	Normal	209000	Normal	3	3	0				Yes	No		Yes	Azithromycin	No		No		No	No	No	Discharged alive
476	2020-09-30	30.33	37.14	3	0	0	1	1	0	0	0	0	0	0	0	0	0	0	0	0	1	1	No	No	10.8	mild_anemia	11458	Normal	289000	Normal	1	1	0				Yes	No		Yes	Azithromycin	No		No		No	No	No	Discharged alive
477	2020-09-30	20.33	35.43	3	0	0	0	1	0	0	0	0	0	0	0	0	0	0	0	0	1	1	No	No	11.5	Normal	14698	Normal	268000	Normal	1	1	0				Yes	No		Yes	Azithromycin	No		No		No	No	No	Discharged alive
478	2020-09-30	22.33	37.14	3	0	0	1	0	0	0	0	0	0	0	0	0	0	0	0	0	0		No	No	10.7	mild_anemia	11784	Normal	278000	Normal	1	1	0				Yes	No		Yes	Azithromycin	No		No		No	No	No	Discharged alive
479	2020-09-30	25.41	39.14	3	0	0	1	0	0	0	0	0	0	0	0	0	0	0	0	0	0		No	No	10.2	mild_anemia	16548	Normal	265000	Normal	1	0	1				Yes	No		Yes	Azithromycin	No		No		No	No	No	Discharged alive
48	2020-06-25	29.75	36.71	3	0	0	1	0	0	0	0	0	0	0	0	0	0	0	0	0	0		No	No	10.8	mild_anemia	9658	Normal	248000	Normal	0	0	0				Yes	No		Yes	Azithromycin	No		No		No	No	No	Discharged alive
480	2020-10-01	26.75	39.57	3	0	0	0	1	0	0	0	0	0	0	0	0	0	0	0	0	1	1	No	No	11.5	Normal	14785	Normal	158000	Normal	0	0	0				Yes	No		Yes	Azithromycin	No		No		No	No	No	Discharged alive
481	2020-10-01	23.16	39.14	3	0	0	1	1	0	0	0	0	0	0	0	0	0	0	0	0	1	3	Yes	Yes	9.8	moderate	16548	Normal	356000	Normal	1	0	1				Yes	No		Yes	Azithromycin	No		No		No	No	No	Discharged alive
482	2020-10-02	21.66	36	3	0	0	1	1	0	0	0	0	0	0	0	0	0	0	0	0	1	1	No	No	9.9	moderate	9874	Normal	344000	Normal	1	0	1				Yes	No		Yes	Azithromycin	No		No		No	No	No	Discharged alive
483	2020-10-03	30.41	37.71	3	0	0	1	0	0	0	0	0	0	0	0	0	0	0	0	0	0		No	No	8.9	moderate	9584	Normal	289000	Normal	1	0	1				Yes	No		Yes	Azithromycin	No		No		No	No	No	Discharged alive
484	2020-10-03	24.75	36.43	3			1														0				10.1	mild_anemia	15777	Normal	268000	Normal	0	0	0				Yes	No		Yes	Azithromycin	No		No		No	No	No	Discharged alive
485	2020-10-01	28.33	37.43	3	0	0	0	0	1	0	0	0	0	0	0	0	0	0	0	1	1	1	No	No	11.4	Normal	11754	Normal	278000	Normal	0	0	0				Yes	No		Yes	Azithromycin	No		No		No	No	No	Discharged alive
486	2020-10-01	27.5	38.43	3	0	0	1	0	0	0	0	1	0	0	0	0	0	0	0	0	1	1	No	No	10.7	mild_anemia	13589	Normal	265000	Normal	0	0	0				Yes	No		Yes	Azithromycin	No		No		No	No	No	Discharged alive
487	2020-10-03	20.66	38.28	3	0	0	0	0	0	0	0	1	0	0	0	0	0	0	0	0	1	1	No	No	12	Normal	14593	Normal	158000	Normal	0	0	0				Yes	No		Yes	Azithromycin	No		No		No	No	No	Discharged alive
488	2020-10-04	31.16	37.43	3	0	0	0	0	0	0	0	0	0	0	0	0	0	0	0	0	0		No	No	11.2	Normal	8652	Normal	356000	Normal	1	0	1				Yes	No		Yes	Azithromycin	No		No		No	No	No	Discharged alive
489	2020-10-04	26.58	36.71	3	0	0	0	0	0	0	0	0	0	0	0	0	0	0	0	0	0		Yes	Yes	11.6	Normal	14578	Normal	344000	Normal	0	0	0				Yes	No		Yes	Azithromycin	No		No		No	No	No	Discharged alive
49	2020-06-25	20.83	37.14	3	0	0	1	0	0	0	0	0	0	0	0	0	0	0	0	0	0		No	No	9.8	moderate	15487	Normal	245000	Normal	1	0	1				Yes	No		Yes	Azithromycin	No		No		No	No	No	Discharged alive
490	2020-10-05	30.41	37.43	3	0	0	1	0	1	0	0	1	0	0	0	0	0	0	0	0	1	2	No	No	10	mild_anemia	15698	Normal	286000	Normal	1	0	1				Yes	No		Yes	Azithromycin	No		No		No	No	No	Discharged alive
491	2020-10-05	28.66	38.14	3	0	0	1	0	0	0	0	0	0	0	0	0	0	0	0	0	0		No	No	10.7	mild_anemia	12456	Normal	169000	Normal	0	0	0				Yes	No		Yes	Azithromycin	No		No		No	No	No	Discharged alive
492	2002-10-06	24.83	38.43	3	0	0	1	0	0	0	0	0	0	0	0	0	0	0	0	0	0		No	No	10.7	mild_anemia	13548	Normal	196000	Normal	1	1	0				Yes	No		Yes	Azithromycin	No		No		No	No	No	Discharged alive
493	2020-10-06	19.58	39.43	3	0	0	1	0	0	0	0	0	0	0	0	0	0	0	0	0	0		No	No	9.8	moderate	13548	Normal	184000	Normal	1	1	0				Yes	No		Yes	Azithromycin	No		No		No	No	No	Discharged alive
494	2020-10-06	28.41	39.71	3	0	0	1	0	0	0	0	0	0	0	0	0	0	0	0	0	0		No	No	9.9	moderate	16547	Normal	280000	Normal	0	0	0				Yes	No		Yes	Azithromycin	No		No		No	No	No	Discharged alive
495	2020-10-07	20.33	37.57	3	0	0	1		1	0	0	0	0	0	0	0	0	0	0	0	1	1	No	No	10.6	mild_anemia	19865	Leucocytosis	265000	Normal	0	0	0				Yes	No		Yes	Azithromycin	No		No		No	No	No	Discharged alive
496	2020-10-07	21.08	38.43	3	0	0	0	0		0	0	0	0	0	0	0	0	0	0	0	0		No	No	11.6	Normal	7584	Normal	241000	Normal	1	1	0				Yes	No		Yes	Azithromycin	No		No		No	No	No	Discharged alive
497	2020-10-08	21.75	39.14	3	0	0	0		1	0	0	0	0	0	0	0	0	0	0	0	1	1	No	No	12	Normal	16594	Normal	265000	Normal	1	0	1				Yes	No		Yes	Azithromycin	No		No		No	No	No	Discharged alive
498	2020-10-08	22.5	35.28	3	0	0	1	0	0	0	0	0	0	0	0	0	0	0	0	0	0		No	No	10.8	mild_anemia	7854	Normal	187000	Normal	0	0	0				Yes	No		Yes	Azithromycin	No		No		No	No	No	Discharged alive
499	2020-10-09	21.41	38.57	3	0	0	0	0	0	0	0	0	0	0	0	0	0	0	0	0	0		No	No	11.5	Normal	11458	Normal	268900	Normal	1	1	0				Yes	No		Yes	Azithromycin	No		No		No	No	No	Discharged alive
50	2020-06-24	23.92	35.43	3	0	0	1	1	0	0	0	0	0	0	0	0	0	0	0	0	1	1	No	No	10	mild_anemia	7751	Normal	269000	Normal	1	0	1				Yes	No		Yes	Azithromycin	No		No		No	No	No	Discharged alive
500	2020-10-09	26.41	39.14	3	0	0	1	0	0	0	0	0	0	0	0	0	0	0	0	0	0		Yes	Yes	10.7	mild_anemia	14698	Normal	265700	Normal	1	0	1				Yes	No		Yes	Azithromycin	No		No		No	No	No	Discharged alive
501	2020-10-09	30.58	39.43	3	0	0	1	0	0	0	0	0	0	0	0	0	0	0	0	0	0		No	No	10.2	mild_anemia	11784	Normal	165000	Normal	1	1	0				Yes	No		Yes	Azithromycin	No		No		No	No	No	Discharged alive
502	2020-10-09	22.58	38.57	3	0	0	0	0	0	0	0	0	0	0	0	0	0	0	0	0	0		No	No	11.5	Normal	16548	Normal	195000	Normal	0	0	0				Yes	No		Yes	Azithromycin	No		No		No	No	No	Discharged alive
503	2020-10-09	22.92	34.86	3	0	0	1	0	0	0	0	0	0	0	0	0	0	0	0	0	0		No	No	9.8	moderate	14785	Normal	354000	Normal	0	0	0				Yes	No		Yes	Azithromycin	No		No		No	No	No	Discharged alive
504	2020-10-10	25.66	38	3	0	0	1	0	0	0	0	0	0	0	0	0	0	0	0	0	0		No	No	9.9	moderate	3654	leukopenia	450000	Normal	1	0	1				Yes	No		Yes	Azithromycin	No		No		No	No	No	Discharged alive
505	2020-10-10	24.58	35	3	0	0	1	0	0	0	0	0	0	0	0	0	0	0	0	0	0		No	No	8.9	moderate	9512	Normal	160000	Normal	1	0	1				Yes	No		Yes	Azithromycin	No		No		No	No	No	Discharged alive
506	2020-10-11	29.33	36.86	3	0	0	1	0	0	0	0	0	0	0	0	0	0	0	0	0	0		No	No	10.1	mild_anemia	4569	leukopenia	256800	Normal	0	0	0				Yes	No		Yes	Azithromycin	No		No		No	No	No	Discharged alive
507	2020-10-11	25.08	37.28	3	0	0	1	0	0	0	0	0	0	0	0	0	0	0	0	0	0		No	No	9.8	moderate	7548	Normal	215000	Normal	0	0	0				Yes	No		Yes	Azithromycin	No		No		No	No	No	Discharged alive
508	2020-10-11	26.33	36.14	3	0	0	1	0	1	0	0	0	0	0	0	0	0	0	0	1	1	1	No	No	9.9	moderate	9452	Normal	350000	Normal	1	1	0				Yes	No		Yes	Azithromycin	No		No		No	No	No	Discharged alive
509	2020-10-11	20.66	37.86	3	0	0	0	0	0	0	0	1	0	0	0	0	0	0	0	0	1	1	No	No	11	Normal	10000	Normal	214000	Normal	0	0	0				Yes	No		Yes	Azithromycin	No		No		No	No	No	Discharged alive
51	2020-06-26	23	37.14	3	0	0	1	1	1	0	0	0	0	0	0	0	0	0	0	0	1	1	No	No	10.7	mild_anemia	7458	Normal	348000	Normal	0	0	0				Yes	No		Yes	Azithromycin	No		No		No	No	No	Discharged alive
510	2020-10-12	22.41	37.14	3	0	0	1	0	0	0	0	1	0	0	0	0	0	0	0	0	1	1	No	No	10	mild_anemia	8672	Normal	352000	Normal	1	1	0				Yes	No		Yes	Azithromycin	No		No		No	No	No	Discharged alive
511	2020-10-12	23.08	35.14	3	0	0	1	0	0	0	0	0	0	0	0	0	0	0	0	0	0		No	No	9	moderate	6548	Normal	165000	Normal	1	0	1				Yes	No		Yes	Azithromycin	No		No		No	No	No	Discharged alive
512	2020-10-12	23.58	37	3	0	0	1	0	0	0	0	0	0	0	0	0	0	0	0	0	0		No	No	9.7	moderate	9237	Normal	195000	Normal	0	0	0				Yes	Yes	2	Yes	Azithromycin	No		No		No	No	No	Discharged alive
513	2020-10-12	22.08	34.86	3	0	0	1	0	1	0	0	1	0	0	0	0	0	0	0	0	1	1	No	No	9.8	moderate	11267	Normal	354000	Normal	0	0	0				Yes	No		Yes	Azithromycin	No		No		No	No	No	Discharged alive
514	2020-10-13	21.66	38	3	0	0	1	0	0	0	0	0	0	0	0	0	0	0	0	0	0		No	No	10.5	mild_anemia	4562	leukopenia	265000	Normal	0	0	0				Yes	No		Yes	Azithromycin	No		No		No	No	No	Discharged alive
515	2020-10-12	22.33	38.14	3	0	0	0	0	0	0	0	0	0	0	0	0	0	0	0	0	0		No	No	11	Normal	8526	Normal	248000	Normal	0	0	0				Yes	No		Yes	Azithromycin	No		No		No	No	No	Discharged alive
516	2020-10-13	23.41	37.14	3	0	0	1	0	0	0	0	0	0	0	0	0	0	0	0	0	0		No	No	10.8	mild_anemia	4569	leukopenia	245000	Normal	1	1	0				Yes	No		Yes	Azithromycin	No		No		No	No	No	Discharged alive
517	2020-10-14	21.08	36	3	0	0	1	0	0	0	0	0	0	0	0	0	0	0	0	0	0		No	No	9.8	moderate	4256	leukopenia	269000	Normal	0	0	0				Yes	No		Yes	Azithromycin	No		No		No	No	No	Discharged alive
518	2020-10-14	22.08	36.71	3	0	0	1		1	0	0	0	0	0	0	0	0	0	0	0	1	1	No	No	10	mild_anemia	6589	Normal	348000	Normal	0	0	0				Yes	No		Yes	Azithromycin	No		No		No	No	No	Discharged alive
519	2020-10-14	23.33	37.14	3	0	0	1	0		0	0	0	0	0	0	0	0	0	0	0	0		No		10.7	mild_anemia	3654	leukopenia	287000	Normal	1	0	1				Yes	No		Yes	Azithromycin	No		No		No	No	No	Discharged alive
52	2020-06-27	21.33	39.14	3	0	0	1	1	1	0	0	0	0	0	0	0	0	0	0	0	1	1	No	No	10.6	mild_anemia	9999	Normal	287000	Normal	0	0	0				Yes	No		Yes	Azithromycin	No		No		No	No	No	Discharged alive
520	2020-10-15	25.41	35.43	3	0	0	1		1	0	0	0	0	0	0	0	0	0	0	0	1	3	No	Yes	10.6	mild_anemia	9512	Normal	198000	Normal	1	0	1				Yes	No		Yes	Azithromycin	No		No		No	No	No	Discharged alive
521	2020-10-16	20.16	37.14	3	0	0	0	1		0	0	0	0	0	0	0	0	0	0	0	1	3	Yes	Yes	11	Normal	4569	leukopenia	180000	Normal	1	1	0				Yes	Yes	2	Yes	Azithromycin	No		No		No	No	No	Discharged alive
522	2020-10-17	22.33	39.14	3	0	0	0	1	1	0	0	0	0	0	0	0	0	0	0	0	1	1	No	No	12	Normal	7548	Normal	206587	Normal	1	0	1				Yes	No		Yes	Azithromycin	No		No		No	No	No	Discharged alive
523	2020-10-18	28.58	39.57	3	0	0	0	0	0	0	0	0	0	0	0	0	0	0	0	0	0		No	No	12.6	Normal	9452	Normal	199000	Normal	2	2	0				Yes	No		Yes	Azithromycin	No		No		No	No	No	Discharged alive
524	2020-10-22	21.08	39.14	3	0	0	0	0	0	0	0	0	0	0	0	0	0	0	0	0	1	1	No	No	11.8	Normal	11787	Normal	185000	Normal	2	1	1				Yes	No		Yes	Azithromycin	No		No		No	No	No	Discharged alive
525	2020-10-22	25.75	36	3	0	0	0	0	1	0	0	0	0	0	0	0	0	0	0	0	1	1	No	No	11	Normal	12377	Normal	215600	Normal	1	0	1				Yes	No		Yes	Azithromycin	No		No		No	No	No	Discharged alive
526	2020-10-28	29.5	37.71	3	0	0	0	1	0	0	0	0	0	0	0	0	0	0	0	0	1	1	No	No	12	Normal	15986	Normal	222400	Normal	1	1	0				Yes	No		Yes	Azithromycin	No		No		No	No	No	Discharged alive
527	2020-10-28	23.41	36.43	3	0	0	1	1	1	0	0	0	0	0	0	0	0	0	0	0	1	1	No	No	10	mild_anemia	11754	Normal	268900	Normal	0	0	0				Yes	No		Yes	Azithromycin	No		No		No	No	No	Discharged alive
528	2020-10-29	24.58	37.43	3	0	0	1	1	0	0	0	0	0	0	0	0	0	0	0	0	1	1	No	No	10.7	mild_anemia	13589	Normal	302000	Normal	0	0	0				Yes	No		Yes	Azithromycin	No		No		No	No	No	Discharged alive
529	2020-10-21	23.75	38.43	3	0	0	1	0	0	0	0	0	0	0	0	0	0	0	0	0	0		No	No	10.7	mild_anemia	14593	Normal	360000	Normal	0	0	0				Yes	No		Yes	Azithromycin	No		No		No	No	No	Discharged alive
53	2020-06-30	23.83	39.57	3	0	0	0	0	0	0	0	0	0	0	0	0	0	0	0	0	0		No	No	11	Normal	9856	Normal	198000	Normal	1	1	0				Yes	No		Yes	Azithromycin	No		No		No	No	No	Discharged alive
530	2020-10-20	23.92	38.28	3	0	0	1	1	0	0	0	0	0	0	0	0	0	0	0	0	1	1	No	No	9.8	moderate	8652	Normal	246000	Normal	1	1	0				Yes	No		Yes	Azithromycin	No		No		No	No	No	Discharged alive
531	2020-10-18	30.83	37.43	3	0	0	1	1	0	0	0	0	0	0	0	0	0	0	0	0	1	1	No	No	9.9	moderate	14578	Normal	158000	Normal	1	1	0				Yes	Yes		Yes	Azithromycin	No		No		No	No	No	Discharged alive
532	2020-10-26	20.75	36.71	3	0	0	1	1	0	0	0	0	0	0	0	0	0	0	0	0	1	1	No	No	10.6	mild_anemia	15698	Normal	303500	Normal	2	2	0				Yes
533	2020-10-25	22.33	37.43	3	0	0	0	1	0	0	0	0	0	0	0	0	0	0	0	0	1	1	No	No	11.6	Normal	12456	Normal	209000	Normal	2	0	2				Yes
534	2020-10-29	25.75	38.14	3	0	0	0	1	0	0	0	0	0	0	0	0	0	0	0	0	1	1	No	No	12	Normal	13548	Normal	289000	Normal	1	1	0				Yes	No		Yes	Azithromycin	No		No		No	No	No	Discharged alive
535	2020-10-30	26.33	38.43	3	0	0	1	1	0	0	0	0	0	0	0	0	0	0	0	0	1	1	No	No	10.8	mild_anemia	16547	Normal	268000	Normal	1	1	0				Yes	No		Yes	Azithromycin	No		No		No	No	No	Discharged alive
536	2020-11-01	23.5	39.43	3	0	0	0	0	0	0	0	0	0	0	0	0	0	0	0	0	0		No	No	11.5	Normal	19865	Leucocytosis	278000	Normal	0	0	0				Yes	No		Yes	Azithromycin	No		No		No	No	No	Discharged alive
537	2020-11-02	21.66	39.71	3	0	0	1	0	0	0	0	0	0	0	0	0	0	0	0	0	0		No	No	10.7	mild_anemia	7584	Normal	265000	Normal	0	0	0				Yes	No		Yes	Azithromycin	No		No		No	No	No	Discharged alive
538	2020-11-03	30.5	37.57	3	0	0	0	1	0	0	0	0	0	0	0	0	0	0	0	0	1	1	No	No	11	Normal	8526	Normal	248000	Normal	0	0	0				Yes	No		Yes	Azithromycin	No		No		No	No	No	Discharged alive
539	2020-11-03	24.41	38.43	3	0	0	1	1	0	0	0	0	0	0	0	0	0	0	0	0	1	1	No	No	10.8	mild_anemia	4569	leukopenia	245000	Normal	0	0	0				Yes	No		Yes	Azithromycin	No		No		No	No	No	Discharged alive
54	2020-06-29	23.83	39.14	3	0	0	0	0	0	0	0	0	0	0	0	0	0	0	0	0	0		No	No	12	Normal	6587	Normal	180000	Normal	1	0	1				Yes	No		Yes	Azithromycin	No		No		No	No	No	Discharged alive
540	2020-11-04	28.83	39.14	3	0	0	1	0	0	0	0	0	0	0	0	0	0	0	0	0	0		No	No	9.8	moderate	4256	leukopenia	269000	Normal	1	0	1				Yes	No		Yes	Azithromycin	No		No		No	No	No	Discharged alive
541	2020-11-04	27.66	35.28	3	0	0	1	0	0	0	0	0	0	0	0	0	0	0	0	0	0		No	No	10	mild_anemia	6589	Normal	348000	Normal	1	0	1				Yes	No		Yes	Azithromycin	No		No		No	No	No	Discharged alive
542	2020-11-03	20.16	38.57	3	0	0	1	1	0	0	0	0	0	0	0	0	0	0	0	0	1	1	No	No	10.7	mild_anemia	3654	leukopenia	287000	Normal	1	1	0				Yes	No		Yes	Azithromycin	No		No		No	No	No	Discharged alive
543	2020-11-05	31.08	39.14	3	0	0	1	1	0	0	0	0	0	0	0	0	0	0	0	0	1	1	No	No	10.6	mild_anemia	9512	Normal	198000	Normal	1	1	0				Yes	No		Yes	Azithromycin	No		No		No	No	No	Discharged alive
544	2020-11-05	26.58	39.43	3	0	0	0	1	0	0	0	0	0	0	0	0	0	0	0	0	1	1	No	No	11	Normal	4569	leukopenia	180000	Normal	2	2	0				Yes	No		Yes	Azithromycin	No		No		No	No	No	Discharged alive
545	2020-11-07	30.66	38.57	3	0	0	0	1	0	0	0	0	0	0	0	0	0	0	0	0	1	1	No	No	12	Normal	7548	Normal	206587	Normal	2	2	0				Yes	No		Yes	Azithromycin	No		No		No	No	No	Discharged alive
546	2020-11-06	28.41	34.86	3	0	0	0	1	0	0	0	0	0	0	0	0	0	0	0	0	1	1	No	No	12.6	Normal	9452	Normal	199000	Normal	1	0	1				Yes	No		Yes	Azithromycin	No		No		No	No	No	Discharged alive
547	2020-11-06	25.41	38	3	0	0	0	1	0	0	0	0	0	0	0	0	0	0	0	0	1	1	No	No	11.8	Normal	11787	Normal	185000	Normal	1	0	1				Yes	No		Yes	Azithromycin	No		No		No	No	No	Discharged alive
548	2020-11-06	19.58	38.14	3	0	0	0	1	0	0	0	0	0	0	0	0	0	0	0	0	1	1	No	No	11	Normal	12377	Normal	215600	Normal	1	0	1				Yes	No		Yes	Azithromycin	No		No		No	No	No	Discharged alive
549	2020-11-07	28.58	37.14	3	0	0	0	1	0	0	0	0	0	0	0	0	0	0	0	0	1	1	No	No	12	Normal	15986	Normal	222400	Normal	1	1	0				Yes	No		Yes	Azithromycin	No		No		No	No	No	Discharged alive
55	2020-06-28	25.92	36	3	0	0	0	1	0	0	0	0	0	0	0	0	1	0	0	0	1	1	No	No	12.6	Normal	11258	Normal	206587	Normal	1	0	1				Yes	No		Yes	Azithromycin	No		No		No	No	No	Discharged alive
550	2020-11-08	20.5	36	3	0	0	1	1	0	0	0	0	0	0	0	0	0	0	0	0	1	1	No	No	10	mild_anemia	11754	Normal	268900	Normal	1	0	1				Yes	No		Yes	Azithromycin	No		No		No	No	No	Discharged alive
551	2020-11-09	21.25	36.71	3	0	0	1	1	0	0	0	0	0	0	0	0	0	0	0	0	1	1	No	No	10.7	mild_anemia	13589	Normal	302000	Normal	0	0	0				Yes	Yes	2	Yes	Azithromycin	No		No		No	No	No	Discharged alive
552	2020-11-10	21.5	37.14	3	0	0	1	0	0	0	0	0	0	0	0	0	0	0	0	0	0		Yes	Yes	10.7	mild_anemia	14593	Normal	360000	Normal	0	0	0				Yes	No		Yes	Azithromycin	No		No		No	No	No	Discharged alive
553	10 niv 20	22.83	35.43	3	0	0	1	0	0	0	0	0	0	0	0	0	0	0	0	0	0		No	No	9.8	moderate	8652	Normal	246000	Normal	0	0	0				Yes	No		Yes	Azithromycin	No		No		No	No	No	Discharged alive
554	11Nov 2p	21.25	37.14	3	0	0	1	1	0	0	0	0	0	0	0	0	0	0	0	0	1	1	No	No	9.9	moderate	14578	Normal	158000	Normal	0	0	0				Yes	No		Yes	Azithromycin	No		No		No	No	No	Discharged alive
555	2020-11-11	26.41	39.14	3	0	0	1	1	0	0	0	0	0	0	0	0	0	0	0	0	1	1	No	No	10.6	mild_anemia	15698	Normal	303500	Normal	1	1	0				Yes	No		Yes	Azithromycin	No		No		No	No	No	Discharged alive
556	2020-11-12	30.5	39.57	3	0	0	0	1	0	0	0	0	0	0	0	0	0	0	0	0	1	1	No	No	11.6	Normal	12456	Normal	209000	Normal	1	0	1				Yes	No		Yes	Azithromycin	No		No		No	No	No	Discharged alive
557	2020-11-12	22.5	39.14	3	0	0	0	0	0	0	0	0	0	0	0	0	0	0	0	0	0		No	No	12	Normal	13548	Normal	289000	Normal	1	0	1				Yes	No		Yes	Azithromycin	No		No		No	No	No	Discharged alive
558	2020-11-13	23.66	36	3	0	0	1	0	1	0	0	0	0	0	0	0	0	0	0	1	1	1	No	No	10.8	mild_anemia	16547	Normal	268000	Normal	0	0	0				Yes	No		Yes	Azithromycin	No		No		No	No	No	Discharged alive
559	2020-11-14	25.75	37.71	3	0	0	0	0	0	0	0	1	0	0	0	0	0	0	0	0	1	1	No	No	11.5	Normal	19865	Leucocytosis	278000	Normal	1	0	1				Yes	No		Yes	Azithromycin	No		No		No	No	No	Discharged alive
56	2020-06-29	30.92	37.71	3	0	0	0	1	1	0	0	0	0	0	0	0	0	0	0	0	1	1	No	No	11.8	Normal	15489	Normal	199000	Normal	0	0	0				Yes	No		Yes	Azithromycin	No		No		No	No	No	Discharged alive
560	2020-11-14	24.08	36.43	3	0	0	1	0	0	0	0	1	0	0	0	0	0	0	0	0	1	1	No	No	10.7	mild_anemia	7584	Normal	265000	Normal	1	0	1				Yes	No		Yes	Azithromycin	No		No		No	No	No	Discharged alive
561	2020-11-13	29.5	37.43	3	0	0	1	0	0	0	0	0	0	0	0	0	0	0	0	0	0		No	No	10.2	mild_anemia	16594	Normal	158000	Normal	0	0	0				Yes	No		Yes	Azithromycin	No		No		No	No	No	Discharged alive
562	2020-11-15	25.5	38.42	3	0	0	0	0	0	0	0	0	0	0	0	0	0	0	0	0	0		No	No	11.5	Normal	7854	Normal	356000	Normal	0	0	0				Yes	No		Yes	Azithromycin	No		No		No	No	No	Discharged alive
563	2020-11-15	26.75	38.28	3	0	0	1	0	1	0	0	1	0	0	0	0	0	0	0	0	1	1	No	No	9.8	moderate	11458	Normal	344000	Normal	1	1	0				Yes	No		Yes	Azithromycin	No		No		No	No	No	Discharged alive
564	2020-11-15	20.08	37.42	3	0	0	1	0	0	0	0	0	0	0	0	0	0	0	0	0	0		No	No	9.9	moderate	14698	Normal	286000	Normal	1	0	1				Yes	No		Yes	Azithromycin	No		No		No	No	No	Discharged alive
565	2020-11-16	22.58	36.71	3	0	0	1	0	0	0	0	0	0	0	0	0	0	0	0	0	0		No	No	8.9	moderate	11784	Normal	169000	Normal	1	0	1				Yes	No		Yes	Azithromycin	No		No		No	No	No	Discharged alive
566	2020-11-16	23.66	37.42	3	0	0	0	0	0	0	0	0	0	0	0	0	0	0	0	0	0		No	No	12	Normal	11185	Normal	215600	Normal	0	0	0				Yes	No		Yes	Azithromycin	No		No		No	No	No	Discharged alive
567	2020-11-12	23.75	37.86	3	0	0	1	0	0	0	0	0	0	0	0	0	0	0	0	0	0		No	No	10	mild_anemia	14587	Normal	222400	Normal	0	0	0				Yes	No		Yes	Azithromycin	No		No		No	No	No	Discharged alive
568	2020-11-17	22.66	37.14	3	0	0	1		1	0	0	0	0	0	0	0	0	0	0	0	1	1	No	No	10.7	mild_anemia	14579	Normal	268900	Normal	0	0	0				Yes	No		Yes	Azithromycin	No		No		No	No	No	Discharged alive
569	2020-11-17	21.33	35.14	3	0	0	1	0		0	0	0	0	0	0	0	0	0	0	0	0		No	No	10.7	mild_anemia	13548	Normal	302000	Normal	1	1	0				Yes	No		Yes	Azithromycin	No		No		No	No	No	Discharged alive
57	2020-06-27	22.08	36.43	3	0	0	0	0	0	0	0	0	0	0	0	0	0	0	0	0	0		No	No	11	Normal	19568	Leucocytosis	185000	Normal	0	0	0				Yes	No		No		No		No		No	No	No	Discharged alive
570	2021-11-18	22.83	37	3	0	0	1		1	0	0	0	0	0	0	0	0	0	0	0	1	1	No	No	9.8	moderate	16547	Normal	360000	Normal	1	0	1				Yes	No		Yes	Azithromycin	No		No		No	No	No	Discharged alive
571	2020-11-18	23.5	34.86	3	0	0	1	0	0	0	0	0	0	0	0	0	0	0	0	0	0		No	No	9.9	moderate	19865	Leucocytosis	246000	Normal	1	1	0				Yes	No		Yes	Azithromycin	No		No		No	No	No	Discharged alive
572	2020-11-19	21.75	36	3	0	0	1	0	0	0	0	0	0	0	0	0	0	0	0	0	0		No	No	10.6	mild_anemia	7584	Normal	158000	Normal	1	1	0				Yes	No		Yes	Azithromycin	No		No		No	No	No	Discharged alive
573	2020-11-19	22	38.14	3	0	0	0	0	0	0	0	0	0	0	0	0	0	0	0	0	0		No	No	11.6	Normal	16594	Normal	303500	Normal	2	2	0				Yes	No		Yes	Azithromycin	No		No		No	No	No	Discharged alive
574	2020-11-19	22.92	37.14	3	0	0	0	0	0	0	0	0	0	0	0	0	0	0	0	0	0		No	No	12	Normal	7854	Normal	209000	Normal	2	0	2				Yes	No		Yes	Azithromycin	No		No		No	No	No	Discharged alive
575	2020-11-19	25.66	36	3	0	0	1	0	0	0	0	0	0	0	0	0	0	0	0	0	0		No	No	10.8	mild_anemia	11458	Normal	289000	Normal	2	0	2				Yes	No		Yes	Azithromycin	No		No		No	No	No	Discharged alive
576	2020-11-20	20.41	36.71	3	0	0	0	0	0	0	0	0	0	0	0	0	0	0	0	0	0		No	No	11.5	Normal	14698	Normal	268000	Normal	3	3	0				Yes	No		Yes	Azithromycin	No		No		No	No	No	Discharged alive
577	2020-11-20	22.83	37.14	3	0	0	1	0	0	0	0	0	0	0	0	0	0	0	0	0	0		No	No	10.7	mild_anemia	11784	Normal	278000	Normal	1	1	0				Yes	No		Yes	Azithromycin	No		No		No	No	No	Discharged alive
578	2020-11-21	28.33	35.42	3	0	0	1	0	0	0	0	0	0	0	0	0	0	0	0	0	0		No	No	10.2	mild_anemia	16548	Normal	265000	Normal	1	1	0				Yes	No		Yes	Azithromycin	No		No		No	No	No	Discharged alive
579	2020-11-21	21.5	37.14	3	0	0	0	0	0	0	0	0	0	0	0	0	0	0	0	0	0		No	No	11.5	Normal	14785	Normal	158000	Normal	1	1	0				Yes	No		Yes	Azithromycin	No		No		No	No	No	Discharged alive
58	2020-06-27	22.5	37.43	3	0	0	0	1	0	0	0	0	0	0	0	0	0	0	0	0	1	1	No	No	12	Normal	11185	Normal	215600	Normal	0	0	0				Yes	No		No		No		No		No	No	No	Discharged alive
580	2020-11-22	25.58	39.14	3	0	0	1	0	0	0	0	0	0	0	0	0	0	0	0	0	0		No	No	9.8	moderate	16548	Normal	356000	Normal	1	0	1				Yes	No		Yes	Azithromycin	No		No		No	No	No	Discharged alive
581	2020-11-22	29.58	39.57	3	0	0	1	0	1	0	0	0	0	0	0	0	0	0	0	1	1	1	No	No	9.9	moderate	9874	Normal	344000	Normal	0	0	0				Yes	No		Yes	Azithromycin	No		No		No	No	No	Discharged alive
582	2020-11-23	23.41	39.14	3	0	0	1	0	0	0	0	1	0	0	0	0	0	0	0	0	1	1	No	No	8.9	moderate	9584	Normal	289000	Normal	1	0	1				Yes	No		Yes	Azithromycin	No		No		No	No	No	Discharged alive
582	2020-11-23	24.75	36	3	0	0	1	0	0	0	0	1	0	0	0	0	0	0	0	0	1	2	Yes	Yes	10.1	mild_anemia	15777	Normal	268000	Normal	1	0	1				Yes	Yes	2	Yes	Azithromycin	No		No		No	No	No	Discharged alive
583	2020-11-24	23.25	37.71	3	0	0	0	0	0	0	0	0	0	0	0	0	0	0	0	0	0		No	No	11.4	Normal	11754	Normal	278000	Normal	1	0	1				Yes	No		Yes	Azithromycin	No		No		No	No	No	Discharged alive
584	2020-11-24	24.33	36.42	3	0	0	1	0	0	0	0	0	0	0	0	0	0	0	0	0	0		No	No	10.7	mild_anemia	13589	Normal	265000	Normal	0	0	0				Yes	No		Yes	Azithromycin	No		No		No	No	No	Discharged alive
585	2020-11-24	30.41	37.42	3	0	0	0	0	1	0	0	1	0	0	0	0	0	0	0	0	1	1	No	No	12	Normal	14593	Normal	158000	Normal	0	0	0				Yes	No		Yes	Azithromycin	No		No		No	No	No	Discharged alive
586	2020-11-25	20.41	38.42	3	0	0	0	0	0	0	0	0	0	0	0	0	0	0	0	0	0		No	No	11.2	Normal	8652	Normal	356000	Normal	0	0	0				Yes	No		Yes	Azithromycin	No		No		No	No	No	Discharged alive
587	2020-11-25	21.92	38.28	3	0	0	0	0	0	0	0	0	0	0	0	0	0	0	0	0	0		No	No	11.6	Normal	14578	Normal	344000	Normal	0	0	0				Yes	No		Yes	Azithromycin	No		No		No	No	No	Discharged alive
588	2020-11-26	25.08	37.42	3	0	0	1	0	0	0	0	0	0	0	0	0	0	0	0	0	0		No	No	10	mild_anemia	15698	Normal	286000	Normal	1	0	1				Yes	No		Yes	Azithromycin	No		No		No	No	No	Discharged alive
589	2020-11-25	26.83	36.71	3	0	0	1	0	0	0	0	0	0	0	0	0	0	0	0	0	0		No	No	10.7	mild_anemia	12456	Normal	169000	Normal	0	0	0				Yes	No		Yes	Azithromycin	No		No		No	No	No	Discharged alive
59	2020-06-13	25.92	38.43	3	0	0	1	1	1	0	0	0	0	0	0	0	0	0	0	0	1	1	No	No	10	mild_anemia	14587	Normal	222400	Normal	1	1	0				Yes	Yes	2	Yes	Azithromycin	No		No		No	No	No	Discharged alive
590	2020-11-27	23.75	37.42	3	0	0	1		1	0	0	0	0	0	0	0	0	0	0	0	1	1	No	No	10.7	mild_anemia	13548	Normal	196000	Normal	1	0	1				Yes	No		Yes	Azithromycin	No		No		No	No	No	Discharged alive
591	2020-11-25	21.25	38.14	3	0	0	1	0		0	0	0	0	0	0	0	0	0	0	0	0		No	No	9.8	moderate	13548	Normal	184000	Normal	0	0	0				Yes	No		Yes	Azithromycin	No		No		No	No	No	Discharged alive
592	2020-11-25	30.66	38.42	3	0	0	1		1	0	0	0	0	0	0	0	0	0	0	0	1	1	No	No	9.9	moderate	16547	Normal	280000	Normal	1	1	0				Yes	No		Yes	Azithromycin	No		No		No	No	No	Discharged alive
593	2020-11-27	24.75	39.42	3	0	0	1	1		0	0	0	0	0	0	0	0	0	0	0	1	1	No	No	10.6	mild_anemia	19865	Leucocytosis	265000	Normal	1	1	0				Yes	No		Yes	Azithromycin	No		No		No	No	No	Discharged alive
594	2020-11-27	28.75	39.71	3	0	0	0	1	1	0	0	0	0	0	0	0	0	0	0	0	1	1	No	No	11.6	Normal	7584	Normal	241000	Normal	0	0	0				Yes	No		Yes	Azithromycin	No		No		No	No	No	Discharged alive
595	28 mov 20	27.58	37.57	3	0	0	0	0	0	0	0	0	0	0	0	0	0	0	0	0	0		Yes	Yes	12	Normal	16594	Normal	265000	Normal	0	0	0				Yes	No		Yes	Azithromycin	No		No		No	No	No	Discharged alive
596	2020-11-29	22.75	38.42	3	0	0	1	0	0	0	0	0	0	0	0	0	0	0	0	0	1	1	No	No	9.8	moderate	15487	Normal	245000	Normal	1	1	0				Yes	No		Yes	Azithromycin	No		No		No	No	No	Discharged alive
597	2020-11-29	21.5	39.14	3	0	0	1	0	1	0	0	0	0	0	0	0	0	0	0	0	1	1	No	No	10	mild_anemia	7751	Normal	269000	Normal	1	0	1				Yes	No		Yes	Azithromycin	No		No		No	No	No	Discharged alive
598	2020-11-29	22.5	35.28	3	0	0	1	1	0	0	0	0	0	0	0	0	0	0	0	0	1	1	No	No	10.7	mild_anemia	7458	Normal	348000	Normal	0	0	0				Yes	No		Yes	Azithromycin	No		No		No	No	No	Discharged alive
599	2020-11-26	23.08	38.57	3	0	0	1	1	1	0	0	0	0	0	0	0	0	0	0	0	1	1	No	No	10.6	mild_anemia	9999	Normal	287000	Normal	1	1	0				Yes	No		Yes	Azithromycin	No		No		No	No	No	Discharged alive
60	2020-06-21	19.75	38.28	3	0	0	1	1	0	0	0	0	0	0	0	0	0	0	0	0	1	1	No	No	10.7	mild_anemia	14579	Normal	268900	Normal	1	0	1				Yes	No		Yes	Azithromycin	No		No		No	No	No	Discharged alive
60	2020-11-26	21.83	39.14	3	0	0	0	1	0	0	0	0	0	0	0	0	0	0	0	0	1	1	No	No	11	Normal	9856	Normal	198000	Normal	1	0	1				Yes	No		Yes	Azithromycin	No		No		No	No	No	Discharged alive
601	2020-11-23	22.75	39.42	3	0	0	0	0	0	0	0	0	0	0	0	0	0	0	0	0	0		No	No	12	Normal	6587	Normal	180000	Normal	1	1	0				Yes	No		Yes	Azithromycin	No		No		No	No	No	Discharged alive
602	2020-11-30	23.33	38.57	3	0	0	0	1	0	0	0	0	0	0	0	0	0	0	0	0	1	1	No	No	12.6	Normal	11258	Normal	206587	Normal	0	0	0				Yes	No		Yes	Azithromycin	No		No		No	No	No	Discharged alive
603	2020-11-30	25.25	34.86	3	0	0	0	1	0	0	0	0	0	0	0	0	0	0	0	0	1	1	No	No	11.8	Normal	15489	Normal	199000	Normal	0	0	0				Yes	No		Yes	Azithromycin	No		No		No	No	No	Discharged alive
604	2020-11-21	20	38	3	0	0	0	1	0	0	0	0	0	0	0	0	0	0	0	0	1	1	No	No	11	Normal	19568	Leucocytosis	185000	Normal	1	0	1				Yes	No		Yes	Azithromycin	No		No		No	No	No	Discharged alive
605	2020-11-22	22.41	35	3	0	0	0	1	0	0	0	0	0	0	0	0	0	0	0	0	1	1	No	No	12	Normal	11185	Normal	215600	Normal	1	0	1				Yes	No		Yes	Azithromycin	No		No		No	No	No	Discharged alive
606	2020-11-28	28.58	36.86	3	0	0	1	1	0	0	0	0	0	0	0	0	0	0	0	0	1	1	No	No	10	mild_anemia	14587	Normal	222400	Normal	0	0	0				Yes	No		Yes	Azithromycin	No		No		No	No	No	Discharged alive
607	2020-11-30	21.83	37.28	3	0	0	1	1	0	0	0	0	0	0	0	0	0	0	0	0	1	1	No	No	10.7	mild_anemia	14579	Normal	268900	Normal	0	0	0				Yes	No		Yes	Azithromycin	No		No		No	No	No	Discharged alive
608	2020-11-29	25.16	36.14	3	0	0	1	0	0	0	0	0	0	0	0	0	0	0	0	0	0		No	No	10.7	mild_anemia	13548	Normal	302000	Normal	1	1	0				Yes	No		Yes	Azithromycin	No		No		No	No	No	Discharged alive
609	2020-11-29	29.66	37.86	3	0	0	1	0	0	0	0	0	0	0	0	0	0	0	0	0	0		No	No	9.8	moderate	16547	Normal	360000	Normal	0	0	0				Yes	No		Yes	Azithromycin	No		No		No	No	No	Discharged alive
61	2020-06-13	29.83	37.42	3	0	0	1	0	0	0	0	0	0	0	0	0	0	0	0	0	0		No	No	10.7	mild_anemia	13548	Normal	302000	Normal	1	1	0				Yes	No		No		No		No		No	No	No	Discharged alive
610	2020-12-02	23.33	37.14	3	0	0	1	1	0	0	0	0	0	0	0	0	0	0	0	0	1	1	No	No	9.9	moderate	19865	Leucocytosis	246000	Normal	1	1	0				Yes	No		Yes	Azithromycin	No		No		No	No	No	Discharged alive
611	2020-12-02	24.83	35.14	3	0	0	1	1	0	0	0	0	0	0	0	0	0	0	0	0	1	1	No	No	10.6	mild_anemia	7584	Normal	158000	Normal	1	0	1				Yes	No		Yes	Azithromycin	No		No		No	No	No	Discharged alive
612	2020-12-03	23.58	37	3	0	0	0	0	0	0	0	0	0	0	0	0	0	0	0	0	0		No	No	11.6	Normal	16594	Normal	303500	Normal	0	0	0				Yes	No		Yes	Azithromycin	No		No		No	No	No	Discharged alive
613	2020-12-05	24.75	34.86	3	0	0	0	0	0	0	0	0	0	0	0	0	0	0	0	0	0		No	No	12	Normal	7854	Normal	209000	Normal	0	0	0				Yes	Yes	2	Yes	Azithromycin	No		No		No	No	No	Discharged alive
614	2020-12-07	30.33	38	3	0	0	1	1	0	0	0	0	0	0	0	0	0	0	0	0	1	1	No	No	10.8	mild_anemia	11458	Normal	289000	Normal	0	0	0				Yes	No		Yes	Azithromycin	No		No		No	No	No	Discharged alive
615	2020-12-08	20.75	38.14	3	0	0	0	1	0	0	0	0	0	0	0	0	0	0	0	0	1	1	No	No	11.5	Normal	14698	Normal	268000	Normal	0	0	0				Yes	No		Yes	Azithromycin	No		No		No	No	No	Discharged alive
616	2020-12-10	22.66	37.14	3	0	0	1	1	0	0	0	0	0	0	0	0	0	0	0	0	1	1	No	No	10.7	mild_anemia	11784	Normal	278000	Normal	1	1	0				Yes	No		Yes	Azithromycin	No		No		No	No	No	Discharged alive
617	2020-12-11	25.08	36	3	0	0	1	1	0	0	0	0	0	0	0	0	0	0	0	0	1	1	No	No	10.2	mild_anemia	16548	Normal	265000	Normal	0	0	0				Yes	No		Yes	Azithromycin	No		No		No	No	No	Discharged alive
618	2020-12-13	26	36.71	3	0	0	0	1	0	0	0	0	0	0	0	0	0	0	0	0	1	1	No	No	11.5	Normal	14785	Normal	158000	Normal	0	0	0				Yes	No		Yes	Azithromycin	No		No		No	No	No	Discharged alive
619	2020-12-14	23.66	37.14	3	0	0	1	1	0	0	0	0	0	0	0	0	0	0	0	0	1	1	No	No	9.8	moderate	16548	Normal	356000	Normal	1	0	1				Yes	No		Yes	Azithromycin	No		No		No	No	No	Discharged alive
62	2020-06-15	34.92	36.71	3	0	0	1	1	0	0	0	0	0	0	0	0	0	0	0	0	1	1	No	No	9.8	moderate	16547	Normal	360000	Normal	1	1	0				Yes	No		Yes	Azithromycin	No		No		No	No	No	Discharged alive
620	2020-12-13	21.41	35.42	3	0	0	1	1	0	0	0	0	0	0	0	0	0	0	0	0	1	1	No	No	9.9	moderate	9874	Normal	344000	Normal	1	0	1				Yes	No		Yes	Azithromycin	No		No		No	No	No	Discharged alive
621	2020-12-16	29.92	37.14	3	0	0	1	1	0	0	0	0	0	0	0	0	0	0	0	0	1	1	No	No	8.9	moderate	9584	Normal	289000	Normal	1	1	0				Yes	No		Yes	Azithromycin	No		No		No	No	No	Discharged alive
622	2020-12-17	24.58	39.14	3	0	0	1	1	0	0	0	0	0	0	0	0	0	0	0	0	1	1	No	No	10.1	mild_anemia	15777	Normal	268000	Normal	1	0	1				Yes	No		Yes	Azithromycin	No		No		No	No	No	Discharged alive
623	2020-12-18	28.83	39.57	3	0	0	0	1	0	0	0	0	0	0	0	0	0	0	0	0	1	1	No	No	11.4	Normal	11754	Normal	278000	Normal	2	2	0				Yes	No		Yes	Azithromycin	No		No		No	No	No	Discharged alive
624	2020-12-18	27.5	39.14	3	0	0	1	0	0	0	0	0	0	0	0	0	0	0	0	0	0		No	No	10.7	mild_anemia	13589	Normal	265000	Normal	2	1	1				Yes	No		Yes	Azithromycin	No		No		No	No	No	Discharged alive
625	2020-12-19	22.58	36	3	0	0	0	0	0	0	0	0	0	0	0	0	0	0	0	0	0		No	No	12	Normal	14593	Normal	158000	Normal	1	0	1				Yes	No		Yes	Azithromycin	No		No		No	No	No	Discharged alive
626	2020-12-21	21.5	37.71	3	0	0	0	1	0	0	0	0	0	0	0	0	0	0	0	0	1	1	No	No	11.2	Normal	8652	Normal	356000	Normal	1	1	0				Yes	No		Yes	Azithromycin	No		No		No	No	No	Discharged alive
627	2020-12-22	22.41	36.42	3	0	0	0	1	0	0	0	0	0	0	0	0	0	0	0	0	1	1	No	No	11.6	Normal	14578	Normal	344000	Normal	0	0	0				Yes	No		Yes	Azithromycin	No		No		No	No	No	Discharged alive
628	2020-12-23	23.75	37.42	3	0	0	1	0	0	0	0	0	0	0	0	0	0	0	0	0	0		No	No	10	mild_anemia	15698	Normal	286000	Normal	0	0	0				Yes	Yes	2	Yes	Azithromycin	No		No		No	No	No	Discharged alive
629	2020-12-24	21.25	38.42	3	0	0	1	0	0	0	0	0	0	0	0	0	0	0	0	0	0		No	No	10.7	mild_anemia	12456	Normal	169000	Normal	0	0	0				Yes	No		Yes	Azithromycin	No		No		No	No	No	Discharged alive
63	2020-06-15	27.83	37.43	3	0	0	1	1	0	0	0	0	0	0	0	0	0	0	0	0	1	1	No	No	9.9	moderate	19865	Leucocytosis	246000	Normal	2	2	0				Yes	No		Yes	Azithromycin	No		No		No	No	No	Discharged alive
630	2020-12-25	22.92	38.28	3	0	0	1	1	0	0	0	0	0	0	0	0	0	0	0	0	1	1	No	No	10.7	mild_anemia	13548	Normal	196000	Normal	1	1	0				Yes	No		Yes	Azithromycin	No		No		No	No	No	Discharged alive
631	2020-12-26	23.5	37.42	3	0	0	1	1	0	0	0	0	0	0	0	0	0	0	0	0	1	1	No	No	9.8	moderate	13548	Normal	184000	Normal	1	1	0				Yes	No		Yes	Azithromycin	No		No		No	No	No	Discharged alive
632	2020-12-27	25.5	36.71	3	0	0	1	1	0	0	0	0	0	0	0	0	0	0	0	0	1	1	No	No	9.9	moderate	16547	Normal	280000	Normal	2	2	0				Yes	No		Yes	Azithromycin	No		No		No	No	No	Discharged alive
633	2020-12-29	20.58	37.42	3	0	0	1	1	0	0	0	0	0	0	0	0	0	0	0	0	1	1	No	No	10.6	mild_anemia	19865	Leucocytosis	265000	Normal	2	0	2				Yes
634	2020-12-31	22	38.14	3	0	0	0	1	0	0	0	0	0	0	0	0	0	0	0	0	1	1	No	No	11.6	Normal	7584	Normal	241000	Normal	1	1	0				Yes
635	2020-12-31	28.33	38.42	3	0	0	0	1	0	0	0	0	0	0	0	0	0	0	0	0	1	1	No	No	12	Normal	16594	Normal	265000	Normal	1	1	0				Yes
64	2020-06-22	24.75	37.86	3	0	0	1	1	0	0	0	0	0	0	0	0	0	0	0	0	1	1	No	No	10.6	mild_anemia	7584	Normal	158000	Normal	2	0	2				Yes	No		Yes	Azithromycin	No		No		No	No	No	Discharged alive
65	2020-06-22	24.92	37.14	3	0	0	0	1	0	0	0	0	0	0	0	0	0	0	0	0	1	1	No	No	11.6	Normal	16594	Normal	303500	Normal	2	0	2				Yes	No		Yes	Azithromycin	No		No		No	No	No	Discharged alive
66	2020-06-19	28.08	35.14	3	0	0	0	1	0	0	0	0	0	0	0	0	0	0	0	0	1	3	Yes	Yes	12	Normal	7854	Normal	209000	Normal	3	3	0				Yes	No		Yes	Azithromycin	No		No		No	No	No	Discharged alive
67	2020-06-25	25.83	37	3	0	0	1	1	0	0	0	0	0	0	0	0	0	0	0	0	1	1	No	No	10.8	mild_anemia	11458	Normal	289000	Normal	1	1	0				Yes	No		Yes	Azithromycin	No		No		No	No	No	Discharged alive
68	2020-06-21	22.16	34.86	3	0	0	0	0	0	0	0	0	0	0	0	0	0	0	0	0	0		No	No	11.5	Normal	14698	Normal	268000	Normal	1	1	0				Yes	Yes	2	Yes	Azithromycin	No		No		No	No	No	Discharged alive
69	2020-06-26	29.83	36	3	0	0	1	0	0	0	0	0	0	0	0	0	0	0	0	0	0		No	No	10.7	mild_anemia	11784	Normal	278000	Normal	1	1	0				Yes	No		Yes	Azithromycin	No		No		No	No	No	Discharged alive
70	2020-06-21	23.75	38.14	3	0	0	1	1	0	0	0	0	0	0	0	0	0	0	0	0	1	1	No	No	10.2	mild_anemia	16548	Normal	265000	Normal	1	0	1				Yes	Yes	2	Yes	Others	No		No		No	No	No	Discharged alive
71	2020-06-28	23	37.14	3	0	0	0	1	0	0	0	0	0	0	0	0	0	0	0	0	1	1	No	No	11.5	Normal	14785	Normal	158000	Normal	0	0	0				Yes	No		Yes	Others	No		No		No	No	No	Discharged alive
72	2020-06-29	25.83	36	3	0	0	1	0	0	0	0	0	0	0	0	0	0	0	0	0	0		No	No	9.8	moderate	16548	Normal	356000	Normal	1	0	1				Yes	No		Yes	Others	No		No		No	No	No	Discharged alive
73	2020-06-25	25.5	36.71	3	0	0	1	0	0	0	0	0	0	0	0	0	0	0	0	0	0		No	No	9.9	moderate	9874	Normal	344000	Normal	1	0	1				Yes	No		Yes	Others	No		No		No	No	No	Discharged alive
74	2020-06-28	21.08	37.14	3	0	0	1	1	0	0	0	0	0	0	0	0	0	0	0	0	1	1	No	No	8.9	moderate	9584	Normal	289000	Normal	1	0	1				Yes	No		Yes	Others	No		No		No	No	No	Discharged alive
75	2020-06-25	25.83	35.43	3	0	0	1	1	0	0	0	0	0	0	0	0	0	0	0	0	1	1	No	No	10.1	mild_anemia	15777	Normal	268000	Normal	0	0	0				Yes	No		Yes	Azithromycin	No		No		No	No	No	Discharged alive
76	2020-06-24	23.83	37.14	3	0	0	0	1	0	0	0	0	0	0	0	0	0	0	0	0	1	1	No	No	11.4	Normal	11754	Normal	278000	Normal	0	0	0				Yes	No		Yes	Azithromycin	No		No		No	No	No	Discharged alive
77	2020-06-26	26.5	39.14	3	0	0	1	1	0	0	0	0	0	0	0	0	0	0	0	0	1	1	No	No	10.7	mild_anemia	13589	Normal	265000	Normal	0	0	0				Yes	No		Yes	Azithromycin	No		No		No	No	No	Discharged alive
78	2020-06-24	22.83	39.57	3	0	0	0	1	0	0	0	0	0	0	0	0	0	0	0	0	1	1	No	No	12	Normal	14593	Normal	158000	Normal	0	0	0				Yes	No		Yes	Azithromycin	No		No		No	No	No	Discharged alive
79	2020-06-22	20.83	39.14	3	0	0	0	1	0	0	0	0	0	0	0	0	0	0	0	0	1	1	No	No	11.2	Normal	8652	Normal	356000	Normal	1	0	1				Yes	No		Yes	Azithromycin	No		No		No	No	No	Discharged alive
80	2020-06-24	26.92	36	3	0	0	0	1	0	0	0	0	0	0	0	0	0	0	0	0	1	1	No	No	11.6	Normal	14578	Normal	344000	Normal	0	0	0				Yes	No		Yes	Azithromycin	No		No		No	No	No	Discharged alive
81	2020-06-24	31.92	37.71	3	0	0	1	1	0	0	0	0	0	0	0	0	0	0	0	0	1	1	No	No	10	mild_anemia	15698	Normal	286000	Normal	1	0	1				Yes	No		Yes	Azithromycin	No		No		No	No	No	Discharged alive
82	2020-06-25	27.08	36.43	3	0	0	1	1	0	0	0	0	0	0	0	0	0	0	0	0	1	1	No	No	10.7	mild_anemia	12456	Normal	169000	Normal	0	0	0				Yes	No		Yes	Azithromycin	No		No		No	No	No	Discharged alive
83	2020-06-23	25.16	37.43	3	0	0	1	1	0	0	0	0	0	0	0	0	0	0	0	0	1	1	No	No	10.7	mild_anemia	13548	Normal	196000	Normal	1	1	0				Yes	No		Yes	Azithromycin	No		No		No	No	No	Discharged alive
84	2020-06-23	20.92	38.43	3	0	0	1	0	0	0	0	0	0	0	0	0	0	0	0	0	0		No	No	9.8	moderate	13548	Normal	184000	Normal	1	1	0				Yes	No		No		No		No		No	No	No	Discharged alive
85	2020-06-25	24.16	38.28	3	0	0	1	0	0	0	0	0	0	0	0	0	0	0	0	0	0		No	No	9.9	moderate	16547	Normal	280000	Normal	0	0	0				Yes	No		No		No		No		No	No	No	Discharged alive
86	2020-06-26	21.83	37.43	3	0	0	1	1	0	0	0	0	0	0	0	0	0	0	0	0	1	1	No	No	10.6	mild_anemia	19865	Leucocytosis	265000	Normal	0	0	0				Yes	No		Yes	Azithromycin	No		No		No	No	No	Discharged alive
87	2020-06-18	32.83	36.71	3	0	0	0	1	0	0	0	0	0	0	0	0	0	0	0	0	1	1	No	No	11.6	Normal	7584	Normal	241000	Normal	1	1	0				Yes	No		Yes	Azithromycin	No		No		No	No	No	Discharged alive
88	2020-06-16	19.75	37.43	3	0	0	0	1	0	0	0	0	0	0	0	0	0	0	0	0	1	1	No	No	12	Normal	16594	Normal	265000	Normal	1	0	1				Yes	No		No		No		No		No	No	No	Discharged alive
89	2020-06-16	27.16	38.14	3	0	0	1	0	0	0	0	0	0	0	0	0	0	0	0	0	0		No	No	10.8	mild_anemia	7854	Normal	187000	Normal	0	0	0				Yes	No		Yes	Azithromycin	No		No		No	No	No	Discharged alive
90	2020-06-11	29.83	38.43	3	0	0	0	1	0	0	0	0	0	0	0	0	0	0	0	0	1	1	No	No	11.5	Normal	11458	Normal	268900	Normal	1	1	0				Yes	No		No		No		No		No	No	No	Discharged alive
91	2020-06-23	26.83	39.43	3	0	0	1	1	0	0	0	0	0	0	0	0	0	0	0	0	1	1	No	No	10.7	mild_anemia	14698	Normal	265700	Normal	1	0	1				Yes	No		No		No		No		No	No	No	Discharged alive
92	2020-06-22	30.16	39.71	3	0	0	1	0	0	0	0	0	0	0	0	0	0	0	0	0	0		No	No	10.2	mild_anemia	11784	Normal	165000	Normal	1	1	0				Yes	No		No		No		No		No	No	No	Discharged alive
93	2020-06-22	34.92	37.57	3	0	0	0	1	0	0	0	0	0	0	0	0	0	0	0	0	1	1	No	No	11.5	Normal	16548	Normal	195000	Normal	0	0	0				Yes	No		No		No		No		No	No	No	Discharged alive
94	2020-07-06	33.92	38.43	3	0	0	1	1	0	0	0	0	0	0	0	0	0	0	0	0	1	1	No	No	9.8	moderate	14785	Normal	354000	Normal	0	0	0				Yes	No		Yes	Azithromycin	No		No		No	No	No	Discharged alive
95	2020-09-06	30.25	39.14	3	0	0	1	1	0	0	0	0	0	0	0	0	0	0	0	0	1	1	No	No	9.9	moderate	3654	leukopenia	450000	Normal	1	0	1				Yes	No		Yes	Azithromycin	No		No		No	No	No	Discharged alive
96	2020-06-19	28.92	35.28	3	0	0	1	1	0	0	0	0	0	0	0	0	0	0	0	0	1	1	No	No	8.9	moderate	9512	Normal	160000	Normal	1	0	1				Yes	Yes	2	Yes	Azithromycin	No		No		No	No	No	Discharged alive
97	2020-07-06	21.08	38.57	3	0	0	1	1	0	0	0	0	0	0	0	0	0	0	0	0	1	1	No	No	10.1	mild_anemia	4569	leukopenia	256800	Normal	0	0	0				Yes	No		Yes	Azithromycin	No		No		No	No	No	Discharged alive
98	2020-06-06	27.33	39.14	3	0	0	1	1	0	0	0	0	0	0	0	0	0	0	0	0	1	1	No	No	9.8	moderate	7548	Normal	215000	Normal	0	0	0				Yes	No		Yes	Azithromycin	No		No		No	No	No	Discharged alive
99	2020-06-06	27.92	39.43	3	0	0	1	1	0	0	0	0	0	0	0	0	0	0	0	0	1	1	No	No	9.9	moderate	9452	Normal	350000	Normal	1	1	0				Yes	No		Yes	Azithromycin	No		No		No	No	No	Discharged alive
141	2020-07-26	29.25	39.14	3	0	0	1	0	0	0	0	1	0	0	0	0	0	0	0	0	1	1	No	No	10	mild_anemia	11754	Normal	268900	Normal	1	0	1
332	2021-08-22	31.41	37.43	3	0	0	1	0	0	0	0	0	0	0	0	0	0	0	0	0	0		No	No	10.7	mild_anemia	3654	leukopenia	287000	Normal	1	0	1
1	2020-05-19	25	38	3	0	0	1	0	0	0	0	0	1	0	1	0	0	0	0	0	1	1	No	No	10.2	mild_anemia	9000		200000	Normal	1	0	1	No	No	No	Yes	No		Yes	Azithromycin	No		No		No	No	No	Discharged alive
2	2020-05-25	26			0	0	1	0	1	0	0	0	1	0	0	0	0	0	0	0	1	1	No	No	10	mild_anemia	8400		280000	Normal	3	3	0	No	No	No	Yes	No		Yes	Azithromycin	No		No		No	No	No	Discharged alive
3	2020-05-19	24	38	3	0	0	1	0	0	0	0	0	0	0	0	0	1	0	0	0	1	1	No	No	9	moderate	12000		190000	Normal	1	0	1	No	No	No	Yes	No		Yes	Azithromycin	No		No		Yes	No	No	Discharged alive
4	2020-05-27	27			0	0	1	0	0	0	0	0	0	0	1	0	0	0	0	0	1	1	No	No	8.4	moderate	10000		230000	Normal	2	2	0	No	No	No	Yes	No		Yes	Azithromycin	No		No		No	No	No	Discharged alive
5	2020-05-30	20	41	3	0	0	1	0	0	0	1	0	1	0	0	0	0	0	0	0	1	1	No	No	10.3	mild_anemia	12000		200000	Normal	1	0	1	No	No	No	Yes	Yes	2	Yes	Azithromycin	No		No		No	No	No	Discharged alive
6	2020-05-30	20			0	0	0	0	0	0	0	0	1	0	0	0	1	0	0	0	1	1	No	No	11.1	Normal	12000		140000	mild	3	3	0	No	No	No	Yes	No		Yes	Azithromycin	No		No		No	No	No	Discharged alive
7	2020-05-24	21.92	39	3	0	0	1	0	0	0	0	0	0	0	0	0	1	0	0	0	1	2	No	No	9.7	moderate	11000		250000	Normal	0	0	0	No	No	No	Yes	No		Yes	Azithromycin	No		No		No	No	No	Discharged alive
8	2020-05-24	20.83			0	0	1	0	0	0	0	0	0	0	0	0	1	0	0	0	1	2	No	No	8.6	moderate	14000		210000	Normal	2	1	0	No	No	No	Yes	No		Yes	Azithromycin	No		No		Yes	No	No	Discharged alive
9	2020-06-15	32.08			0	0	1	0	0	0	0	0	0	0	0	0	0	0	0	0	0		No	No	10	mild_anemia	9000		200000	Normal	2	2	0	No	No	No	Yes	No		Yes	Azithromycin	No		No		No	No	No	Discharged alive
10	2020-06-28	18.83	19	2	0	0	1	0	0	0	1	0	1	0	0	0	0	0	0	0	1	1	No	No	9	moderate	8400		280000	Normal	1	1	0	No	No	No	Yes	No		Yes	Azithromycin	No		No		No	No	No	Discharged alive
11	2020-06-13	28.5			0	0	1	0	0	0	0	0	0	0	0	0	0	0	0	0	0		No	No	8.4	moderate	12000		160000	Normal	2	2	0	No	No	No	Yes	No		Yes	Azithromycin	No		No		No	No	No	Discharged alive
12	2020-06-13	20			0	0	1	0	0	0	0	0	0	0	0	0	0	0	0	0	0		No	No	10.3	mild_anemia	10000		330000	Normal	1	1	0	No	No	No	Yes	No		Yes	Azithromycin	No		No		No	No	No	Discharged alive
13	2020-06-13	32			0	0	0	0	0	0	0	0	0	0	0	0	0	0	0	0	0		No	No	11.1	Normal	12000		220000	Normal	2	2	0	No	No	No	Yes	No		Yes	Azithromycin	No		No		No	No	No	Discharged alive
14	2020-06-20	22	35	3	0	0	1	0	0	0	0	0	1	0	0	1	1	0	0	0	1	1	No	No	9.7	moderate	12000		149000	mild	1	0	1	No	No	No	Yes	No		Yes	Azithromycin	No		No		No	No	No	Discharged alive
15	2020-06-07	35.25			0	0	1	0	0	0	0	0	0	0	1	0	1	0	0	0	1	1	No	No	8.6	moderate	11000		250000	Normal	3	0	0	No	No	No	Yes	No		Yes	Azithromycin	No		No		No	No	No	Discharged alive
16	2020-06-07	28.5	37	3	0	0	1	0	0	0	0	0	0	0	0	0	1	0	0	0	1	1	No	No	10	mild_anemia	14000		210000	Normal	2	0	2	No	No	No	Yes	No		Yes	Azithromycin	No		No		No	No	No	Discharged alive
17	2020-06-03	20.75	37	3	0	0	1	0	0	0	0	0	1	0	0	0	1	0	0	0	1	2	No	Yes	9	moderate	9000		200000	Normal	2	0	1	No	No	No	Yes	No		Yes	Azithromycin	No		No		No	No	No	Discharged alive
18	2020-06-03	21.66			0	0	1	0	0	0	1	0	0	0	0	0	1	0	0	1	1	1	No	No	8.4	moderate	8400		280000	Normal	1	0	0	No	No	No	Yes	No		Yes	Azithromycin	No		No		Yes	No	No	Discharged alive
19	2020-06-03	20.83			0	0	1	0	0	0	0	0	0	0	0	0	1	0	0	0	1	1	No	No	10.3	mild_anemia	12000		200000	Normal	0	0	0	No	No	No	Yes	No		Yes	Azithromycin	No		No		No	No	No	Discharged alive
20	2020-06-06	28.83	37	3	0	0	0	0	0	0	0	0	0	0	1	0	1	0	0	0	1	1	No	No	11.1	Normal	10000		330000	Normal	3	2	0	No	No	No	Yes	No		Yes	Azithromycin	No		No		No	No	No	Discharged alive
21	2020-06-06	23.08			0	0	1	0	0	0	0	0	1	0	0	0	1	0	0	0	1	1	No	No	9.7	moderate	12000		220000	Normal	0	0	0	No	No	No	Yes	No		Yes	Azithromycin	No		No		No	No	No	Discharged alive
22	2020-06-07	24.92	38	3	0	0	1	0	0	0	0	0	0	0	0	0	0	0	0	0	1	2	No	No	8.6	moderate	12000		190000	Normal	2	0	0	No	No	No	Yes	No		Yes	Azithromycin	No		No		No	No	No	Discharged alive
23	2020-06-10	23.08	40	3	0	0	1	0	1	0	1	0	0	0	0	0	0	0	0	0	1	1	No	No	8.4	moderate	11000		250000	Normal	1	1	0	No	No	No	Yes	No		Yes	Azithromycin	No		No		No	No	No	Discharged alive
24	2020-06-13	23.41			0	0	1	0	1	1	0	0	0	0	0	0	0	0	1	0	1	2	No	No	10.3	mild_anemia	14000		210000	Normal	2	0	0	No	No	No	Yes	No		Yes	Azithromycin	No		No		No	No	No	Discharged alive
25	2020-06-16	27.58			0	0	0	0	0	0	0	0	0	0	0	0	0	0	0	0	0		No	No	11.1	Normal	9000		200000	Normal	2	1	0	No	No	No	Yes	No		Yes	Azithromycin	No		No		No	No	No	Discharged alive
26	2020-06-12	24			0	0	1	0	0	0	0	0	1	0	0	1	0	0	1	1	1	1	No	No	9.7	moderate	8400		280000	Normal	1	1	0	No	No	No	Yes	No		Yes	Azithromycin	No		No		Yes	No	No	Discharged alive
27	2020-06-12	20.5			0	0	1	0	1	0	0	0	0	0	0	0	0	0	0	0	1	2	No	No	8.6	moderate	12000		180000	Normal	1	0	0	No	No	No	Yes	No		Yes	Azithromycin	No		No		No	No	No	Discharged alive
28	2020-06-09	20	38	3	0	0	1	0	0	0	0	0	0	0	0	0	0	0	0	0	1	2	No	No	10	mild_anemia	10000		330000	Normal	0	1	0	No	No	No	Yes	No		Yes	Azithromycin	No		No		No	No	No	Discharged alive
29	2020-06-09	24			0	0	1	0	1	0	0	0	0	0	0	0	1	0	0	0	1	1	No	No	9	moderate	12000		140000	mild	2	0	0	No	No	No	Yes	No		Yes	Azithromycin	No		No		No	No	No	Discharged alive
30	2020-06-02	24.25			0	0	1	0	0	0	0	0	0	0	1	0	0	0	0	0	1	2	No	Yes	8.4	moderate	12000		140000	mild	0	0	0	No	No	No	Yes	No		Yes	Azithromycin	No		No		No	No	No	Discharged alive
31	2020-06-01	24.25			0	0	1	0	0	0	0	0	1	0	0	0	0	0	0	0	1	1	No	No	10.3	mild_anemia	11000		250000	Normal	2	0	0	No	No	No	Yes	No		Yes	Azithromycin	No		No		No	No	No	Discharged alive
32	2020-06-01	22.25	38	3	0	0	0	0	1	0	0	0	0	0	0	0	1	0	0	0	1	1	No	No	11.1	Normal	9000		210000	Normal	1	1	0	No	No	No	Yes	No		Yes	Azithromycin	No		No		No	No	No	Discharged alive
33	2020-06-02	24.41			0	0	1	0	0	0	0	0	0	0	1	0	1	0	0	1	1	2	No	No	9.7	moderate	8400		200000	Normal	0	0	0	No	No	No	Yes	No		Yes	Azithromycin	No		No		No	No	No	Discharged alive
34	2021-06-19	25.17	19	2	0	0	1	0	1	0	0	0	0	0	0	0	1	0	0	0	1	2	No	No	10	mild_anemia	12000		280000	Normal	0	0	0	No	No	No	Yes	Yes	2	Yes	Azithromycin	No		No		Yes	No	No	Discharged alive
35	2020-06-21	23	30	3	0	0	1	0	0	0	0	0	1	0	0	0	1	0	0	0	1	1	No	No	9	moderate	10000		190000	Normal	0	0	0	No	No	No	Yes	No		Yes	Azithromycin	No		No		No	No	No	Discharged alive
36	2020-06-21	20.17	20	2	0	0	1	0	1	1	0	0	1	0	0	0	1	0	0	0	1	1	No	No	8.4	moderate	12000		330000	Normal	2	1	1	No	No	No	Yes	No		Yes	Azithromycin	No		No		No	No	No	Discharged alive
37	2020-06-21	21			0	0	1	0	0	0	0	0	0	0	1	1	1	0	0	0	1	1	No	No	10.3	mild_anemia	12000		220000	Normal	1	1	0	No	No	No	Yes	No		Yes	Azithromycin	No		No		No	No	No	Discharged alive
38	2020-06-21	24			0	0	0	0	0	0	0	0	0	0	0	0	1	0	0	0	1	1	No	No	11.1	Normal	11000		150000	Normal	0	0	0	No	No	No	Yes	No		Yes	Azithromycin	No		No		No	No	No	Discharged alive
39	2020-06-11	26.41	38	3	0	0	1	0	0	0	1	0	0	0	0	0	1	0	0	0	1	2	No	No	9.7	moderate	11000		210000	Normal	0	0	0	No	No	No	Yes	No		Yes	Azithromycin	No		No		No	No	No	Discharged alive
40	2020-06-11	27.25	36	3	0	0	1	0	0	0	0	0	0	0	1	0	1	0	0	0	1	1	No	No	8.6	moderate	9000		200000	Normal	1	1	0	No	No	No	Yes	No		Yes	Azithromycin	No		No		No	No	No	Discharged alive
41	2020-06-01	22.33	38	3	0	0	1	0	1	0	0	0	0	0	0	0	1	0	0	0	1	1	No	No	10	mild_anemia	8400		280000	Normal	0	0	0	No	No	No	Yes	No		Yes	Azithromycin	No		No		No	No	No	Discharged alive
42	2020-06-04	26.41	36	3	0	0	1	0	0	0	0	0	0	0	0	0	1	0	0	0	1	1	No	No	9	moderate	12000		200000	Normal	1	1	1	No	No	No	Yes	No		Yes	Azithromycin	No		No		Yes	No	No	Discharged alive
43	2020-06-04	27.92	36	3	0	0	1	0	0	0	1	0	1	0	0	0	1	0	0	0	1	2	No	No	8.4	moderate	10000		330000	Normal	0	0	0	No	No	No	Yes	No		Yes	Azithromycin	No		No		No	No	No	Discharged alive
44	2020-06-15	24.83	38	3	0	0	1	0	0	0	0	0	0	0	0	0	0	0	0	0	1	1	No	No	10.3	mild_anemia	12000		220000	Normal	2	0	2	No	No	No	Yes	No		Yes	Azithromycin	No		No		No	No	No	Discharged alive
45	2020-06-30	24.33	37	3	0	0	0	0	0	0	0	0	0	0	0	0	0	1	0	0	1	2	Yes	Yes	11.1	Normal	12000		300000	Normal	1	1	0	No	No	No	Yes	No		Yes	Azithromycin	No		No		No	No	No	Discharged alive
46	2020-06-22	20.25	32	3	0	0	1	0	1	0	0	0	0	0	0	0	0	0	0	0	1	1	No	No	9.7	moderate	11000		250000	Normal	2	0	1	No	No	No	Yes	Yes	2	Yes	Azithromycin	Yes	Tab. HCQ	No		Yes	Yes	Yes	maternal death
47	2020-07-10	25.33	36	3	0	0	1	0	1	1	0	0	0	0	0	1	0	0	0	0	1	1	No	No	10	mild_anemia	12000		210000	Normal	1	0	1	No	No	No	Yes	No		Yes	Azithromycin	No		No		No	No	No	Discharged alive
48	2020-07-10	27.33	38	3	0	0	1	0	0	0	1	0	0	0	0	0	0	0	0	0	1	1	No	No	9	moderate	11000		200000	Normal	1	0	0	No	No	No	Yes	No		Yes	Azithromycin	No		No		Yes	No	No	Discharged alive
49	2020-07-17	23	37	3	0	0	1	0	1	0	0	0	1	0	0	0	0	0	0	0	1	2	No	No	8.4	moderate	9000		210000	Normal	0	0	0	No	No	No	Yes	No		Yes	Azithromycin	No		No		No	No	No	Discharged alive
50	2020-07-07	21.92			0	0	1	0	0	0	0	0	0	0	0	0	0	0	0	0	0		No	No	10.3	mild_anemia	8400		190000	Normal	2	2	0	No	No	No	Yes	No		Yes	Azithromycin	No		No		No	No	No	Discharged alive
51	2020-07-08	22.08	36	3	0	0	1	0	0	0	0	0	0	0	0	0	1	0	0	0	1	1	No	No	9.7	moderate	12000		330000	Normal	0	0	0	No	No	No	Yes	No		Yes	Azithromycin	No		No		No	No	No	Discharged alive
52	2020-07-08	25	37	3	0	0	1	0	0	0	1	0	0	0	0	1	1	0	0	0	1	1	No	No	8.6	moderate	10000		220000	Normal	1	0	0	No	No	No	Yes	No		Yes	Azithromycin	No		No		Yes	No	No	Discharged alive
53	2020-07-01	34.5	38	3	0	0	1	0	0	0	0	0	0	0	0	0	1	0	0	0	1	2	No	No	10	mild_anemia	12000		200000	Normal	0	0	0	No	No	No	Yes	No		Yes	Azithromycin	No		No		No	No	No	Discharged alive
54	2020-07-01	30.5	37	3	0	0	1	0	0	0	0	0	0	0	0	0	1	0	0	0	1	2	No	No	9	moderate	12000		250000	Normal	2	0	0	No	No	No	Yes	No		Yes	Azithromycin	No		No		No	No	No	Discharged alive
55	2020-07-11	21.92	35	3	0	0	1	0	0	0	0	0	0	0	0	0	1	0	0	0	1	1	No	No	8.4	moderate	11000		210000	Normal	0	0	0	No	No	No	Yes	No		Yes	Azithromycin	No		No		No	No	No	Discharged alive
56	2020-07-11	22.08	26	2	0	0	1	0	0	0	1	0	0	0	1	0	0	0	0	0	1	2	No	No	10.3	mild_anemia	12000		200000	Normal	2	0	2	No	No	No	Yes	No		Yes	Azithromycin	No		No		No	No	No	Discharged alive
57	2020-07-30	28	34	3	0	0	0	0	0	0	0	0	0	0	0	0	0	0	0	0	0		No	No	11.1	Normal	11000		280000	Normal	1	0	0	No	No	No	Yes	No		Yes	Azithromycin	No		No		No	No	No	Discharged alive
58	2020-07-11	29.25			0	0	1	0	1	0	0	0	0	0	0	0	0	0	0	0	1	2	No	No	9.7	moderate	9000		200000	Normal	1	0	0	No	No	No	Yes	No		Yes	Azithromycin	No		No		No	No	No	Discharged alive
59	2020-07-05	23.83	36	3	0	0	1	0	0	0	0	0	0	0	0	0	0	0	0	0	0		No	No	10	mild_anemia	8400		330000	Normal	1	0	0	No	No	No	Yes	No		Yes	Azithromycin	No		No		Yes	No	No	Discharged alive
60	2020-07-18	33.08			0	0	1	0	0	0	0	0	0	0	0	0	0	0	0	0	0		No	No	9	moderate	12000		220000	Normal	1	0	0	No	No	No	Yes	No		Yes	Azithromycin	No		No		No	No	No	Discharged alive
61	2020-07-18	28	37	3	0	0	1	0	0	0	1	0	0	0	1	1	0	0	0	0	1	1	No	No	8.4	moderate	10000		160000	Normal	2	2	2	No	No	No	Yes	No		Yes	Azithromycin	No		No		No	No	No	Discharged alive
62	2020-07-15	26	39	3	0	0	1	0	0	0	0	0	0	0	0	0	0	0	0	0	0		No	Yes	10.3	mild_anemia	12000		250000	Normal	3	0	0	No	No	No	Yes	No		Yes	Azithromycin	No		No		No	No	No	Discharged alive
63	2020-07-31	27.08	20	2	0	0	0	0	1	1	0	0	1	0	0	0	0	0	0	0	1	1	No	No	11	Normal	12000		210000	Normal	0	0	0	No	No	No	Yes	No		Yes	Azithromycin	No		No		No	No	No	Discharged alive
64	2020-07-23	23.33	38	3	0	0	1	0	0	0	0	0	0	0	0	0	0	0	0	0	1	2	No	No	10	mild_anemia	11000		300000	Normal	3	0	0	No	No	No	Yes	No		Yes	Azithromycin	No		No		No	No	No	Discharged alive
65	2020-07-24	20.25	37	3	0	0	0	0	0	0	0	0	0	0	0	0	0	0	0	0	0		No	No	11	Normal	12000		250000	Normal	0	0	0	No	No	No	Yes	No		Yes	Azithromycin	No		No		No	No	No	Discharged alive
66	2020-08-02	25.25	37	3	0	0	1	0	0	0	1	0	0	0	0	0	0	0	0	0	1	1	No	No	9.8	moderate	14000		260000	Normal	2	0	0	No	No	No	Yes	No		Yes	Azithromycin	No		No		Yes	No	No	Discharged alive
[truncated: 1,724 more rows]
[truncated: 7 more columns]

## Sheet: CONTROL
SlNo	Age	Condition_Admin	Fever	Cough	Sore_throat	Headache	Tiredness	Joint_pain	Diarrhea	Breathlessness	Vomiting	Diaorrhea	Flu_like	Smell_loss	Covidtest_symptom	Travel_History	Covidpostive_exposure	Hospital_exposure	Hotspot_living	Healthcare_facility_visit	Routine_screening	pain_abdomin	Bleeding_pv	Leaking_pv	Fetal_ movement_decrease	Pregnancies_gt24wks	Pregnancies_lt24wks	Previous_pregnancies	Preexisting_medical_problem	1.Chronic HTN 2.Pre existing DM	Delivery_mode	Labor_onset	Gestational_diabetes	GHTN	PE	Placental_abruption	PPH	Maternal_death
1b	28	Antenatal													Negative	No	No	No	No	No	Yes	Yes	No	Yes	No			No	No		Caesarean section	Spontaneous	No	Yes	No	No		No
2a	31	Antenatal	No	No	No	No	No	No	No	No	No	No	No	No	Negative	No	No	No	No	No	Yes	No	No	No	No	2		No	Yes	2	Vaginal delivery	Induced	Yes	No	No	No		No
4a	32	Antenatal	No	No	No	No	No	No	No	No	No	No	No	No	Negative	No	No	No	No	No	Yes	No	No	No	No	2	2	Yes	Yes	2	Caesarean section	Cesarean section before labour	Yes	No	No	No		No
5a	29	Antenatal	No	No	No	No	No	No	No	No	No	No	No	No	Negative	No	No	No	No	No	Yes	No	No	No	Yes	2	3	No	Yes		Caesarean section	Spontaneous	No	No	No	No		No
5b	24	Antenatal	No	No	No	No	No	No	No	No	No	No	No	No	Negative	No	No	No	No	No	Yes	Yes	No	No	No			No	Yes	2	Vaginal delivery	Induced	Yes	No	No	No		No
7a	31	Antenatal	No	No	No	No	No	No	No	No	No	No	No	No	Negative	No	No	No	No	Yes	Yes	No	No	No	No	0	1	No	Yes		Caesarean section	Spontaneous	No	No	No	No		No
8a	27	Antenatal	No	No	No	No	No	No	No	No	No	No	No	No	Negative	No	No	No	No	No	Yes	Yes	No	No	No	1	1	Yes	Yes		Vaginal delivery	Spontaneous	No	No	No	No		No
8b	23	Antenatal													Negative	No	No	No	No	No	Yes	No	No	No	No	1		Yes	No		Vaginal delivery	Induced	No	No	No	No		No
9b	32	Antenatal													Negative	No	No	No	No	No	Yes	No	No	No	No	1		No	Yes		Caesarean section	Cesarean section before labour	No	No	No	No		No
11b	27	Antenatal	No	No	No	No	No	No	No	No	No	No	No	No	Negative	No	No	No	No	No	Yes	Yes	No	No	No	2	2	Yes	Yes		Caesarean section	Spontaneous	Yes	No	No	No		No
14b	30	Antenatal													Negative	No	No	No	No	No	Yes	Yes	No	No	No			No	Yes		Vaginal delivery	Induced	No	No	No	No		No
15b	29	Antenatal													Negative	No	No	No	No	No	Yes	Yes	No	No	No			No	Yes		Caesarean section	Spontaneous	Yes	No	No	No		No
16a	20	Antenatal	No	No	No	No	No	No	No	No	No	No	No	No	Negative	No	No	No	No	No	Yes	Yes	No	Yes	No			No	Yes	1	Caesarean section	Spontaneous	Yes	Yes	Yes	No		No
16b	34	Antenatal	No	No	No	No	No	No	No	No	No	No	No	No	Negative	No	No	No	No	No	Yes	No	No	No	Yes			No	No		Caesarean section	Cesarean section before labour	No	No	No	No		No
20a	24	Antenatal	No	No	No	No	No	No	No	No	No	No	No	No	Negative	No	No	No	No	No	Yes	No	No	No	No	0	0	No	Yes		Caesarean section	Cesarean section before labour	No	Yes	Yes	No		No
22b	33	Antenatal	No	No	No	No	No	No	No	No	No	No	No	No	Negative	No	No	No	No	No	Yes	No	No	No	No			No	No		Caesarean section	Cesarean section before labour	No	No	No	No		No
23a	27	Antenatal	No	No	No	No	No	No	No	No	No	No	No	No	Negative	No	No	No	No	No	Yes	Yes	No	Yes	No	1	1	No	Yes	2	Caesarean section	Spontaneous	Yes	No	No	No		No
23b	25	Antenatal	No	No	No	No	No	No	No	No	No	No	No	No	Negative	No	No	No	No	No	Yes	Yes	No	No	No			No	No		Caesarean section	Spontaneous	Yes	No	No	Yes		No
24a	35	Antenatal													Negative	No	No	No	No	No	Yes	No	No	Yes	No		5	No	No		Vaginal delivery	Induced	No	No	No	No		No
26a	26	Antenatal	No	No	No	No	No	No	No	No	No	No	No	No	Negative	No	No	No	No	No	Yes	No	No	No	No			No	Yes	2	Caesarean section	Cesarean section before labour	Yes	No	No	No		No
26b	29	Antenatal	No	No	No	No	No	No	No	No	No	No	No	No	Negative	No	No	No	No	No	Yes	Yes	No	No	No	0	0	No	No		Vaginal delivery	Induced	No	No	No	No		No
27a	19	Antenatal	No	No	No	No	No	No	No	No	No	No	No	No	Negative	No	No	No	No	No	Yes	No	No	No	No			No	Yes		Caesarean section	Cesarean section before labour	No	No	No	No		No
27b	24	Antenatal	No	No	No	No	No	No	No	No	No	No	No	No	Negative	No	No	No	No	No	Yes	No	No	No	No	0	2	No	Yes		Caesarean section	Cesarean section before labour	No	Yes	Yes	No		No
28b	33	Antenatal													Negative	No	No	No	No	No	Yes	No	No	No	No	2	2	Yes	No		Caesarean section	Cesarean section before labour	No	No	No	No		No
29a	37	Antenatal													Negative	No	No	No	No	No	Yes	No	No	No	No			No	No		Caesarean section	Cesarean section before labour	Yes	Yes	No	No		No
29b	39	Antenatal	No	No	No	No	No	No	No	No	No	No	No	No	Negative	No	No	No	No	No	Yes	Yes	No	No	No	1		No	Yes		Caesarean section	Spontaneous	Yes	Yes	No	No		No
30b	29	Antenatal													Negative	No	No	No	No	No	Yes	No	No	No	No		3	No	No		Caesarean section	Spontaneous	No	No	No	No		No
33a	21	Antenatal													Negative	No	No	No	No	No	Yes	No	No	No	No			No	No		Caesarean section	Cesarean section before labour	No	No	No	No		No
33b	26	Antenatal													Negative	No	No	No	No	No	Yes	Yes	No	No	No			No	No		Vaginal delivery	Induced	No	No	No	No		No
34a	39	Antenatal	No	No	No	No	No	No	No	No	No	No	No	No	Negative	No	No	No	No	No	Yes	Yes	No	No	Yes	1	1	Yes	Yes		Caesarean section	Cesarean section before labour	Yes	No	No	No		No
34b	32	Antenatal	No	No	No	No	No	No	No	No	No	No	No	No	Negative	No	No	No	No	No	Yes	No	No	No	No	1	1	No	No		Caesarean section	Cesarean section before labour	No	No	No	No		No
36a	26	Antenatal	No	No	No	No	No	No	No	No	No	No	No	No	Negative	No	No	No	No	No	Yes	Yes	No	Yes	No	0	0	No	No		Vaginal delivery	Induced	No	No	No	No		No
37a	35	Antenatal	No	No	No	No	No	No	No	No	No	No	No	No	Negative	No	No	No	No	No	Yes	No	No	No	No	3		No	Yes		Caesarean section	Cesarean section before labour	No	No	No	No		No
38a	32	Antenatal	No	No	No	No	No	No	No	No	No	No	No	No	Negative	No	No	No	No	No	Yes	Yes	No	No	No	0	0	No	No		Caesarean section	Cesarean section before labour	Yes	Yes	No	No		No
38b	25	Antenatal	No	No	No	No	No	No	No	No	No	No	No	No	Negative	No	No	No	No	No	Yes	Yes	No	Yes	No			No	Yes	2	Vaginal delivery	Spontaneous	Yes	No	No	No		No
39a	34	Antenatal	No	No	No	No	No	No	No	No	No	No	No	No	Negative	No	No	No	No	No	Yes	Yes	No	No	No	1		No	Yes		Caesarean section	Cesarean section before labour	No	No	No	No		No
40a	28	Antenatal	No	No	No	No	No	No	No	No	No	No	No	No	Negative	No	No	No	No	No	Yes	No	No	No	No	0	1		Yes		Caesarean section	Cesarean section before labour	No	No	No	No		No
40b	32	Antenatal	No	No	No	No	No	No	No	No	No	No	No	No	Negative	No	No	No	No	No	Yes	No	No	No	No	1	0	Yes	Yes	1	Caesarean section	Cesarean section before labour	Yes	Yes	No	No		No
41a	24	Antenatal	No	No	No	No	No	No	No	No	No	No	No	No	Negative	No	No	No	No	No	Yes	Yes	No	No	No	0	0	No	Yes		Vaginal delivery	Spontaneous	No	No	No	No		No
41b	40	Antenatal	No	No	No	No	No	No	No	No	No	No	No	No	Negative	No	No	No	No	No	Yes	Yes	No	No	No	4	3	No	No		Caesarean section	Cesarean section before labour	No	No	No	No		No
42a	26	Antenatal	No	No	No	No	No	No	No	No	No	No	No	No	Negative	No	No	No	No	No	Yes	Yes	No	No	No	1	1	No	Yes		Caesarean section	Cesarean section before labour	No	No	No	No		No
42b	34	Antenatal	No	No	No	No	No	No	No	No	No	No	No	No	Negative	No	No	No	No	No	Yes	No	No	No	No	0	0	No	No		Caesarean section	Cesarean section before labour	No	Yes	No	No		No
43a	29	Antenatal	No	No	No	No	No	No	No	No	No	No	No	No	Negative	No	No	No	No	No	Yes	Yes	No	No	No	0	1	No	Yes	1	Caesarean section	Cesarean section before labour	No	Yes	No	No		No
43b	24	Antenatal	No	No	No	No	No	No	No	No	No	No	No	No	Negative	No	No	No	No	No	Yes	No	No	No	No	0	0	No	Yes		Vaginal delivery	Induced	No	No	No	No		No
44a	28	Antenatal	No	No	No	No	No	No	No	No	No	No	No	No	Negative	No	No	No	No	No	Yes	No	No	No	Yes	0	4	No	Yes		Vaginal delivery	Spontaneous	No	No	No	No		No
45a	29	Antenatal	No	No	No	No	No	No	No	No	No	No	No	No	Negative	No	No	No	No	No	Yes	Yes	No	No	No	1	1	No	No		Vaginal delivery	Spontaneous	No	No	No	No		No
46a	29	Antenatal	No	No	No	No	No	No	No	No	No	No	No	No	Negative	No	No	No	No	No	Yes	Yes	No	No	No	0	0	No	No		Caesarean section	Induced	No	No	No	No		No
46b	39	Antenatal	No	No	No	No	No	No	No	No	No	No	No	No	Negative	No	No	No	No	No	Yes	Yes	No	No	No	0	1	No	No		Caesarean section	Cesarean section before labour	No	No	No	No		No
47a	31	Antenatal	No	No	No	No	No	No	No	No	No	No	No	No	Negative	No	No	No	No	No	Yes	Yes	No	No	No	0	0	No	Yes		Caesarean section	Cesarean section before labour	No	No	No	No		No
47b	32	Antenatal	No	No	No	No	No	No	No	No	No	No	No	No	Negative	No	No	No	No	No	Yes	Yes	No	No	Yes	1	0	No	No		Caesarean section	Cesarean section before labour	No	No	No	No		No
49a	32	Antenatal	No	No	No	No	No	No	No	No	No	No	No	No	Negative	No	No	No	No	No	Yes	Yes	No	No	No	1	0	No	Yes		Caesarean section	Cesarean section before labour	Yes	Yes	No	No		No
49b	21	Antenatal	No	No	No	No	No	No	No	No	No	No	No	No	Negative	No	No	No	No	No	Yes	No	No	Yes	No	1	0	No	Yes		Vaginal delivery	Induced	No	No	No	No		No
50a	32	Antenatal	No	No	No	No	No	No	No	No	No	No	No	No	Negative	No	No	No	No	No	Yes	Yes	No	Yes	No	0	0	No	No		Vaginal delivery	Induced	No	No	No	No		No
51a	28	Antenatal	No	No	No	No	No	No	No	No	No	No	No	No	Negative	No	No	No	No	No	Yes	Yes	No	No	No			No	Yes		Caesarean section	Induced	No	No	No	No		No
51b	33	Antenatal	No	No	No	No	No	No	No	No	No	No	No	No	Negative	No	No	No	No	No	Yes	Yes	No	No	No	1	1	No	Yes		Caesarean section	Cesarean section before labour	Yes	No	No	No		No
52a	29	Antenatal	No	No	No	No	No	No	No	No	No	No	No	No	Negative	No	No	No	No	No	Yes	Yes	No	No	No		1	No	Yes		Caesarean section	Cesarean section before labour	No	No	No	No		No
1a	27	Antenatal	No	No	No	No	No	No	No	No	No	No	No	No	Negative	No	No	No	No	No	Yes	Yes	No	No	No	0	0	No	No		Vaginal delivery	Spontaneous	Yes	Yes	No	No		No
1b	21	Antenatal	No	No	No	No	No	No	No	No	No	No	No	No	Negative	No	No	No	No	No	Yes	Yes	No	Yes	No	0	3	No	No		Vaginal delivery	Spontaneous	No	No	No	No		No
2a	30	Antenatal	No	No	No	No	No	No	No	No	No	No	No	No	Negative	No	No	No	No	No	Yes	Yes	No	Yes	No	0	0	No	Yes		Vaginal delivery	Induced	No	Yes	Yes	No		No
2b	28		No	No	No	No	No	No	No	No	No	No	No	No	Negative	No	No	No	No	No	Yes	Yes	No	No	No	0	0	No	Yes									No
3a	27	Antenatal	No	No	No	No	No	No	No	No	No	No	No	No	Negative	No	No	No	No	No	Yes	Yes	No	No	No	1	1	No	No		Vaginal delivery	Induced	No	No	No	No		No
4a	34	Antenatal	No	No	No	No	No	No	No	No	No	No	No	No	Negative	No	No	No	No	No	Yes	Yes	No	No	No	1		No	Yes		Caesarean section	Spontaneous	No	No	No	No		No
4b	32	Antenatal	No	No	No	No	No	No	No	No	No	No	No	No	Negative	No	No	No	No	No	Yes	Yes	No	No	No	0	1	No	No		Caesarean section	Cesarean section before labour	No	No	No	No		No
5a	27	Antenatal	No	No	No	No	No	No	No	No	No	No	No	No	Negative	No	No	No	No	No	Yes	No	No	Yes	No	0	0	No	No		Caesarean section	Cesarean section before labour	No	No	No	No		No
5b	34	Antenatal													Negative	No	No	No	No	No	Yes	No	No	No	No		1	No	Yes		Caesarean section	Cesarean section before labour	No	Yes	Yes	No		No
6a	22	Antenatal	No	No	No	No	No	No	No	No	No	No	No	No	Negative	No	No	No	No	No	Yes	Yes	No	Yes	No	1		No	Yes		Vaginal delivery	Spontaneous	No	No	No	No		No
6b	26	Antenatal	No	No	No	No	No	No	No	No	No	No	No	No	Negative	No	No	No	No	No	Yes	No	No	No	No	1	0	No	No		Caesarean section	Cesarean section before labour	No	No	No	No		No
7a	41	Antenatal	No	No	No	No	No	No	No	No	No	No	No	No	Negative	No	No	No	No	No	Yes	Yes	No	No	No	0		No	Yes	2	Caesarean section	Cesarean section before labour	Yes	No	No	No		No
7b	20	Antenatal	No	No	No	No	No	No	No	No	No	No	No	No	Negative	No	No	No	No	No	Yes	Yes	No	No	No	0	0		Yes		Caesarean section	Cesarean section before labour	No	No	No	No		No
8a	35	Antenatal	No	No	No	No	No	No	No	No	No	No	No	No	Negative	No	No	No	No	No	Yes	No	No	No	No	2	0	Yes	Yes		Caesarean section	Cesarean section before labour	No	No	No	No		No
8b	37	Antenatal	No	No	No	No	No	No	No	No	No	No	No	No	Negative	No	No	No	No	No	Yes	No	No	No	No	2		No	Yes	2	Caesarean section	Cesarean section before labour	Yes	No	No	No		No
9a	26	Antenatal	No	No	No	No	No	No	No	No	No	No	No	No	Negative	No	No	No	No	No	Yes	Yes	No	No	No	1		No	No		Vaginal delivery	Spontaneous	No	No	No	No		No
10a	26		No	No	No	No	No	No	No	No	No	No	No	No	Negative	No	No	No	No	No	Yes	Yes	Yes	No	No	2	1	No	Yes				No	No	No	No		No
11a	26	Antenatal	No	No	No	No	No	No	No	No	No	No	No	No	Negative	No	No	No	No	No	Yes	No	No	No	Yes			No	Yes		Vaginal delivery	Induced	No	No	No	No		No
11b	30	Antenatal	No	No	No	No	No	No	No	No	No	No	No	No	Negative	No	No	No	No	No	Yes	No	No	Yes	Yes			No	Yes		Vaginal delivery	Induced	No	No	No	No		No
12a	33	Antenatal	No	No	No	No	No	No	No	No	No	No	No	No	Negative	No	No	No	No	No	Yes	No	No	No	No	0	0	No	Yes		Caesarean section	Induced	Yes	Yes	Yes	No		No
12b	30	Antenatal	No	No	No	No	No	No	No	No	No	No	No	No	Negative	No	No	No	No	No	Yes	Yes	No	No	No	0	0	No	No		Caesarean section	Cesarean section before labour	No	No	No	No		No
15a	33	Antenatal	No	No	No	No	No	No	No	No	No	No	No	No	Negative	No	No	No	No	No	Yes	No	No	No	Yes			No	Yes		Caesarean section	Cesarean section before labour	Yes	No	No	No		No
17a	23														Negative	No	No	No	No	No	Yes	Yes	No	No	Yes		2	No	No				No	No	No	No		No
17b	29		No	No	No	No	No	No	No	No	No	No	No	No	Negative	No	No	No	No	No	Yes	No	No	No	No	0	0	No	No									No
18a	27	Antenatal	No	No	No	No	No	No	No	No	No	No	No	No	Negative	No	No	No	No	No	Yes	Yes	No	Yes	No	2	0	No	No		Caesarean section	Cesarean section before labour	No	No	No	No		No
18b	24	Antenatal	No	No	No	No	No	No	No	No	No	No	No	No	Negative	No	No	No	No	No	Yes	No	No	No	No			No	Yes		Caesarean section	Cesarean section before labour	No	No	No	No		No
19a	30	Antenatal	No	No	No	No	No	No	No	No	No	No	No	No	Negative	No	No	No	No	No	Yes	No	No	No	No	0	0	No	Yes		Caesarean section	Cesarean section before labour	No	No	No	No		No
19b	28	Antenatal	No	No	No	No	No	No	No	No	No	No	No	No	Negative	No	No	No	No	No	Yes	Yes	No	Yes	No	0	0	No	Yes		Caesarean section	Cesarean section before labour	Yes	No	No	No		No
21a	28	Antenatal	No	No	No	No	No	No	No	No	No	No	No	No	Negative	No	No	No	No	No	Yes	No	No	Yes	No
21b	33	Antenatal	No	No	No	No	No	No	No	No	No	No	No	No	Negative	No	No	No	No	No	Yes	Yes	No	Yes	No	0	0	No	Yes	2	Caesarean section	Induced	Yes	No	No	No		No
22a	27	Antenatal	No	No	No	No	No	No	No	No	No	No	No	No	Negative	No	No	No	No	No	Yes	No	No	No	Yes	0	0	No	Yes		Vaginal delivery	Spontaneous	Yes	No	No	No		No
22b	27	Antenatal													Negative	No	No	No	No	No	Yes	No	Yes	No	No	1	0	No	No		Caesarean section	Cesarean section before labour	No	No	No	No		No
23a	32	Antenatal	No	No	No	No	No	No	No	No	No	No	No	No	Negative	No	No	No	No	No	Yes	Yes	No	No	No	1	1	No	No		Caesarean section	Cesarean section before labour	No	No	No	No		No
23b	34	Antenatal	No	No	No	No	No	No	No	No	No	No	No	No	Negative	No	No	No	No	No	Yes	Yes	No	No	No	1		No	No		Vaginal delivery	Induced	No	No	No	No		No
24a	26	Antenatal	No	No	No	No	No	No	No	No	No	No	No	No	Negative	No	No	No	No	No	Yes	No	No	No	No			No	No		Caesarean section	Cesarean section before labour	No	Yes	No	No		No
24b	23	Antenatal	No	No	No	No	No	No	No	No	No	No	No	No	Negative	No	No	No	No	No	Yes	No	No	No	No	1	0	No	No		Caesarean section	Induced	No	No	No	No		No
25b	32	Antenatal	No	No	No	No	No	No	No	No	No	No	No	No	Negative	No	No	No	No	No	Yes	No	No	No	No	2		Yes	No		Caesarean section	Cesarean section before labour	No	No	No	No		No
27b	25	Antenatal	No	No	No	No	No	No	No	No	No	No	No	No	Negative	No	No	No	No	No	Yes	No	No	No	No	2	0	No	Yes		Caesarean section	Cesarean section before labour	Yes	No	No	No		No
27a	27	Antenatal	No	No	No	No	No	No	No	No	No	No	No	No	Negative	No	No	No	No	No	Yes	Yes	No	No	No			No	No		Caesarean section	Cesarean section before labour	No	No	No	No		No
28b	32	Antenatal	No	No	No	No	No	No	No	No	No	No	No	No	Negative	No	No	No	No	No	Yes	No	No	Yes	No	0	0	No	No		Vaginal delivery	Spontaneous	No	No	No	No		No
29a	25	Antenatal	No	No	No	No	No	No	No	No	No	No	No	No	Negative	No	No	No	No	No	Yes	Yes	No	Yes	No	0	0	No	No		Caesarean section	Induced	No	No	No	No		No
29b	29	Antenatal	No	No	No	No	No	No	No	No	No	No	No	No	Negative	No	No	No	No	No	Yes	No	No	No	Yes	0	0	No	No		Vaginal delivery	Spontaneous	Yes	Yes	No	No		No
30a	39	Antenatal	No	No	No	No	No	No	No	No	No	No	No	No	Negative	No	No	No	No	No	Yes	Yes	No	No	No	0	0	No	Yes		Caesarean section	Cesarean section before labour	No	No	No	No		No
30b	28	Antenatal	No	No	No	No	No	No	No	No	No	No	No	No	Negative	No	No	No	No	No	Yes	No	No	No	No	2	5	Yes	Yes		Caesarean section	Induced	No	No	No	No		No
31a	30	Antenatal	No	No	No	No	No	No	No	No	No	No	No	No	Negative	No	No	No	No	No	Yes	Yes	No	No	No	1		No	No		Caesarean section	Cesarean section before labour	No	No	No	No		No
31b	30	Antenatal	No	No	No	No	No	No	No	No	No	No	No	No	Negative	No	No	No	No	No	Yes	No	No	No	No	0	2	No	Yes	2	Caesarean section	Cesarean section before labour	Yes	No	No	No		No
32a	34	Antenatal	No	No	No	No	No	No	No	No	No	No	No	No	Negative	No	No	No	No	No	Yes	Yes	No	No	No	1	1	No	Yes	1	Caesarean section	Cesarean section before labour	No	Yes	No	No		No
32b	29	Antenatal	No	No	No	No	No	No	No	No	No	No	No	No	Negative	No	No	No	No	No	Yes	No	No	No	No	0		No	No		Vaginal delivery	Induced	No	No	No	No		No
34b	33		No	No	No	No	No	No	No	No	No	No	No	No	Negative	No	No	No	No	No	Yes	Yes	No	No	No	0	0	No	Yes				No	No	No	No		No
35a	28	Antenatal	No	No	No	No	No	No	No	No	No	No	No	No	Negative	No	No	No	No	No	Yes	Yes	No	No	No			No	No		Caesarean section	Induced	No	No	No	No		No
36a	34	Antenatal													Negative	No	No	No	No	No	Yes	Yes	No	No	No	3	2	Yes	Yes	1	Vaginal delivery	Spontaneous	Yes	Yes	No	No		No
36b	23	Antenatal	No	No	No	No	No	No	No	No	No	No	No	No	Negative	No	No	No	No	No	Yes	No	No	No	No	0	2	No	Yes		Vaginal delivery	Induced	No	No	No	No		No
37a	34	Antenatal	No	No	No	No	No	No	No	No	No	No	No	No	Negative	No	No	No	No	No	Yes	Yes	No	No	Yes	1	1	No	No		Vaginal delivery	Induced	No	No	No	No		No
37b	34	Antenatal	No	No	No	No	No	No	No	No	No	No	No	No	Negative	No	No	No	No	No	Yes	Yes	No	No	No	4	2	No	No		Vaginal delivery	Induced	No	No	No	No		No
38a	27	Antenatal													Negative	No	No	No	No	No	Yes	No	No	No	No		3	Yes	Yes	1	Vaginal delivery	Spontaneous	No	No	No	No		No
38b	23	Antenatal													Negative	No	No	No	No	No	Yes	Yes	Yes	No	No		4	No	No		Vaginal delivery	Induced	No	No	No	No		No
39a	33	Antenatal	No	No	No	No	No	No	No	No	No	No	No	No	Negative	No	No	No	No	No	Yes	No	No	No	No	0	1	Yes	Yes	1	Caesarean section	Cesarean section before labour	Yes	No	No	No		No
39b	33	Antenatal	No	No	No	No	No	No	No	No	No	No	No	No	Negative	No	No	No	No	No	Yes	No	No	No	No	0	1	No	Yes		Caesarean section	Cesarean section before labour	No	No	No	No		No
40a	29	Antenatal	No	No	No	No	No	No	No	No	No	No	No	No	Negative	No	No	No	No	No	Yes	No	No	No	No		3	No	Yes		Caesarean section	Cesarean section before labour	Yes	No	No	No		No
40b	28	Antenatal	No	No	No	No	No	No	No	No	No	No	No	No	Negative	No	No	No	No	No	Yes	Yes	No	No	No	1	1	No	No		Caesarean section	Cesarean section before labour	No	No	No	No		No
41a	25	Antenatal													Negative	No	No	No	No	No	Yes	Yes	No	No	No			No	Yes	1	Vaginal delivery	Induced	No	Yes	No	No		No
41b	21	Antenatal													Negative	No	No	No	No	No	Yes	Yes	No	No	No			No	Yes	2	Caesarean section	Spontaneous	No	Yes	No	No		No
42a	33	Antenatal	No	No	No	No	No	No	No	No	No	No	No	No	Negative	No	No	No	No	No	Yes	Yes	No	No	No			No	Yes		Vaginal delivery	Induced	No	No	No	No		No
42b	25	Antenatal	No	No	No	No	No	No	No	No	No	No	No	No	Negative	No	No	No	No	No	Yes	Yes	No	No	No	1		No	Yes		Vaginal delivery	Induced	Yes	Yes	No	No		No
43a	37	Antenatal	No	No	No	No	No	No	No	No	No	No	No	No	Negative	No	No	No	No	No	Yes	Yes	No	No	No		1	No	No		Vaginal delivery	Spontaneous	No	No	No	No		No
44b	29	Antenatal	No	No	No	No	No	No	No	No	No	No	No	No	Negative	No	No	No	No	No	Yes	No	No	No	No	0	0	No	Yes		Caesarean section	Cesarean section before labour	No	Yes	No	No		No
45a	25	Antenatal													Negative	No	No	No	No	No	Yes	Yes	No	No	No		2	No	No		Caesarean section	Cesarean section before labour	No	Yes	Yes	No		No
45b	29	Antenatal	No	No	No	No	No	No	No	No	No	No	No	No	Negative	No	No	No	No	No	Yes	No	No	Yes	No			No	No		Caesarean section	Cesarean section before labour	No	No	No	No		No
46a	29	Antenatal	No	No	No	No	No	No	No	No	No	No	No	No	Negative	No	No	No	No	No	Yes	Yes	No	No	No	0	0	No	Yes		Caesarean section	Cesarean section before labour	No	No	No	No		No
46b	29	Antenatal	No	No	No	No	No	No	No	No	No	No	No	No	Negative	No	No	No	No	No	Yes	Yes	No	No	No	2	6	No	No		Caesarean section	Cesarean section before labour	No	No	No	No		No
47a	30	Antenatal	No	No	No	No	No	No	No	No	No	No	No	No	Negative	No	No	No	No	No	Yes	Yes	No	No	No		1	Yes	Yes	1	Vaginal delivery	Induced	No	No	No	No		No
47b	27	Antenatal	No	No	No	No	No	No	No	No	No	No	No	No	Negative	No	No	No	No	No	Yes	No	No	No	No		1	No	Yes	2	Caesarean section	Induced	Yes	No	No	No		No
6a	25	Antenatal	No	No	No	No	No	No	No	No	No	No	No	No	Negative	No	No	No	No	No	Yes	Yes	No	No	No		1	No	No		Vaginal delivery	Spontaneous	No	No	No	No		No
16a	22	Antenatal													Negative	No	No	No	No	No	Yes	Yes	No	Yes	No			No	No		Vaginal delivery	Spontaneous	No	No	No	No		No
16b	24	Antenatal													Negative	No	No	No	No	No	Yes	Yes	No	No	No	1		No	No		Vaginal delivery	Spontaneous	No	No	No	No		No
21a	24	Antenatal	No	No	No	No	No	No	No	No	No	No	No	No	Negative	No	No	No	No	No	Yes	Yes	No	No	No	3		No	No		Vaginal delivery	Induced	No	No	No	No		No
21b	21	Antenatal	No	No	No	No	No	No	No	No	No	No	No	No	Negative	No	No	No	No	No	Yes	Yes	No	No	No			No	No		Vaginal delivery	Induced	No	No	No	No		No
22a	28	Antenatal	No	No	No	No	No	No	No	No	No	No	No	No	Negative	No	No	No	No	No	Yes	Yes	No	Yes	No	1		No	No		Vaginal delivery	Spontaneous	No	No	No	No		No
27a	27	Antenatal													Negative	No	No	No	No	No	Yes	Yes	No	No	No	1		No	No		Vaginal delivery	Spontaneous	No	No	No	No		No
27b	25	Antenatal													Negative	No	No	No	No	No	Yes	Yes	No	Yes	No	2		No	No		Vaginal delivery	Spontaneous	No	No	No	No		No
29a	26	Antenatal	No	No	No	No	No	No	No	No	No	No	No	No	Negative	No	No	No	No	No	Yes	Yes	No	Yes	No	1	1	No	No		Vaginal delivery	Spontaneous	No	No	No	No		No
29b	27	Antenatal	No	No	No	No	No	No	No	No	No	No	No	No	Negative	No	No	No	No	No	Yes	Yes	No	Yes	No			No	No		Vaginal delivery	Spontaneous	No	No	No	No		No
32a	20	Antenatal													Negative	No	No	No	No	No	Yes	Yes	No	Yes	No			No	No		Vaginal delivery	Spontaneous	No	No	No	No		No
32b	24	Antenatal													Negative	No	No	No	No	No	Yes	Yes	No	Yes	No		1	No	No		Vaginal delivery	Spontaneous	No	No	No	No		No
33a	30	Antenatal	No	No	No	No	No	No	No	No	No	No	No	No	Negative	No	No	No	No	No	Yes	Yes	No	Yes	No			No	No		Vaginal delivery	Induced	No	No	No	No		No
33b	32	Antenatal	No	No	No	No	No	No	No	No	No	No	No	No	Negative	No	No	No	No	No	Yes	Yes	No	Yes	No	3		No	No		Vaginal delivery	Spontaneous	No	No	No	No		No
36a	24	Antenatal	No	No	No	No	No	No	No	No	No	No	No	No	Negative	No	No	No	No	No	Yes	Yes	No	Yes	No			No	No		Vaginal delivery	Spontaneous	No	No	No	No		No
36b	24	Antenatal	No	No	No	No	No	No	No	No	No	No	No	No	Negative	No	No	No	No	No	Yes	Yes	No	No	No	1		No	No		Vaginal delivery	Spontaneous	No	No	No	No		No
37a	24	Antenatal	No	No	No	No	No	No	No	No	No	No	No	No	Negative	No	No	No	No	No	Yes	Yes	No	Yes	No	1		No	No		Vaginal delivery	Spontaneous	No	No	No	No		No
37b	23	Antenatal	No	No	No	No	No	No	No	No	No	No	No	No	Negative	No	No	No	No	No	Yes	Yes	No	Yes	No		1	No	No		Vaginal delivery	Spontaneous	No	No	No	No		No
39a	24	Antenatal													Negative	No	No	No	No	No	Yes	Yes	No	Yes	No			No	No		Vaginal delivery	Spontaneous	No	No	No	No		No
39b	29	Antenatal													Negative	No	No	No	No	No	Yes	Yes	No	Yes	No	3		No	No		Vaginal delivery	Spontaneous	No	No	No	No		No
40a	20	Antenatal	No	No	No	No	No	No	No	No	No	No	No	No	Negative	No	No	No	No	No	Yes	Yes	No	Yes	No			No	No		Vaginal delivery	Spontaneous	No	No	No	No		No
40b	24	Antenatal	No	No	No	No	No	No	No	No	No	No	No	No	Negative	No	No	No	No	No	Yes	Yes	No	No	No	1	1	No	No		Vaginal delivery	Spontaneous	No	No	No	No		No
41a	22	Antenatal													Negative	No	No	No	No	No	Yes	Yes	No	Yes	No	1		No	No		Vaginal delivery	Spontaneous	No	No	No	No		No
41b	23	Antenatal													Negative	No	No	No	No	No	Yes	Yes	No	Yes	No	1		No	No		Vaginal delivery	Spontaneous	No	No	No	No		No
42a	23	Antenatal	No	No	No	No	No	No	No	No	No	No	No	No	Negative	No	No	No	No	No	Yes	Yes	No	Yes	No	1		No	No		Vaginal delivery	Spontaneous	No	No	No	No		No
42b	28	Antenatal													Negative	No	No	No	No	No	Yes	Yes	No	Yes	No
44a	21	Antenatal													Negative	No	No	No	No	No	Yes	Yes	No	Yes	No	1	2	No	No		Vaginal delivery	Spontaneous	No	No	No	No		No
44b	20	Antenatal													Negative	No	No	No	No	No	Yes	Yes	No	Yes	No			No	No		Vaginal delivery	Spontaneous	No	No	No	No		No
45a	23	Antenatal													Negative	No	No	No	No	No	Yes	Yes	No	Yes	No			No	No		Vaginal delivery	Spontaneous	No	No	No	No		No
45b	30	Antenatal													Negative	No	No	No	No	No	Yes	Yes	No	Yes	No	1	1	No	No		Vaginal delivery	Spontaneous	No	No	No	No		No
49a	26	Antenatal	No	No	No	No	No	No	No	No	No	No	No	No	Negative	No	No	No	No	No	Yes	Yes	No	Yes	No	1		No	No		Vaginal delivery	Induced	No	No	No	No		No
49b	25	Antenatal	No	No	No	No	No	No	No	No	No	No	No	No	Negative	No	No	No	No	No	Yes	Yes	No	No	No	1		No	No		Vaginal delivery	Spontaneous	No	No	No	No		No
51b	20	Antenatal													Negative	No	No	No	No	No	Yes	Yes	No	Yes	No			No	No		Vaginal delivery	Spontaneous	No	No	No	No		No
52a	23	Antenatal													Negative	No	No	No	No	No	Yes	Yes	No	No	Yes	1		No	No		Vaginal delivery	Spontaneous	No	No	No	No		No
52b	21	Antenatal													Negative	No	No	No	No	No	Yes	Yes	No	No	No	1		No	No		Vaginal delivery	Spontaneous	No	No	No	No		No
59a	29	Antenatal	No	No	No	No	No	No	No	No	No	No	No	No	Negative	No	No	No	No	No	Yes	Yes	No	Yes	No	2		No	No		Vaginal delivery	Spontaneous	No	No	No	No		No
59b	22	Antenatal	No	No	No	No	No	No	No	No	No	No	No	No	Negative	No	No	No	No	No	Yes	Yes	No	No	No	1	1	No	No		Vaginal delivery	Induced	No	No	No	No		No
60a	25	Antenatal	No	No	No	No	No	No	No	No	No	No	No	No	Negative	No	No	No	No	No	Yes	Yes	No	No	No	1		No	No		Vaginal delivery	Induced	No	No	No	No		No
63a	22	Antenatal	No	No	No	No	No	No	No	No	No	No	No	No	Negative	No	No	No	No	No	Yes	Yes	No	Yes	No			No	No		Vaginal delivery	Spontaneous	No	No	No	No		No
68a	30	Antenatal	No	No	No	No	No	No	No	No	No	No	No	No	Negative	No	No	No	No	No	Yes	Yes	No	Yes	No	1		No	No		Vaginal delivery	Spontaneous	No	No	No	No		No
74a	22	Antenatal	No	No	No	No	No	No	No	No	No	No	No	No	Negative	No	No	No	No	No	Yes	Yes	No	No	No			No	No		Vaginal delivery	Spontaneous	No	No	No	No		No
74b	24	Antenatal	No	No	No	No	No	No	No	No	No	No	No	No	Negative	No	No	No	No	No	Yes	Yes	No	No	No	1		No	No		Vaginal delivery	Spontaneous	No	No	No	No		No
88a	21	Antenatal													Negative	No	No	No	No	No	Yes	Yes	No	No	No			No	No		Vaginal delivery	Spontaneous	No	No	No	No		No
88b	26	Antenatal													Negative	No	No	No	No	No	Yes	Yes	No	Yes	No	1		No	No		Vaginal delivery	Spontaneous	No	No	No	No		No
106a	28	Antenatal	No	No	No	No	No	No	No	No	No	No	No	No	Negative	No	No	No	No	No	Yes	Yes	No	No	No	1		No	No		Vaginal delivery	Spontaneous	No	No	No	No		No
106b	27	Antenatal													Negative	No	No	No	No	No	Yes	Yes	No	Yes	No	1		No	No		Vaginal delivery	Spontaneous	No	No	No	No		No
107b	23	Antenatal													Negative	No	No	No	No	No	Yes	Yes	No	Yes	No	1		No	No		Vaginal delivery	Spontaneous	No	No	No	No		No
111a	30	Antenatal	No	No	No	No	No	No	No	No	No	No	No	No	Negative	No	No	No	No	No	Yes	Yes	No	No	No	1		No	No		Vaginal delivery	Spontaneous	No	No	No	No		No
121a	26	Antenatal	No	No	No	No	No	No	No	No	No	No	No	No	Negative	No	No	No	No	No	Yes	Yes	No	No	No	2	1	No	No		Vaginal delivery	Spontaneous	No	No	No	No		No
122a	25	Antenatal	No	No	No	No	No	No	No	No	No	No	No	No	Negative	No	No	No	No	No	Yes	Yes	No	No	No	1	0	No	No		Vaginal delivery	Induced	No	No	No	No		No
123a	22	Antenatal	No	No	No	No	No	No	No	No	No	No	No	No	Negative	No	No	No	No	No	Yes	Yes	No	No	No		1	No	No		Vaginal delivery	Spontaneous	No	No	No	No		No
125a	26	Antenatal	No	No	No	No	No	No	No	No	No	No	No	No	Negative	No	No	No	No	No	Yes	Yes	No	No	No	1		No	No		Vaginal delivery	Spontaneous	No	No	No	No		No
126a	31	Antenatal													Negative	No	No	No	No	No	Yes	Yes	No	Yes	No
127a	22	Antenatal													Negative	No	No	No	No	No	Yes	Yes	No	Yes	No
127b	21	Antenatal													Negative	No	No	No	No	No	Yes	Yes	No	No	No
129a	26	Antenatal													Negative	No	No	No	No	No	Yes	Yes	No	Yes	No	0	1	No	No		Vaginal delivery	Induced	No	No	No	No		No
129b	32	Antenatal													Negative	No	No	No	No	No	Yes	Yes	No	No	No	0	1	No	No		Vaginal delivery	Spontaneous	No	No	No	No		No
132a	23	Antenatal	No	No	No	No	No	No	No	No	No	No	No	No	Negative	No	No	No	No	No	Yes	Yes	No	Yes	No			No	No		Vaginal delivery	Spontaneous	No	No	No	No		No
134a	25	Antenatal	No	No	No	No	No	No	No	No	No	No	No	No	Negative	No	No	No	No	No	Yes	Yes	No	No	No	1		No	No		Vaginal delivery	Spontaneous	No	No	No	No		No
135a	25	Antenatal	No	No	No	No	No	No	No	No	No	No	No	No	Negative	No	No	No	No	No	Yes	Yes	No	No	No	1	0	No	No		Vaginal delivery	Spontaneous	No	No	No	No		No
135b	25	Antenatal	No	No	No	No	No	No	No	No	No	No	No	No	Negative	No	No	No	No	No	Yes	Yes	No	No	No	0	1	No	No		Vaginal delivery	Spontaneous	No	No	No	No		No
137a	23	Antenatal	No	No	No	No	No	No	No	No	No	No	No	No	Negative	No	No	No	No	No	Yes	Yes	No	No	No	0	0	No	No		Vaginal delivery	Spontaneous	No	No	No	No		No
138a	26	Antenatal	No	No	No	No	No	No	No	No	No	No	No	No	Negative	No	No	No	No	No	Yes	Yes	No	Yes	No	1		No	No		Vaginal delivery	Spontaneous	No	No	No	No		No
139a	25	Antenatal	No	No	No	No	No	No	No	No	No	No	No	No	Negative	No	No	No	No	No	Yes	Yes	No	Yes	No	3		No	Yes	1	Vaginal delivery	Spontaneous	No	Yes	No	No		No
141b	24	Antenatal	No	No	No	No	No	No	No	No	No	No	No	No	Negative	No	No	No	No	No	Yes	Yes	No	Yes	No		1	No	No		Vaginal delivery	Spontaneous	No	No	No	No		No
142a	29	Antenatal													Negative	No	No	No	No	No	Yes	Yes	No	Yes	No			No	No		Vaginal delivery	Induced	No	No	No	No		No
142b	20	Antenatal													Negative	No	No	No	No	No	Yes	No	No	No	No			No	No		Vaginal delivery	Spontaneous	No	No	No	No		No
147a	24	Antenatal	No	No	No	No	No	No	No	No	No	No	No	No	Negative	No	No	No	No	No	Yes	Yes	No	No	No			No	No		Vaginal delivery	Spontaneous	No	No	No	No		No
149a	22	Antenatal													Negative	No	No	No	No	No	Yes	Yes	No	No	No		1	No	No		Vaginal delivery	Spontaneous	No	No	No	No		No
149b	24	Antenatal													Negative	No	No	No	No	No	Yes	Yes	No	No	No			No	No		Vaginal delivery	Spontaneous	No	No	No	No		No
150a	28	Antenatal	No	No	No	No	No	No	No	No	No	No	No	No	Negative	No	No	No	No	No	Yes	Yes	No	No	No	2	2	No	No		Vaginal delivery	Spontaneous	No	No	No	No		No
150b	33	Antenatal													Negative	No	No	No	No	No	No	Yes	No	No	No
153a	30	Antenatal	No	No	No	No	No	No	No	No	No	No	No	No	Negative	No	No	No	No	No	Yes	Yes	No	No	No	2		No	No		Vaginal delivery	Spontaneous	No	No	No	No		No
153b	21	Antenatal	No	No	No	No	No	No	No	No	No	No	No	No	Negative	No	No	No	No	No	Yes	Yes	No	No	No		1	No	No		Vaginal delivery	Spontaneous	No	No	No	No		No
155a	25	Antenatal													Negative	No	No	No		No	Yes	Yes	No	No	No	0	0	No	No		Vaginal delivery	Spontaneous	No	No	No	No		No
155b	27	Antenatal													Negative	No	No	No		No	Yes	Yes	No	No	No		2	No	No		Vaginal delivery	Spontaneous	No	No	No	No		No
157a	32	Antenatal													Negative	No	No	No	No	No	Yes	Yes	No	No	No	1		No	No		Vaginal delivery	Spontaneous	No	No	No	No		No
157b	24	Antenatal													Negative	No	No	No	No	No	Yes	Yes	No	No	No			No	No		Vaginal delivery	Spontaneous	No	No	No	No		No
161b	24	Antenatal	No	No	No	No	No	No	No	No	No	No	No	No	Negative	No	No	No	No	No	Yes	Yes	No	No	No	1		No	No		Vaginal delivery	Spontaneous	No	No	No	No		No
163a	26	Antenatal	No	No	No	No	No	No	No	No	No	No	No	No	Negative	No	No	No	No	No	Yes	Yes	No	Yes	No	0	0	No	No		Vaginal delivery	Spontaneous	No	No	No	No		No
164a	30	Antenatal	No	No	No	No	No	No	No	No	No	No	No	No	Negative	No	No	No	No	No	Yes	Yes	No	No	No	2		No	No		Vaginal delivery	Spontaneous	No	No	No	No		No
164b	30	Antenatal	No	No	No	No	No	No	No	No	No	No	No	No	Negative	No	No	No	No	No	Yes	Yes	No	No	No	1	1	No	No		Vaginal delivery	Spontaneous	No	No	No	No		No
166a	27	Antenatal	No	No	No	No	No	No	No	No	No	No	No	No	Negative	No	No	No	No	No	Yes	Yes	No	Yes	No			No	No		Vaginal delivery	Spontaneous	No	No	No	No		No
166b	30	Antenatal	No	No	No	No	No	No	No	No	No	No	No	No	Negative	No	No	No	No	No	Yes	Yes	No	No	No		1	No	No		Vaginal delivery	Induced	No	No	No	No		No
171a	30	Antenatal	No	No	No	No	No	No	No	No	No	No	No	No	Negative	No	No	No	No	No	Yes	Yes	No	Yes	No	1	2	No	No		Vaginal delivery	Spontaneous	No	No	No	No		No
174a	22	Antenatal	No	No	No	No	No	No	No	No	No	No	No	No	Negative	No	No	No	No	No	Yes	Yes	No	No	No	1	1	No	Yes	1	Vaginal delivery	Induced	No	Yes	No	No		No
188b	26	Antenatal													Negative	No	No	No	No	No	Yes	Yes	No	Yes	No	0	0	No	No		Vaginal delivery	Induced	No	No	No	No		No
193a	20	Antenatal													Negative	No	No	No	Yes	No	Yes	No	No	No	No	0	0	No	No		Vaginal delivery	Induced	No	Yes	No	No		No
193b	20	Antenatal													Negative	No	No	No	Yes	No	Yes	Yes	No	Yes	No	1	0	No	No		Vaginal delivery	Induced	No	No	No	No		No
194a	22	Antenatal													Negative	No	No	No	No	No	No	No	No	No	Yes		2	No	No		Caesarean section	Cesarean section before labour	No	No	No	No		No
194b	22	Antenatal													Negative	No	No	No	No	No	Yes	Yes	No	No	No			No	No		Vaginal delivery	Induced	No	No	No	Yes		No
198a	29	Antenatal													Negative	No	No	No	No	No	Yes	Yes	No	Yes	No	1		No	No		Vaginal delivery	Spontaneous	No	No	No	No		No
198b	24	Antenatal													Negative	No	No	No	No	No	Yes	Yes	No	Yes	No		1	No	No		Caesarean section	Induced	No	No	No	No		No
199b	30	Antenatal													Negative	No	No	No	No	No	Yes	Yes	No	No	No	1		No	No		Caesarean section	Spontaneous	No	No	No	No		No
201a	24	Antenatal													Negative	No	No	No	No	No	Yes	Yes	No	No	No		1	No	No		Vaginal delivery	Spontaneous	No	No	No	No		No
201b	21	Antenatal													Negative	No	No	No	No	No	Yes	Yes	No	No	No			No	No		Vaginal delivery	Induced	No	No	No	No		No
204a	24	Antenatal													Negative	No	No	No	No	No	Yes	Yes	No	Yes	No	0	0	No	No		Vaginal delivery	Induced	No	No	No	No		No
204b	22	Antenatal													Negative	No	No	No	No	No	Yes	No	No	Yes	No	0	0	No	No		Vaginal delivery	Induced	No	No	No	No		No
206a	22	Antenatal													Negative	No	No	No	No	No	Yes	Yes	No	Yes	No	0	0	No	No		Vaginal delivery	Induced	No	No	No	No		No
206b	23	Antenatal													Negative	No	No	No	No	No	Yes	Yes	No	Yes	No	0	0	No	No		Vaginal delivery	Induced	No	No	No	No		No
208a	26	Antenatal													Negative	No	No	No	No	No	Yes	Yes	No	No	No	0	0	No	No		Vaginal delivery	Induced	No	Yes	No	No		No
208b	31	Antenatal													Negative	No	No	No	No	No	Yes	Yes	No	No	Yes	1	0	No	No		Vaginal delivery	Induced	No	No	No	No		No
209b	25	Antenatal	No	No	No	No	No	No	No	No	No	No	No	No	Negative	No	No	No	No	No	Yes	Yes	No	Yes	No	2	1	Yes	No		Vaginal delivery	Spontaneous	Yes	No	No	No		No
210a	25	Antenatal													Negative	No	No	No	No	No	Yes	Yes	No	Yes	No	0	1	No	No		Vaginal delivery	Induced	No	No	No	No		No
210b	27	Antenatal													Negative	No	No	No	No	No	Yes	No	No	No	No	1		No	No		Vaginal delivery	Cesarean section before labour	No	No	No	No		No
211a	28	Antenatal	No	No	No	No	No	No	No	No	No	No	No	No	Negative	No	No	No	No	No	Yes	Yes	No	No	No	1	0	No	No		Vaginal delivery	Spontaneous	No	No	No	No		No
215a	24	Antenatal													Negative	No	No	No	No	No	Yes	Yes	No	No	No			No	No		Vaginal delivery	Spontaneous	No	No	No	No		No
215b	23	Antenatal													Negative	No	No	No	No	No	Yes	Yes	No	Yes	No			No	No		Vaginal delivery	Spontaneous	No	No	No	No		No
216a	23	Antenatal	No	No	No	No	No	No	No	No	No	No	No	No	Negative	No	No	No	No	No	Yes	Yes	No	No	No			No	No		Vaginal delivery	Spontaneous	No	No	No	No		No
217a	26	Antenatal													Negative	No	No	No	No	No	Yes	Yes	No	No	No	2	1	No	No		Vaginal delivery	Spontaneous	No	No	No	No		No
217b	27	Antenatal													Negative	No	No	No	No	No	Yes	Yes	No	No	No	2		No	No		Vaginal delivery	Spontaneous	No	No	No	No		No
218a	23	Antenatal	No	No	No	No	No	No	No	No	No	No	No	No	Negative	No	No	No	No	No	Yes	Yes	No	Yes	No			No	No		Vaginal delivery	Spontaneous	No	No	No	No		No
219a	22	Antenatal	No	No	No	No	No	No	No	No	No	No	No	No	Negative	No	No	No	No	No	Yes	Yes	No	Yes	No			No	No		Vaginal delivery	Induced	No	No	No	No		No
220a	26	Antenatal													Negative	No	No	No	No	No	Yes	Yes	No	No	No			No	No		Vaginal delivery	Induced	No	No	No	No		No
220b	32	Antenatal													Negative	No	No	No	No	No	Yes	Yes	No	Yes	No			No	No		Vaginal delivery	Induced	No	No	No	No		No
221	26	Antenatal	No	No	No	No	No	No	No	No	No	No	No	No	Negative	No	No	No	No	No	Yes	Yes	No	No	No	1		No	No		Vaginal delivery	Induced	No	No	No	No		No
221a	27	Antenatal	No	No	No	No	No	No	No	No	No	No	No	No	Negative	No	No	No	No	No	Yes	Yes	No	No	No	1		No	No		Vaginal delivery	Spontaneous	No	No	No	No		No
221b	29	Antenatal	No	No	No	No	No	No	No	No	No	No	No	No	Negative	No	No	No	No	No	Yes	Yes	No	No	No			No	No		Vaginal delivery	Spontaneous	No	No	No	No		No
223a	28	Antenatal													Negative	No	No	No	No	No	Yes	Yes	No	Yes	No		3	Yes	No		Vaginal delivery	Spontaneous	No	No	No	No		No
223b	26	Antenatal													Negative	No	No	No	No	No	Yes	Yes	No	No	No	1		No	Yes		Vaginal delivery	Spontaneous	No	No	No	No		No
226b	28	Antenatal													Negative	No	No	No	No	No	Yes	Yes	No	No	No	1		No	No		Vaginal delivery	Induced	No	No	No	No		No
229a	22	Antenatal													Negative	No	No	No		No	Yes	Yes	No	Yes	No	1		No	No		Caesarean section	Spontaneous	No	No	No	No		No
229b	21	Antenatal													Negative	No	No	No	No	No	Yes	No	No	Yes	No		1	No	No		Vaginal delivery	Induced	No	Yes	Yes	No		No
234a	23	Antenatal	No	No	No	No	No	No	No	No	No	No	No	No	Negative	No	No	No	No	No	Yes	Yes	No	No	No			No	No		Vaginal delivery	Spontaneous	No	No	No	No		No
238a	29	Antenatal	No	No	No	No	No	No	No	No	No	No	No	No	Negative	No	No	No	No	No	Yes	Yes	No	No	No	1	1	No	No		Vaginal delivery	Spontaneous	No	No	No	No		No
238b	20	Antenatal	No	No	No	No	No	No	No	No	No	No	No	No	Negative	No	No	No	No	No	Yes	Yes	No	No	No			No	No		Vaginal delivery	Spontaneous	No	No	No	No		No
244a	23	Antenatal	No	No	No	No	No	No	No	No	No	No	No	No	Negative	No	No	No	No	No	Yes	Yes	No	Yes	No			No	No		Vaginal delivery	Spontaneous	No	No	No	No		No
245a	29	Antenatal													Negative	No	No	No	No	No	Yes	Yes	No	Yes	No	2		No	No		Vaginal delivery	Induced	No	No	No	No		No
245b	24	Antenatal													Negative	No	No	No	No	No	Yes	Yes	No	Yes	No		1	No	No		Vaginal delivery	Spontaneous	No	No	No	No		No
247a	30	Antenatal													Negative	No	No	No	No	No	Yes	Yes	No	Yes	No	1		No	No		Vaginal delivery	Spontaneous	No	No	No	No		No
247b	32	Antenatal													Negative	No	No	No	No	No	Yes	Yes	No	Yes	No			No	No		Vaginal delivery	Spontaneous	No	No	No	No		No
249a	25	Antenatal													Negative	No	No	No	No	No	Yes	Yes	No	Yes	No				No		Vaginal delivery	Spontaneous	No	No	No	No		No
249b	28	Antenatal													Negative	No	No	No	No	No	Yes	Yes	No	Yes	No	1			No		Vaginal delivery	Spontaneous	No	No	No	No		No
256a	22	Antenatal													Negative	No	No	No	Yes	No	Yes	Yes	No	No	No		0	No	No		Caesarean section	Spontaneous	No	No	No	No		No
256b	23	Antenatal													Negative	No	No	No	No	No	Yes	Yes	No	Yes	No		0	No	No		Caesarean section	Spontaneous	No	No	No	No		No
257a	26	Antenatal													Negative	No	No	No	No	No	Yes	Yes	No	No	No			No	No		Vaginal delivery	Induced	No	No	No	No		No
257b	28	Antenatal													Negative	No	No	No	No	No	Yes	Yes	No	No	No	1	1	No	No		Vaginal delivery	Spontaneous	No	No	No	No		No
258a	32	Antenatal	No	No	No	No	No	No	No	No	No	No	No	No	Negative	No	No	No	No	No	Yes	Yes	No	No	No	1		No	No		Vaginal delivery	Induced	No	No	No	No		No
259a	27	Antenatal													Negative	No	No	No	No	No	Yes	Yes	No	No	No	1	2	No	No		Vaginal delivery	Spontaneous	No	No	No	No		No
259b	29	Antenatal													Negative	No	No	No	No	No	Yes	Yes	No	No	No			No	No		Vaginal delivery	Spontaneous	No	No	No	No		No
264a	27	Antenatal	No	No	No	No	No	No	No	No	No	No	No	No	Negative	No	No	No	No	No	Yes	Yes	No	No	No		1	No	No		Vaginal delivery	Induced	No	No	No	No		No
264b	29	Antenatal	No	No	No	No	No	No	No	No	No	No	No	No	Negative	No	No	No	No	No	Yes	Yes	No	No	No	1		No	No		Vaginal delivery	Induced	No	No	No	No		No
270a	25	Antenatal	No	No	No	No	No	No	No	No	No	No	No	No	Negative	No	No	No	No	No	Yes	Yes	No	No	No			No	No		Vaginal delivery	Spontaneous	No	No	No	No		No
270b	20	Antenatal	No	No	No	No	No	No	No	No	No	No	No	No	Negative	No	No	No	No	No	Yes	Yes	No	No	No	1		No	No		Vaginal delivery	Spontaneous	No	No	No	No		No
278a	27	Antenatal	No	No	No	No	No	No	No	No	No	No	No	No	Negative	No	No	No	No	No	Yes	Yes	No	Yes	No	1		No	No		Vaginal delivery	Spontaneous	No	No	No	No		No
278b	35	Antenatal	No	No	No	No	No	No	No	No	No	No	No	No	Negative	No	No	No	No	No	Yes	Yes	No	Yes	No	1		No	No		Vaginal delivery	Spontaneous	No	No	No	No		No
282a	22	Antenatal	No	No	No	No	No	No	No	No	No	No	No	No	Negative	No	No	No	No	No	Yes	Yes	No	Yes	No			No	No		Vaginal delivery	Spontaneous	No	No	No	No		No
283a	26	Antenatal													Negative	No	No	No	No	No	Yes	Yes	No	Yes	No	1		No	No		Vaginal delivery	Spontaneous	No	No	No	No		No
283b	35	Antenatal													Negative	No	No	No	No	No	Yes	Yes	No	Yes	No	2		No	No		Vaginal delivery	Spontaneous	No	No	No	No		No
1a	34	Antenatal													Negative	No	No	No	No	No	Yes	Yes	No	Yes	No	1	0	No	No		Vaginal delivery	Spontaneous	No	No	No	No		No
1b	31	Antenatal													Negative	No	No	No	No	No	Yes	Yes	No	Yes	No	1	0	No	No		Vaginal delivery	Spontaneous	No	No	No	No		No
2a	26	Antenatal													Negative	No	No	No	No	No	Yes	Yes	No	No	No			No	No		Vaginal delivery	Spontaneous	No	No	No	No		No
2b	25	Antenatal													Negative	No	No	No	No	No	Yes	Yes	No	No	No	2		No	No		Vaginal delivery	Spontaneous	No	No	No	No		No
51a	28	Antenatal													Negative	No	No	No	No	No	Yes	Yes	No	Yes	No			No	No		Vaginal delivery	Spontaneous	No	No	No	No		No
63a	30	Antenatal	No	No	No	No	No	No	No	No	No	No	No	No	Negative	No	No	No	No	No	Yes	Yes	No	No	No	2		No	No		Vaginal delivery	Spontaneous	No	No	No	No		No
63b	27	Antenatal	No	No	No	No	No	No	No	No	No	No	No	No	Negative	No	No	No	No	No	Yes	Yes	No	No	No	1		No	No		Vaginal delivery	Spontaneous	No	No	No	No		No
70a	26	Antenatal	No	No	No	No	No	No	No	No	No	No	No	No	Negative	No	No	No	No	No	Yes	Yes	No	No	No	1		No	No		Vaginal delivery	Spontaneous	No	No	No	No		No
70b	21	Antenatal	No	No	No	No	No	No	No	No	No	No	No	No	Negative	No	No	No	No	No	Yes	Yes	No	No	No			No	No		Vaginal delivery	Spontaneous	No	No	No	No		No
73a	28	Antenatal	No	No	No	No	No	No	No	No	No	No	No	No	Negative	No	No	No	No	No	Yes	Yes	No	No	No	2		No	No		Vaginal delivery	Spontaneous	No	No	No	No		No
73b	26	Antenatal	No	No	No	No	No	No	No	No	No	No	No	No	Negative	No	No	No	No	No	Yes	Yes	No	No	No	1		No	No		Vaginal delivery	Spontaneous	No	No	No	No		No
84a	22	Antenatal	No	No	No	No	No	No	No	No	No	No	No	No	Negative	No	No	No	No	No	Yes	Yes	No	No	No			No	No		Vaginal delivery	Spontaneous	No	No	No	No		No
84b	27	Antenatal	No	No	No	No	No	No	No	No	No	No	No	No	Negative	No	No	No	No	No	Yes	Yes	No	No	No	1		No	No		Vaginal delivery	Spontaneous	No	No	No	No		No
87a	30	Antenatal	No	No	No	No	No	No	No	No	No	No	No	No	Negative	No	No	No	No	No	Yes	Yes	No	No	No	1	1	No	No		Vaginal delivery	Induced	No	No	No	No		No
87b	23	Antenatal	No	No	No	No	No	No	No	No	No	No	No	No	Negative	No	No	No	No	No	Yes	Yes	No	No	No	1		No	No		Vaginal delivery	Spontaneous	No	No	No	No		No
91a	30	Antenatal	No	No	No	No	No	No	No	No	No	No	No	No	Negative	No	No	No	No	No	Yes	Yes	No	No	No	1	1	No	No		Vaginal delivery	Induced	No	No	No	No		No
91b	27	Antenatal	No	No	No	No	No	No	No	No	No	No	No	No	Negative	No	No	No	No	No	Yes	Yes	No	No	No		3	No	No		Vaginal delivery	Spontaneous	No	No	No	No		No
92a	27	Antenatal	No	No	No	No	No	No	No	No	No	No	No	No	Negative	No	No	No	No	No	Yes	Yes	No	No	No	1	1	No	Yes		Vaginal delivery	Spontaneous	No	Yes	No	No		No
92b	20	Antenatal	No	No	No	No	No	No	No	No	No	No	No	No	Negative	No	No	No	No	No	Yes	Yes	No	No	No			No	No		Vaginal delivery	Spontaneous	No	No	No	No		No
105a	26	Antenatal	No	No	No	No	No	No	No	No	No	No	No	No	Negative	No	No	No	No	No	Yes	Yes	No	Yes	No		1	No	No		Vaginal delivery	Spontaneous	No	No	No	No		No
105b	24	Antenatal	No	No	No	No	No	No	No	No	No	No	No	No	Negative	No	No	No	No	No	Yes	Yes	No	No	No	2		No	No		Vaginal delivery	Spontaneous	No	No	No	No		No
109a	26	Antenatal	No	No	No	No	No	No	No	No	No	No	No	No	Negative	No	No	No	No	No	Yes	Yes	No	No	No	1		No	No		Vaginal delivery	Spontaneous	No	No	No	No		No
110a	25	Antenatal	No	No	No	No	No	No	No	No	No	No	No	No	Negative	No	No	No	No	No	Yes	Yes	No	No	No	1	1	No	No		Vaginal delivery	Spontaneous	No	No	No	No		No
111a	29	Antenatal	No	No	No	No	No	No	No	No	No	No	No	No	Negative	No	No	No	No	No	Yes	Yes	No	Yes	No	2	2	No	No		Vaginal delivery	Spontaneous	No	No	No	No		No
111b	31	Antenatal	No	No	No	No	No	No	No	No	No	No	No	No	Negative	No	No	No	No	No	Yes	Yes	No	Yes	No	1		No	No		Vaginal delivery	Spontaneous	No	No	No	No		No
112a	27	Antenatal	No	No	No	No	No	No	No	No	No	No	No	No	Negative	No	No	No	No	No	Yes	Yes	No	Yes	No	1		No	No		Vaginal delivery	Spontaneous	No	No	No	No		No
114a	27	Antenatal	No	No	No	No	No	No	No	No	No	No	No	No	Negative	No	No	No	No	No	Yes	Yes	No	Yes	No	1	1	No	No		Vaginal delivery	Spontaneous	No	No	No	No		No
116a	30	Antenatal	No	No	No	No	No	No	No	No	No	No	No	No	Negative	No	No	No	No	No	Yes	Yes	No	No	No			No	No		Vaginal delivery	Induced	No	No	No	No		No
116b	27	Antenatal	No	No	No	No	No	No	No	No	No	No	No	No	Negative	No	No	No	No	No	Yes	Yes	No	No	No			No	No		Vaginal delivery	Induced	No	No	No	No		No
121a	30	Antenatal	No	No	No	No	No	No	No	No	No	No	No	No	Negative	No	No	No	No	No	Yes	Yes	No	No	No		1	No	No		Vaginal delivery	Spontaneous	No	No	No	No		No
122a	23	Antenatal													Negative	No	No	No	No	No	Yes	Yes	No	Yes	No	0	1	No	No		Vaginal delivery	Spontaneous	No	No	No	No		No
122b	23	Antenatal													Negative	No	No	No	No	No	Yes	Yes	No	Yes	No	1	0	No	No		Vaginal delivery	Induced	No	No	No	No		No
123a	18	Antenatal	No	No	No	No	No	No	No	No	No	No	No	No	Negative	No	No	No	No	No	Yes	Yes	No	Yes	No			No	No		Vaginal delivery	Spontaneous	No	No	No	No		No
125a	22	Antenatal													Negative	No	No	No	No	No	Yes	Yes	No	Yes	No	1		No	No		Vaginal delivery	Spontaneous	No	No	No	No		No
125b	28	Antenatal													Negative	No	No	No	No	No	Yes	Yes	No	Yes	No			No	No		Vaginal delivery	Spontaneous	No	No	No	No		Yes
128a	25	Antenatal	No	No	No	No	No	No	No	No	No	No	No	No	Negative	No	No	No	No	No	Yes	Yes	No	No	No			No	No		Vaginal delivery	Spontaneous	No	No	No	No		No
128b	26	Antenatal	No	No	No	No	No	No	No	No	No	No	No	No	Negative	No	No	No	No	No	Yes	Yes	No	No	No			No	No		Vaginal delivery	Induced	No	No	No	No		No
[truncated: 3,430 more rows]
